# Supplementary material for: Characterization of Extrachromosomal Circular DNA in Primary and Cisplatin-Resistant High-Grade Serous Ovarian Cancer
Source: Genes (Basel). 2025 Apr 29;16(5):517. doi: 10.3390/genes16050517 (PMC12111702; doi:10.3390/genes16050517)
Supplement: Supplementary file 1 [file genes-16-00517-s001.zip › Supplemental Table.xlsx]

## Sheet: Supplemental Table S1
Supplemental Table S1: Histologic features of 8 ovarian cancer cell lines.
Cell line	Primary Reference	Original histotype annotation	Site	Treatment exposure	Pre-biopsy treatment
OVCAR4	Green JA, Vistica DT, Young RC, Hamilton TC, Rogan AM, Ozols RF. Potentiation of melphalan cytotoxicity in human ovarian cancer cell lines by glutathione depletion. Cancer Res 1984;44:5427-31.	adenocarcinoma	NA	Yes	cyclophosphamide，adriamycin，cisplatin
OVCAR4-cisR		adenocarcinoma	derived from OVCAR4	Yes	cisplatin
KURAMOCHI	Motoyama T. [Biological characterization including sensitivity to mitomycin C of cultured human ovarian cancers (author's transl)]. Nihon Sanka Fujinka Gakkai Zasshi 1981;33:1197-204. Japanese. Motoyama T. [Quantitative analysis on in vitro drug sensitivity of cultured human ovarian cancer cell lines (author's transl)]. Nihon Sanka Fujinka Gakkai Zasshi 1982;34:308-14. Japanese.	undifferentiated carcinoma	NA	NA	NA
KURAMOCHI-cisR		undifferentiated carcinoma	derived from KURAMOCHI	Yes	cisplatin
A2780	Eva A, Robbins KC, Andersen PR, Srinivasan A, Tronick SR, Reddy EP, et al. Cellular genes analogous to retroviral onc genes are transcribed in human tumour cells. Nature 1982;295:116-9.	ovarian carcinoma	tumor tissue	No	none
A2870-cisR	Behrens BC, Hamilton TC, Masuda H, et al. Characterization of a cis-diamminedichloroplatinum(II)-resistant human ovarian cancer cell line and its use in evaluation of platinum analogues. Cancer Res. 1987;47(2):414-418.	ovarian carcinoma	derived from A2780	Yes	cisplatin
SKOV3	Fogh J., and Trempe G. New human tumor cell lines. In: J. Fogh (ed.), Human Tumor Cells in Vitro, pp. 115-159. New York: Plenum Publishing Corp., 1975.	moderately well-differentiated adenocarcinoma	peritoneal ascites	Yes	thiotepa
SKOV3-cisR		moderately well-differentiated adenocarcinoma	derived from SKOV3	Yes	cisplatin
*Note: NA=Not avalible; cisR=cisplatin-resistance

## Sheet: Supplemental Table S2
Supplemental Table S2. The list of somatic mutations in exons and splice sites for all cell lines.
Chromosome	Start_Position	End_Position	Reference_Allele	Tumor_Seq_Allele2	Tumor_Sample_Barcode	Hugo_Symbol	Variant_Classification	tx	exon	txChange	aaChange	Variant_Type	sample_id	Func.refGene	Gene.refGene	GeneDetail.refGene	ExonicFunc.refGene	AAChange.refGene
chr6	122445123	122445123	G	C	A2780	SERINC1	Missense_Mutation	NM_020755	exon10	c.C1283G	p.S428C	SNP	OV_merge_somatic_vcf	exonic	SERINC1		nonsynonymous SNV	SERINC1:NM_020755:exon10:c.C1283G:p.S428C
chr2	221426086	221426086	C	T	A2780	EPHA4	Missense_Mutation	NM_001304537	exon16	c.G2750A	p.S917N	SNP	OV_merge_somatic_vcf	exonic	EPHA4		nonsynonymous SNV	EPHA4:NM_001304537:exon16:c.G2750A:p.S917N,EPHA4:NM_004438:exon17:c.G2903A:p.S968N,EPHA4:NM_001304536:exon18:c.G2903A:p.S968N
chr19	48334055	48334055	T	C	A2780	TMEM143	Missense_Mutation	NM_001303540	exon5	c.A818G	p.H273R	SNP	OV_merge_somatic_vcf	exonic	TMEM143		nonsynonymous SNV	TMEM143:NM_001303540:exon5:c.A818G:p.H273R,TMEM143:NM_001303538:exon6:c.A1013G:p.H338R,TMEM143:NM_001303539:exon6:c.A923G:p.H308R,TMEM143:NM_018273:exon7:c.A1118G:p.H373R
chr9	95881197	95881197	C	G	A2780	ERCC6L2	Missense_Mutation	NM_001010895	exon2	c.C375G	p.D125E	SNP	OV_merge_somatic_vcf	exonic	ERCC6L2		nonsynonymous SNV	ERCC6L2:NM_001010895:exon2:c.C375G:p.D125E,ERCC6L2:NM_001375291:exon2:c.C375G:p.D125E,ERCC6L2:NM_001375292:exon2:c.C375G:p.D125E,ERCC6L2:NM_001375293:exon2:c.C375G:p.D125E,ERCC6L2:NM_001375294:exon2:c.C375G:p.D125E,ERCC6L2:NM_020207:exon2:c.C375G:p.D125E
chr10	46549400	46549400	C	T	A2780	GPRIN2	Missense_Mutation	NM_001385275	exon3	c.G1337A	p.R446H	SNP	OV_merge_somatic_vcf	exonic	GPRIN2		nonsynonymous SNV	GPRIN2:NM_001385275:exon3:c.G1337A:p.R446H,GPRIN2:NM_001385276:exon3:c.G1337A:p.R446H,GPRIN2:NM_001385282:exon3:c.G1337A:p.R446H,GPRIN2:NM_014696:exon3:c.G1337A:p.R446H,GPRIN2:NM_001385277:exon4:c.G1337A:p.R446H,GPRIN2:NM_001385278:exon4:c.G1337A:p.R446H,GPRIN2:NM_001385279:exon4:c.G1337A:p.R446H,GPRIN2:NM_001385280:exon4:c.G1337A:p.R446H,GPRIN2:NM_001385281:exon4:c.G1337A:p.R446H,GPRIN2:NM_00138…
chr16	89646568	89646568	G	A	A2780	CHMP1A	Nonsense_Mutation	NM_001083314	exon5	c.C508T	p.R170X	SNP	OV_merge_somatic_vcf	exonic	CHMP1A		stopgain	CHMP1A:NM_001083314:exon5:c.C508T:p.R170X
chr1	67395631	67395631	C	T	A2780	IL12RB2	Missense_Mutation	NM_001258215	exon14	c.C1873T	p.L625F	SNP	OV_merge_somatic_vcf	exonic	IL12RB2		nonsynonymous SNV	IL12RB2:NM_001258215:exon14:c.C1873T:p.L625F,IL12RB2:NM_001559:exon16:c.C2131T:p.L711F,IL12RB2:NM_001374259:exon17:c.C2131T:p.L711F
chr1	204427659	204427659	T	C	A2780	PIK3C2B	Missense_Mutation	NM_001377334	exon31	c.A4576G	p.I1526V	SNP	OV_merge_somatic_vcf	exonic	PIK3C2B		nonsynonymous SNV	PIK3C2B:NM_001377334:exon31:c.A4576G:p.I1526V,PIK3C2B:NM_002646:exon33:c.A4576G:p.I1526V,PIK3C2B:NM_001377335:exon34:c.A4492G:p.I1498V
chr5	115133980	115133980	T	C	A2780	TRIM36	Missense_Mutation	NM_001300752	exon7	c.A949G	p.S317G	SNP	OV_merge_somatic_vcf	exonic	TRIM36		nonsynonymous SNV	TRIM36:NM_001300752:exon7:c.A949G:p.S317G,TRIM36:NM_001300759:exon8:c.A1378G:p.S460G,TRIM36:NM_018700:exon8:c.A1414G:p.S472G
chr3	39184344	39184344	A	G	A2780	XIRP1	Missense_Mutation	NM_001351377	exon2	c.T1151C	p.L384P	SNP	OV_merge_somatic_vcf	exonic	XIRP1		nonsynonymous SNV	XIRP1:NM_001351377:exon2:c.T1151C:p.L384P,XIRP1:NM_194293:exon2:c.T5102C:p.L1701P
chr11	45650212	45650212	C	T	A2780	CHST1	Missense_Mutation	NM_003654	exon4	c.G712A	p.G238S	SNP	OV_merge_somatic_vcf	exonic	CHST1		nonsynonymous SNV	CHST1:NM_003654:exon4:c.G712A:p.G238S
chr4	182324027	182324027	G	A	A2780	TENM3	Missense_Mutation	NM_001080477	exon2	c.G7A	p.V3M	SNP	OV_merge_somatic_vcf	exonic	TENM3		nonsynonymous SNV	TENM3:NM_001080477:exon2:c.G7A:p.V3M
chr10	5393761	5393761	G	A	A2780	TUBAL3	Missense_Mutation	NM_001171864	exon4	c.C977T	p.P326L	SNP	OV_merge_somatic_vcf	exonic	TUBAL3		nonsynonymous SNV	TUBAL3:NM_001171864:exon4:c.C977T:p.P326L,TUBAL3:NM_024803:exon4:c.C1097T:p.P366L
chr2	233264908	233264908	C	A	A2780	ATG16L1	Missense_Mutation	NM_001190266	exon5	c.C154A	p.Q52K	SNP	OV_merge_somatic_vcf	exonic	ATG16L1		nonsynonymous SNV	ATG16L1:NM_001190266:exon5:c.C154A:p.Q52K,ATG16L1:NM_001190267:exon5:c.C58A:p.Q20K,ATG16L1:NM_001363742:exon5:c.C406A:p.Q136K,ATG16L1:NM_017974:exon5:c.C406A:p.Q136K,ATG16L1:NM_030803:exon5:c.C406A:p.Q136K
chr11	85725516	85725516	G	T	A2780	SYTL2	Missense_Mutation	NM_206927	exon8	c.C3842A	p.A1281D	SNP	OV_merge_somatic_vcf	exonic	SYTL2		nonsynonymous SNV	SYTL2:NM_206927:exon8:c.C3842A:p.A1281D,SYTL2:NM_206928:exon8:c.C3839A:p.A1280D
chrX	70284323	70284323	G	C	A2780	RAB41	Missense_Mutation	NM_001032726	exon7	c.G604C	p.E202Q	SNP	OV_merge_somatic_vcf	exonic	RAB41		nonsynonymous SNV	RAB41:NM_001032726:exon7:c.G604C:p.E202Q,RAB41:NM_001363807:exon7:c.G607C:p.E203Q
chr9	69391724	69391724	C	T	A2780	FAM189A2	Nonsense_Mutation	NM_001127608	exon11	c.C1273T	p.R425X	SNP	OV_merge_somatic_vcf	exonic	FAM189A2		stopgain	FAM189A2:NM_001127608:exon11:c.C1273T:p.R425X,FAM189A2:NM_001347995:exon11:c.C1732T:p.R578X,FAM189A2:NM_004816:exon11:c.C1273T:p.R425X
chr16	89578966	89578966	T	G	A2780	CPNE7	Missense_Mutation	NM_014427	exon3	c.T467G	p.L156R	SNP	OV_merge_somatic_vcf	exonic	CPNE7		nonsynonymous SNV	CPNE7:NM_014427:exon3:c.T467G:p.L156R
chr1	232806737	232806737	G	A	A2780	MAP10	Missense_Mutation	NM_019090	exon1	c.G1288A	p.E430K	SNP	OV_merge_somatic_vcf	exonic	MAP10		nonsynonymous SNV	MAP10:NM_019090:exon1:c.G1288A:p.E430K
chr19	58067188	58067188	C	T	A2780	ZNF135	Missense_Mutation	NM_001164530	exon4	c.C740T	p.T247M	SNP	OV_merge_somatic_vcf	exonic	ZNF135		nonsynonymous SNV	ZNF135:NM_001164530:exon4:c.C740T:p.T247M,ZNF135:NM_007134:exon4:c.C776T:p.T259M,ZNF135:NM_001289401:exon5:c.C704T:p.T235M,ZNF135:NM_001289402:exon5:c.C578T:p.T193M,ZNF135:NM_003436:exon5:c.C740T:p.T247M
chr2	181678500	181678500	G	T	A2780	NEUROD1	Missense_Mutation	NM_002500	exon2	c.C361A	p.L121I	SNP	OV_merge_somatic_vcf	exonic	NEUROD1		nonsynonymous SNV	NEUROD1:NM_002500:exon2:c.C361A:p.L121I
chr8	130116690	130116690	C	A	A2780	ASAP1	Missense_Mutation	NM_001362926	exon22	c.G2052T	p.Q684H	SNP	OV_merge_somatic_vcf	exonic	ASAP1		nonsynonymous SNV	ASAP1:NM_001362926:exon22:c.G2052T:p.Q684H,ASAP1:NM_018482:exon22:c.G2052T:p.Q684H,ASAP1:NM_001247996:exon23:c.G2031T:p.Q677H,ASAP1:NM_001362924:exon23:c.G2061T:p.Q687H,ASAP1:NM_001362925:exon23:c.G2061T:p.Q687H
chr3	195782840	195782840	G	A	A2780	MUC4	Missense_Mutation	NM_018406	exon2	c.C8740T	p.P2914S	SNP	OV_merge_somatic_vcf	exonic	MUC4		nonsynonymous SNV	MUC4:NM_018406:exon2:c.C8740T:p.P2914S,MUC4:NM_001322468:exon8:c.C8068T:p.P2690S
chr7	140546816	140546816	G	A	A2780	DENND2A	Missense_Mutation	NM_001318052	exon12	c.C2161T	p.P721S	SNP	OV_merge_somatic_vcf	exonic	DENND2A		nonsynonymous SNV	DENND2A:NM_001318052:exon12:c.C2161T:p.P721S,DENND2A:NM_001318053:exon13:c.C2161T:p.P721S,DENND2A:NM_001362678:exon13:c.C2161T:p.P721S,DENND2A:NM_015689:exon13:c.C2161T:p.P721S
chr8	56303986	56303986	G	A	A2780	SDR16C5	Missense_Mutation	NM_001318049	exon7	c.C935T	p.S312F	SNP	OV_merge_somatic_vcf	exonic	SDR16C5		nonsynonymous SNV	SDR16C5:NM_001318049:exon7:c.C935T:p.S312F
chr14	23433203	23433203	C	A	A2780	MYH7	Missense_Mutation	NM_000257	exon4	c.G226T	p.V76L	SNP	OV_merge_somatic_vcf	exonic	MYH7		nonsynonymous SNV	MYH7:NM_000257:exon4:c.G226T:p.V76L
chr19	37187203	37187203	C	G	A2780	ZNF585B	Missense_Mutation	NM_152279	exon5	c.G334C	p.G112R	SNP	OV_merge_somatic_vcf	exonic	ZNF585B		nonsynonymous SNV	ZNF585B:NM_152279:exon5:c.G334C:p.G112R
chr20	1578509	1578509	G	A	A2780	SIRPB1	Missense_Mutation	NM_001083910	exon2	c.C262T	p.R88W	SNP	OV_merge_somatic_vcf	exonic	SIRPB1		nonsynonymous SNV	SIRPB1:NM_001083910:exon2:c.C262T:p.R88W,SIRPB1:NM_001330639:exon2:c.C259T:p.R87W,SIRPB1:NM_006065:exon2:c.C262T:p.R88W
chr2	102187888	102187888	C	T	A2780	IL1RL2	Missense_Mutation	NM_001351447	exon2	c.C101T	p.A34V	SNP	OV_merge_somatic_vcf	exonic	IL1RL2		nonsynonymous SNV	IL1RL2:NM_001351447:exon2:c.C101T:p.A34V,IL1RL2:NM_001351448:exon2:c.C101T:p.A34V
chr1	152305266	152305266	C	G	A2780	FLG	Missense_Mutation	NM_002016	exon3	c.G9620C	p.R3207T	SNP	OV_merge_somatic_vcf	exonic	FLG		nonsynonymous SNV	FLG:NM_002016:exon3:c.G9620C:p.R3207T
chr3	185621878	185621878	A	G	A2780	SENP2	Missense_Mutation	NM_021627	exon14	c.A1499G	p.K500R	SNP	OV_merge_somatic_vcf	exonic	SENP2		nonsynonymous SNV	SENP2:NM_021627:exon14:c.A1499G:p.K500R
chr5	76597468	76597468	G	C	A2780	IQGAP2	Missense_Mutation	NM_001285460	exon9	c.G787C	p.V263L	SNP	OV_merge_somatic_vcf	exonic	IQGAP2		nonsynonymous SNV	IQGAP2:NM_001285460:exon9:c.G787C:p.V263L,IQGAP2:NM_006633:exon10:c.G937C:p.V313L
chr1	62211186	62211186	A	C	A2780	L1TD1	Missense_Mutation	NM_019079	exon4	c.A2412C	p.R804S	SNP	OV_merge_somatic_vcf	exonic	L1TD1		nonsynonymous SNV	L1TD1:NM_019079:exon4:c.A2412C:p.R804S,L1TD1:NM_001164835:exon5:c.A2412C:p.R804S
chr19	11406747	11406747	G	C	A2780	RGL3	Missense_Mutation	NM_001035223	exon6	c.C755G	p.A252G	SNP	OV_merge_somatic_vcf	exonic	RGL3		nonsynonymous SNV	RGL3:NM_001035223:exon6:c.C755G:p.A252G,RGL3:NM_001161616:exon6:c.C755G:p.A252G
chr2	200957411	200957411	T	G	A2780	ORC2	Missense_Mutation	NM_006190	exon4	c.A228C	p.R76S	SNP	OV_merge_somatic_vcf	exonic	ORC2		nonsynonymous SNV	ORC2:NM_006190:exon4:c.A228C:p.R76S
chr19	56384966	56384966	T	C	A2780	ZNF582	Missense_Mutation	NM_001320371	exon5	c.A544G	p.T182A	SNP	OV_merge_somatic_vcf	exonic	ZNF582		nonsynonymous SNV	ZNF582:NM_001320371:exon5:c.A544G:p.T182A,ZNF582:NM_144690:exon5:c.A451G:p.T151A
chr6	93259390	93259390	C	A	A2780	EPHA7	Missense_Mutation	NM_001288629	exon10	c.G1873T	p.A625S	SNP	OV_merge_somatic_vcf	exonic	EPHA7		nonsynonymous SNV	EPHA7:NM_001288629:exon10:c.G1873T:p.A625S,EPHA7:NM_001376465:exon10:c.G1876T:p.A626S,EPHA7:NM_001376466:exon10:c.G1861T:p.A621S,EPHA7:NM_001376470:exon10:c.G1660T:p.A554S,EPHA7:NM_004440:exon10:c.G1888T:p.A630S
chr15	28842987	28842987	C	T	A2780	GOLGA6L7	Missense_Mutation	NM_001365371	exon9	c.G1117A	p.E373K	SNP	OV_merge_somatic_vcf	exonic	GOLGA6L7		nonsynonymous SNV	GOLGA6L7:NM_001365371:exon9:c.G1117A:p.E373K
chr19	41426541	41426541	G	C	A2780	B3GNT8	Missense_Mutation	NM_001385648	exon2	c.C238G	p.L80V	SNP	OV_merge_somatic_vcf	exonic	B3GNT8		nonsynonymous SNV	B3GNT8:NM_001385648:exon2:c.C238G:p.L80V,B3GNT8:NM_198540:exon3:c.C238G:p.L80V
chr2	195864432	195864432	A	G	A2780	DNAH7	Missense_Mutation	NM_018897	exon41	c.T7223C	p.F2408S	SNP	OV_merge_somatic_vcf	exonic	DNAH7		nonsynonymous SNV	DNAH7:NM_018897:exon41:c.T7223C:p.F2408S
chr1	152313436	152313436	G	A	A2780	FLG	Missense_Mutation	NM_002016	exon3	c.C1450T	p.R484W	SNP	OV_merge_somatic_vcf	exonic	FLG		nonsynonymous SNV	FLG:NM_002016:exon3:c.C1450T:p.R484W
chr19	36514838	36514838	T	G	A2780	ZNF260	Missense_Mutation	NM_001375596	exon2	c.A401C	p.K134T	SNP	OV_merge_somatic_vcf	exonic	ZNF260		nonsynonymous SNV	ZNF260:NM_001375596:exon2:c.A401C:p.K134T,ZNF260:NM_001166037:exon3:c.A401C:p.K134T,ZNF260:NM_001166038:exon3:c.A401C:p.K134T,ZNF260:NM_001012756:exon4:c.A401C:p.K134T,ZNF260:NM_001166036:exon4:c.A401C:p.K134T,ZNF260:NM_001375597:exon4:c.A401C:p.K134T,ZNF260:NM_001375598:exon4:c.A401C:p.K134T
chrX	73453654	73453654	G	A	A2780	CDX4	Missense_Mutation	NM_005193	exon2	c.G640A	p.E214K	SNP	OV_merge_somatic_vcf	exonic	CDX4		nonsynonymous SNV	CDX4:NM_005193:exon2:c.G640A:p.E214K
chr18	12725452	12725452	C	A	A2780	PSMG2	Missense_Mutation	NM_020232	exon7	c.C716A	p.T239K	SNP	OV_merge_somatic_vcf	exonic	PSMG2		nonsynonymous SNV	PSMG2:NM_020232:exon7:c.C716A:p.T239K,PSMG2:NM_147163:exon7:c.C623A:p.T208K
chr3	69193651	69193651	G	A	A2780	FRMD4B	Missense_Mutation	NM_015123	exon17	c.C1711T	p.P571S	SNP	OV_merge_somatic_vcf	exonic	FRMD4B		nonsynonymous SNV	FRMD4B:NM_015123:exon17:c.C1711T:p.P571S
chr6	168042677	168042677	C	T	A2780	KIF25	Missense_Mutation	NM_030615	exon8	c.C946T	p.R316W	SNP	OV_merge_somatic_vcf	exonic	KIF25		nonsynonymous SNV	KIF25:NM_030615:exon8:c.C946T:p.R316W
chr19	17727599	17727599	C	G	A2780	MAP1S	Missense_Mutation	NM_001308363	exon5	c.C2137G	p.L713V	SNP	OV_merge_somatic_vcf	exonic	MAP1S		nonsynonymous SNV	MAP1S:NM_001308363:exon5:c.C2137G:p.L713V,MAP1S:NM_018174:exon5:c.C2215G:p.L739V
chr4	22388711	22388711	T	C	A2780	ADGRA3	Missense_Mutation	NM_145290	exon19	c.A2960G	p.E987G	SNP	OV_merge_somatic_vcf	exonic	ADGRA3		nonsynonymous SNV	ADGRA3:NM_145290:exon19:c.A2960G:p.E987G
chr1	167128306	167128306	C	T	A2780	STYXL2	Missense_Mutation	NM_001080426	exon6	c.C3175T	p.R1059C	SNP	OV_merge_somatic_vcf	exonic	STYXL2		nonsynonymous SNV	STYXL2:NM_001080426:exon6:c.C3175T:p.R1059C
chr19	54806112	54806112	A	G	A2780	KIR2DL4	Missense_Mutation	NM_001080770	exon4	c.A523G	p.N175D	SNP	OV_merge_somatic_vcf	exonic	KIR2DL4;LOC112268354		nonsynonymous SNV	KIR2DL4:NM_001080770:exon4:c.A523G:p.N175D,KIR2DL4:NM_001080772:exon4:c.A523G:p.N175D
chr17	81121559	81121559	G	A	A2780	AATK	Missense_Mutation	NM_004920	exon10	c.C2068T	p.R690C	SNP	OV_merge_somatic_vcf	exonic	AATK		nonsynonymous SNV	AATK:NM_004920:exon10:c.C2068T:p.R690C,AATK:NM_001080395:exon11:c.C2377T:p.R793C
chr8	96257085	96257085	T	C	A2780	MTERF3	Missense_Mutation	NM_001286643	exon3	c.A364G	p.M122V	SNP	OV_merge_somatic_vcf	exonic	MTERF3		nonsynonymous SNV	MTERF3:NM_001286643:exon3:c.A364G:p.M122V,MTERF3:NM_015942:exon3:c.A364G:p.M122V
chr17	4704087	4704087	G	C	A2780	PELP1	Missense_Mutation	NM_014389	exon1	c.C25G	p.P9A	SNP	OV_merge_somatic_vcf	exonic	PELP1		nonsynonymous SNV	PELP1:NM_014389:exon1:c.C25G:p.P9A
chr15	43857102	43857102	A	G	A2780	WDR76	Missense_Mutation	NM_001167941	exon10	c.A1156G	p.K386E	SNP	OV_merge_somatic_vcf	exonic	WDR76		nonsynonymous SNV	WDR76:NM_001167941:exon10:c.A1156G:p.K386E,WDR76:NM_024908:exon10:c.A1348G:p.K450E
chr19	54778656	54778656	A	G	A2780	KIR2DL1	Missense_Mutation	NM_001368251	exon5	c.A709G	p.K237E	SNP	OV_merge_somatic_vcf	exonic	KIR2DL1;KIR2DL2;LOC112267881		nonsynonymous SNV	LOC112267881:NM_001368251:exon5:c.A709G:p.K237E,KIR2DL1:NM_014218:exon5:c.A709G:p.K237E,KIR2DL2:NM_014219:exon5:c.A709G:p.K237E
chr3	194593048	194593048	G	A	A2780	TMEM44	Missense_Mutation	NM_138399	exon10	c.C1199T	p.S400L	SNP	OV_merge_somatic_vcf	exonic	TMEM44		nonsynonymous SNV	TMEM44:NM_138399:exon10:c.C1199T:p.S400L
chr19	54752445	54752445	C	T	A2780	KIR2DL3	Missense_Mutation	NM_015868	exon8	c.C952T	p.R318C	SNP	OV_merge_somatic_vcf	exonic	KIR2DL3		nonsynonymous SNV	KIR2DL3:NM_015868:exon8:c.C952T:p.R318C
chr8	97644792	97644792	C	T	A2780	MTDH	Missense_Mutation	NM_001363136	exon1	c.C286T	p.P96S	SNP	OV_merge_somatic_vcf	exonic	MTDH		nonsynonymous SNV	MTDH:NM_001363136:exon1:c.C286T:p.P96S,MTDH:NM_001363137:exon1:c.C286T:p.P96S,MTDH:NM_001363138:exon1:c.C286T:p.P96S,MTDH:NM_001363139:exon1:c.C286T:p.P96S,MTDH:NM_178812:exon1:c.C286T:p.P96S
chr1	13115967	13115967	C	T	A2780	HNRNPCL2	Missense_Mutation	NM_001136561	exon2	c.G434A	p.R145H	SNP	OV_merge_somatic_vcf	exonic	HNRNPCL2		nonsynonymous SNV	HNRNPCL2:NM_001136561:exon2:c.G434A:p.R145H
chr10	59654259	59654259	T	A	A2780	SLC16A9	Missense_Mutation	NM_001323977	exon5	c.A506T	p.N169I	SNP	OV_merge_somatic_vcf	exonic	SLC16A9		nonsynonymous SNV	SLC16A9:NM_001323977:exon5:c.A506T:p.N169I,SLC16A9:NM_001323979:exon5:c.A506T:p.N169I,SLC16A9:NM_001323980:exon5:c.A506T:p.N169I,SLC16A9:NM_194298:exon5:c.A767T:p.N256I,SLC16A9:NM_001323978:exon6:c.A506T:p.N169I,SLC16A9:NM_001323981:exon6:c.A767T:p.N256I
chr4	145726932	145726932	G	A	A2780	C4orf51	Missense_Mutation	NM_001080531	exon3	c.G329A	p.R110K	SNP	OV_merge_somatic_vcf	exonic	C4orf51		nonsynonymous SNV	C4orf51:NM_001080531:exon3:c.G329A:p.R110K
chr19	39902266	39902266	G	T	A2780	FCGBP	Missense_Mutation	NM_003890	exon9	c.C4562A	p.P1521H	SNP	OV_merge_somatic_vcf	exonic	FCGBP		nonsynonymous SNV	FCGBP:NM_003890:exon9:c.C4562A:p.P1521H
chr4	87047584	87047584	A	C	A2780	AFF1	Missense_Mutation	NM_001313959	exon3	c.A1028C	p.Q343P	SNP	OV_merge_somatic_vcf	exonic	AFF1		nonsynonymous SNV	AFF1:NM_001313959:exon3:c.A1028C:p.Q343P,AFF1:NM_005935:exon3:c.A1028C:p.Q343P,AFF1:NM_001166693:exon4:c.A1049C:p.Q350P
chrX	152728158	152728158	T	A	A2780	CSAG1	Missense_Mutation	NM_001102576	exon3	c.A83T	p.Y28F	SNP	OV_merge_somatic_vcf	exonic	CSAG1		nonsynonymous SNV	CSAG1:NM_001102576:exon3:c.A83T:p.Y28F,CSAG1:NM_153478:exon4:c.A83T:p.Y28F
chr14	58396333	58396333	G	A	A2780	TOMM20L	Missense_Mutation	NM_207377	exon2	c.G172A	p.G58S	SNP	OV_merge_somatic_vcf	exonic	TOMM20L		nonsynonymous SNV	TOMM20L:NM_207377:exon2:c.G172A:p.G58S
chr1	156176960	156176960	A	T	A2780	SEMA4A	Missense_Mutation	NM_001193302	exon13	c.A1853T	p.D618V	SNP	OV_merge_somatic_vcf	exonic	SEMA4A		nonsynonymous SNV	SEMA4A:NM_001193302:exon13:c.A1853T:p.D618V,SEMA4A:NM_001370567:exon14:c.A2249T:p.D750V,SEMA4A:NM_001370568:exon14:c.A1952T:p.D651V,SEMA4A:NM_001370569:exon14:c.A1742T:p.D581V,SEMA4A:NM_001193301:exon15:c.A2249T:p.D750V,SEMA4A:NM_022367:exon15:c.A2249T:p.D750V,SEMA4A:NM_001193300:exon16:c.A2249T:p.D750V,SEMA4A:NM_001370571:exon16:c.A1742T:p.D581V
chrX	141003596	141003596	G	C	A2780	SPANXB1	Missense_Mutation	NM_032461	exon2	c.G256C	p.D86H	SNP	OV_merge_somatic_vcf	exonic	SPANXB1		nonsynonymous SNV	SPANXB1:NM_032461:exon2:c.G256C:p.D86H
chr10	70753974	70753974	C	A	A2780	ADAMTS14	Nonsense_Mutation	NM_080722	exon19	c.C2904A	p.C968X	SNP	OV_merge_somatic_vcf	exonic	ADAMTS14		stopgain	ADAMTS14:NM_080722:exon19:c.C2904A:p.C968X,ADAMTS14:NM_139155:exon19:c.C2913A:p.C971X
chr1	215838046	215838046	C	A	A2780	USH2A	Missense_Mutation	NM_206933	exon47	c.G9316T	p.V3106L	SNP	OV_merge_somatic_vcf	exonic	USH2A		nonsynonymous SNV	USH2A:NM_206933:exon47:c.G9316T:p.V3106L
chr16	31423954	31423954	G	A	A2780	ITGAD	Missense_Mutation	NM_001318185	exon27	c.G3158A	p.R1053H	SNP	OV_merge_somatic_vcf	exonic	ITGAD		nonsynonymous SNV	ITGAD:NM_001318185:exon27:c.G3158A:p.R1053H,ITGAD:NM_005353:exon27:c.G3155A:p.R1052H
chr4	152975852	152975852	C	T	A2780	FHDC1	Missense_Mutation	NM_033393	exon11	c.C2561T	p.T854I	SNP	OV_merge_somatic_vcf	exonic	FHDC1		nonsynonymous SNV	FHDC1:NM_033393:exon11:c.C2561T:p.T854I,FHDC1:NM_001371116:exon12:c.C2561T:p.T854I
chr5	14387738	14387738	A	G	A2780	TRIO	Missense_Mutation	NM_007118	exon23	c.A3772G	p.S1258G	SNP	OV_merge_somatic_vcf	exonic	TRIO		nonsynonymous SNV	TRIO:NM_007118:exon23:c.A3772G:p.S1258G
chr19	44387622	44387622	C	T	A2780	ZNF285	Missense_Mutation	NM_001291491	exon3	c.G158A	p.S53N	SNP	OV_merge_somatic_vcf	exonic	ZNF285		nonsynonymous SNV	ZNF285:NM_001291491:exon3:c.G158A:p.S53N,ZNF285:NM_001291489:exon4:c.G623A:p.S208N,ZNF285:NM_152354:exon4:c.G623A:p.S208N,ZNF285:NM_001291488:exon5:c.G644A:p.S215N,ZNF285:NM_001291490:exon5:c.G158A:p.S53N
chr9	41970108	41970108	C	G	A2780	CNTNAP3B	Missense_Mutation	NM_001201380	exon10	c.G1615C	p.D539H	SNP	OV_merge_somatic_vcf	exonic	CNTNAP3B		nonsynonymous SNV	CNTNAP3B:NM_001201380:exon10:c.G1615C:p.D539H
chr5	140876617	140876617	A	G	A2780	PCDHA12	Missense_Mutation	NM_018903	exon1	c.A1145G	p.N382S	SNP	OV_merge_somatic_vcf	exonic	PCDHA12		nonsynonymous SNV	PCDHA12:NM_018903:exon1:c.A1145G:p.N382S,PCDHA12:NM_031864:exon1:c.A1145G:p.N382S
chr2	112781691	112781691	C	T	A2780	IL1A	Missense_Mutation	NM_000575	exon4	c.G232A	p.G78R	SNP	OV_merge_somatic_vcf	exonic	IL1A		nonsynonymous SNV	IL1A:NM_000575:exon4:c.G232A:p.G78R,IL1A:NM_001371554:exon4:c.G232A:p.G78R
chr19	49427463	49427463	G	A	A2780	GFY	Missense_Mutation	NM_001195256	exon2	c.G1033A	p.V345I	SNP	OV_merge_somatic_vcf	exonic	GFY		nonsynonymous SNV	GFY:NM_001195256:exon2:c.G1033A:p.V345I,GFY:NM_001385187:exon3:c.G1033A:p.V345I
chr11	61487216	61487216	G	A	A2780	PPP1R32	Missense_Mutation	NM_001170753	exon10	c.G959A	p.R320Q	SNP	OV_merge_somatic_vcf	exonic	PPP1R32		nonsynonymous SNV	PPP1R32:NM_001170753:exon10:c.G959A:p.R320Q,PPP1R32:NM_145017:exon11:c.G1019A:p.R340Q
chr10	104052179	104052179	C	T	A2780	COL17A1	Missense_Mutation	NM_000494	exon24	c.G1978A	p.V660I	SNP	OV_merge_somatic_vcf	exonic	COL17A1		nonsynonymous SNV	COL17A1:NM_000494:exon24:c.G1978A:p.V660I
chr4	99529894	99529894	G	A	A2780	C4orf17	Missense_Mutation	NM_032149	exon5	c.G482A	p.S161N	SNP	OV_merge_somatic_vcf	exonic	C4orf17		nonsynonymous SNV	C4orf17:NM_032149:exon5:c.G482A:p.S161N
chr1	145873487	145873487	G	A	A2780	ANKRD35	Missense_Mutation	NM_001280799	exon8	c.C1012T	p.P338S	SNP	OV_merge_somatic_vcf	exonic	ANKRD35		nonsynonymous SNV	ANKRD35:NM_001280799:exon8:c.C1012T:p.P338S,ANKRD35:NM_144698:exon10:c.C1282T:p.P428S
chr19	56208622	56208622	A	T	A2780	ZSCAN5C	Missense_Mutation	NM_001358413	exon4	c.A913T	p.T305S	SNP	OV_merge_somatic_vcf	exonic	ZSCAN5C		nonsynonymous SNV	ZSCAN5C:NM_001358413:exon4:c.A913T:p.T305S
chr5	141137592	141137592	C	T	A2780	PCDHB5	Missense_Mutation	NM_015669	exon1	c.C2158T	p.P720S	SNP	OV_merge_somatic_vcf	exonic	PCDHB5		nonsynonymous SNV	PCDHB5:NM_015669:exon1:c.C2158T:p.P720S
chr1	152307334	152307334	G	C	A2780	FLG	Missense_Mutation	NM_002016	exon3	c.C7552G	p.R2518G	SNP	OV_merge_somatic_vcf	exonic	FLG		nonsynonymous SNV	FLG:NM_002016:exon3:c.C7552G:p.R2518G
chr5	77035703	77035703	T	C	A2780	AGGF1	Missense_Mutation	NM_018046	exon3	c.T476C	p.V159A	SNP	OV_merge_somatic_vcf	exonic	AGGF1		nonsynonymous SNV	AGGF1:NM_018046:exon3:c.T476C:p.V159A
chr19	54219869	54219869	C	G	A2780	LILRB3	Missense_Mutation	NM_001320960	exon8	c.G1360C	p.G454R	SNP	OV_merge_somatic_vcf	exonic	LILRB3		nonsynonymous SNV	LILRB3:NM_001320960:exon8:c.G1360C:p.G454R
chr19	54848017	54848017	C	G	A2780	KIR2DS2	Missense_Mutation	NM_001291695	exon8	c.C923G	p.T308S	SNP	OV_merge_somatic_vcf	exonic	KIR2DS2		nonsynonymous SNV	KIR2DS2:NM_001291695:exon8:c.C923G:p.T308S
chr2	27578763	27578763	T	C	A2780	C2orf16	Missense_Mutation	NM_032266	exon1	c.T2191C	p.F731L	SNP	OV_merge_somatic_vcf	exonic	C2orf16		nonsynonymous SNV	C2orf16:NM_032266:exon1:c.T2191C:p.F731L
chr1	236205210	236205210	G	A	A2780	GPR137B	Missense_Mutation	NM_003272	exon6	c.G1051A	p.D351N	SNP	OV_merge_somatic_vcf	exonic	GPR137B		nonsynonymous SNV	GPR137B:NM_003272:exon6:c.G1051A:p.D351N
chr3	143122089	143122089	T	C	A2780	CHST2	Missense_Mutation	NM_004267	exon2	c.T1273C	p.Y425H	SNP	OV_merge_somatic_vcf	exonic	CHST2		nonsynonymous SNV	CHST2:NM_004267:exon2:c.T1273C:p.Y425H
chr19	19501270	19501270	G	A	A2780	GATAD2A	Missense_Mutation	NM_001384539	exon8	c.G1267A	p.V423M	SNP	OV_merge_somatic_vcf	exonic	GATAD2A		nonsynonymous SNV	GATAD2A:NM_001384539:exon8:c.G1267A:p.V423M,GATAD2A:NM_001384540:exon8:c.G928A:p.V310M,GATAD2A:NM_001384541:exon8:c.G928A:p.V310M,GATAD2A:NM_001359631:exon9:c.G1357A:p.V453M,GATAD2A:NM_001384513:exon9:c.G1357A:p.V453M,GATAD2A:NM_001384519:exon9:c.G1357A:p.V453M,GATAD2A:NM_001384527:exon9:c.G1357A:p.V453M,GATAD2A:NM_001384528:exon9:c.G1357A:p.V453M,GATAD2A:NM_001384530:exon9:c.G1354A:p.V452M,GATAD…
chr4	130852	130852	C	T	A2780	ZNF718	Missense_Mutation	NM_001039127	exon2	c.C68T	p.T23I	SNP	OV_merge_somatic_vcf	exonic	ZNF718		nonsynonymous SNV	ZNF718:NM_001039127:exon2:c.C68T:p.T23I
chr6	73638472	73638472	T	C	A2780	SLC17A5	Missense_Mutation	NM_001382629	exon3	c.A322G	p.M108V	SNP	OV_merge_somatic_vcf	exonic	SLC17A5		nonsynonymous SNV	SLC17A5:NM_001382629:exon3:c.A322G:p.M108V,SLC17A5:NM_001382636:exon3:c.A322G:p.M108V,SLC17A5:NM_001382630:exon4:c.A553G:p.M185V,SLC17A5:NM_001382632:exon4:c.A553G:p.M185V,SLC17A5:NM_001382633:exon4:c.A553G:p.M185V,SLC17A5:NM_001382634:exon4:c.A553G:p.M185V,SLC17A5:NM_001382635:exon4:c.A553G:p.M185V,SLC17A5:NM_012434:exon4:c.A553G:p.M185V,SLC17A5:NM_001382631:exon5:c.A574G:p.M192V
chr11	1189605	1189605	G	T	A2780	MUC5AC	Missense_Mutation	NM_001304359	exon31	c.G11460T	p.Q3820H	SNP	OV_merge_somatic_vcf	exonic	MUC5AC		nonsynonymous SNV	MUC5AC:NM_001304359:exon31:c.G11460T:p.Q3820H
chr2	171011396	171011396	C	A	A2780	TLK1	Missense_Mutation	NM_001136555	exon12	c.G1105T	p.G369C	SNP	OV_merge_somatic_vcf	exonic	TLK1		nonsynonymous SNV	TLK1:NM_001136555:exon12:c.G1105T:p.G369C,TLK1:NM_001136554:exon14:c.G1249T:p.G417C,TLK1:NM_012290:exon14:c.G1393T:p.G465C
chr1	1211583	1211583	T	A	A2780	TNFRSF4	Missense_Mutation	NM_003327	exon7	c.A806T	p.D269V	SNP	OV_merge_somatic_vcf	exonic	TNFRSF4		nonsynonymous SNV	TNFRSF4:NM_003327:exon7:c.A806T:p.D269V
chr3	108908029	108908029	A	C	A2780	GUCA1C	Missense_Mutation	NM_005459	exon4	c.T623G	p.M208R	SNP	OV_merge_somatic_vcf	exonic	GUCA1C		nonsynonymous SNV	GUCA1C:NM_005459:exon4:c.T623G:p.M208R
chr16	1201958	1201958	G	A	A2780	CACNA1H	Missense_Mutation	NM_001005407	exon9	c.G1508A	p.R503H	SNP	OV_merge_somatic_vcf	exonic	CACNA1H		nonsynonymous SNV	CACNA1H:NM_001005407:exon9:c.G1508A:p.R503H,CACNA1H:NM_021098:exon9:c.G1508A:p.R503H
chr19	57909401	57909401	T	G	A2780	ZNF417	Missense_Mutation	NM_001297734	exon3	c.A874C	p.K292Q	SNP	OV_merge_somatic_vcf	exonic	ZNF417		nonsynonymous SNV	ZNF417:NM_001297734:exon3:c.A874C:p.K292Q,ZNF417:NM_152475:exon3:c.A877C:p.K293Q
chr7	100954333	100954333	A	T	A2780	MUC3A	Missense_Mutation	NM_005960	exon2	c.A2554T	p.M852L	SNP	OV_merge_somatic_vcf	exonic	MUC3A		nonsynonymous SNV	MUC3A:NM_005960:exon2:c.A2554T:p.M852L
chr3	108464714	108464714	G	A	A2780	MYH15	Missense_Mutation	NM_014981	exon16	c.C1715T	p.S572L	SNP	OV_merge_somatic_vcf	exonic	MYH15		nonsynonymous SNV	MYH15:NM_014981:exon16:c.C1715T:p.S572L
chr21	44413987	44413987	T	C	A2780	TRPM2	Missense_Mutation	NM_001320350	exon20	c.T3059C	p.F1020S	SNP	OV_merge_somatic_vcf	exonic	TRPM2		nonsynonymous SNV	TRPM2:NM_001320350:exon20:c.T3059C:p.F1020S,TRPM2:NM_001320351:exon20:c.T3059C:p.F1020S,TRPM2:NM_003307:exon20:c.T3059C:p.F1020S
chr10	122195123	122195123	C	A	A2780	TACC2	Missense_Mutation	NM_001291878	exon2	c.C152A	p.P51H	SNP	OV_merge_somatic_vcf	exonic	TACC2		nonsynonymous SNV	TACC2:NM_001291878:exon2:c.C152A:p.P51H,TACC2:NM_006997:exon2:c.C152A:p.P51H,TACC2:NM_206860:exon2:c.C152A:p.P51H,TACC2:NM_206861:exon5:c.C356A:p.P119H,TACC2:NM_001291876:exon7:c.C5783A:p.P1928H,TACC2:NM_001291877:exon7:c.C5930A:p.P1977H,TACC2:NM_206862:exon8:c.C5918A:p.P1973H
chr19	4292730	4292730	G	A	A2780	TMIGD2	Missense_Mutation	NM_001308232	exon4	c.C358T	p.P120S	SNP	OV_merge_somatic_vcf	exonic	TMIGD2		nonsynonymous SNV	TMIGD2:NM_001308232:exon4:c.C358T:p.P120S,TMIGD2:NM_001169126:exon5:c.C706T:p.P236S,TMIGD2:NM_144615:exon5:c.C718T:p.P240S
chr6	75177825	75177825	G	A	A2780	COL12A1	Missense_Mutation	NM_004370	exon12	c.C2275T	p.P759S	SNP	OV_merge_somatic_vcf	exonic	COL12A1		nonsynonymous SNV	COL12A1:NM_004370:exon12:c.C2275T:p.P759S
chr19	55162144	55162144	G	A	A2780	DNAAF3	Missense_Mutation	NM_001256714	exon5	c.C673T	p.R225C	SNP	OV_merge_somatic_vcf	exonic	DNAAF3		nonsynonymous SNV	DNAAF3:NM_001256714:exon5:c.C673T:p.R225C,DNAAF3:NM_001256715:exon5:c.C469T:p.R157C,DNAAF3:NM_001256716:exon5:c.C307T:p.R103C,DNAAF3:NM_178837:exon5:c.C610T:p.R204C
chr7	35801229	35801229	C	G	A2780	SEPTIN7	Missense_Mutation	NM_001011553	exon1	c.C20G	p.S7C	SNP	OV_merge_somatic_vcf	exonic	SEPTIN7		nonsynonymous SNV	SEPTIN7:NM_001011553:exon1:c.C20G:p.S7C,SEPTIN7:NM_001242956:exon1:c.C20G:p.S7C
chr11	31632376	31632376	A	C	A2780	ELP4	Missense_Mutation	NM_001288725	exon7	c.A901C	p.I301L	SNP	OV_merge_somatic_vcf	exonic	ELP4		nonsynonymous SNV	ELP4:NM_001288725:exon7:c.A901C:p.I301L,ELP4:NM_001288726:exon7:c.A898C:p.I300L,ELP4:NM_019040:exon7:c.A898C:p.I300L
chr3	138067606	138067606	G	A	A2780	DZIP1L	Missense_Mutation	NM_173543	exon14	c.C1927T	p.R643W	SNP	OV_merge_somatic_vcf	exonic	DZIP1L		nonsynonymous SNV	DZIP1L:NM_173543:exon14:c.C1927T:p.R643W
chr6	70272069	70272069	G	C	A2780	COL9A1	Missense_Mutation	NM_001377289	exon7	c.C356G	p.P119R	SNP	OV_merge_somatic_vcf	exonic	COL9A1		nonsynonymous SNV	COL9A1:NM_001377289:exon7:c.C356G:p.P119R,COL9A1:NM_001377290:exon7:c.C356G:p.P119R,COL9A1:NM_078485:exon7:c.C356G:p.P119R,COL9A1:NM_001851:exon13:c.C1085G:p.P362R
chr1	201386878	201386878	C	A	A2780	LAD1	Missense_Mutation	NM_005558	exon3	c.G483T	p.L161F	SNP	OV_merge_somatic_vcf	exonic	LAD1		nonsynonymous SNV	LAD1:NM_005558:exon3:c.G483T:p.L161F
chr19	11021837	11021837	C	T	A2780	SMARCA4	Missense_Mutation	NM_001128845	exon18	c.C2729T	p.T910M	SNP	OV_merge_somatic_vcf	exonic	SMARCA4		nonsynonymous SNV	SMARCA4:NM_001128845:exon18:c.C2729T:p.T910M,SMARCA4:NM_001128846:exon18:c.C2729T:p.T910M,SMARCA4:NM_001128848:exon18:c.C2729T:p.T910M,SMARCA4:NM_001128847:exon19:c.C2729T:p.T910M,SMARCA4:NM_001128849:exon19:c.C2729T:p.T910M,SMARCA4:NM_001374457:exon19:c.C2729T:p.T910M,SMARCA4:NM_003072:exon19:c.C2729T:p.T910M,SMARCA4:NM_001128844:exon20:c.C2729T:p.T910M
chr15	41534767	41534767	G	A	A2780	RPAP1	Missense_Mutation	NM_015540	exon6	c.C710T	p.A237V	SNP	OV_merge_somatic_vcf	exonic	RPAP1		nonsynonymous SNV	RPAP1:NM_015540:exon6:c.C710T:p.A237V
chr19	15623149	15623149	T	C	A2780	CYP4F8	Missense_Mutation	NM_007253	exon7	c.T692C	p.L231P	SNP	OV_merge_somatic_vcf	exonic	CYP4F8		nonsynonymous SNV	CYP4F8:NM_007253:exon7:c.T692C:p.L231P
chr1	112715116	112715116	C	A	A2780	PPM1J	Missense_Mutation	NM_005167	exon1	c.G186T	p.E62D	SNP	OV_merge_somatic_vcf	exonic	PPM1J		nonsynonymous SNV	PPM1J:NM_005167:exon1:c.G186T:p.E62D
chr1	210013671	210013671	G	T	A2780	SYT14	Missense_Mutation	NM_001146262	exon3	c.G100T	p.V34L	SNP	OV_merge_somatic_vcf	exonic	SYT14		nonsynonymous SNV	SYT14:NM_001146262:exon3:c.G100T:p.V34L,SYT14:NM_153262:exon3:c.G100T:p.V34L,SYT14:NM_001146261:exon4:c.G235T:p.V79L,SYT14:NM_001146264:exon4:c.G235T:p.V79L
chr8	94930501	94930501	C	T	A2780	TP53INP1	Missense_Mutation	NM_033285	exon4	c.G701A	p.C234Y	SNP	OV_merge_somatic_vcf	exonic	TP53INP1		nonsynonymous SNV	TP53INP1:NM_033285:exon4:c.G701A:p.C234Y
chr18	6999511	6999511	C	G	A2780	LAMA1	Missense_Mutation	NM_005559	exon32	c.G4597C	p.G1533R	SNP	OV_merge_somatic_vcf	exonic	LAMA1		nonsynonymous SNV	LAMA1:NM_005559:exon32:c.G4597C:p.G1533R
chr9	110431975	110431975	C	G	A2780	SVEP1	Missense_Mutation	NM_153366	exon32	c.G5293C	p.D1765H	SNP	OV_merge_somatic_vcf	exonic	SVEP1		nonsynonymous SNV	SVEP1:NM_153366:exon32:c.G5293C:p.D1765H
chr4	37446912	37446912	A	T	A2780	NWD2	Missense_Mutation	NM_001144990	exon7	c.A4924T	p.I1642F	SNP	OV_merge_somatic_vcf	exonic	NWD2		nonsynonymous SNV	NWD2:NM_001144990:exon7:c.A4924T:p.I1642F
chr17	63435191	63435191	C	T	A2780	CYB561	Missense_Mutation	NM_001017916	exon5	c.G458A	p.R153Q	SNP	OV_merge_somatic_vcf	exonic	CYB561		nonsynonymous SNV	CYB561:NM_001017916:exon5:c.G458A:p.R153Q,CYB561:NM_001017917:exon5:c.G458A:p.R153Q,CYB561:NM_001330421:exon5:c.G479A:p.R160Q,CYB561:NM_001915:exon5:c.G458A:p.R153Q
chr1	13053659	13053659	T	C	A2780	PRAMEF27	Translation_Start_Site	NM_001300891	exon2	c.A1G	p.M1?	SNP	OV_merge_somatic_vcf	exonic	PRAMEF27		startloss	PRAMEF27:NM_001300891:exon2:c.A1G:p.M1?
chr7	100957408	100957408	T	C	A2780	MUC3A	Missense_Mutation	NM_005960	exon2	c.T5629C	p.S1877P	SNP	OV_merge_somatic_vcf	exonic	MUC3A		nonsynonymous SNV	MUC3A:NM_005960:exon2:c.T5629C:p.S1877P
chr20	3748331	3748331	C	T	A2780	HSPA12B	Missense_Mutation	NM_001318322	exon7	c.C532T	p.R178W	SNP	OV_merge_somatic_vcf	exonic	HSPA12B		nonsynonymous SNV	HSPA12B:NM_001318322:exon7:c.C532T:p.R178W,HSPA12B:NM_001197327:exon8:c.C787T:p.R263W,HSPA12B:NM_052970:exon8:c.C790T:p.R264W
chr19	43194579	43194579	G	C	A2780	PSG4	Missense_Mutation	NM_001276495	exon4	c.C725G	p.P242R	SNP	OV_merge_somatic_vcf	exonic	PSG4		nonsynonymous SNV	PSG4:NM_001276495:exon4:c.C725G:p.P242R,PSG4:NM_001316339:exon4:c.C638G:p.P213R,PSG4:NM_213633:exon4:c.C725G:p.P242R,PSG4:NM_002780:exon5:c.C1004G:p.P335R
chr15	82346874	82346874	T	C	A2780	GOLGA6L10	Missense_Mutation	NM_001164465	exon3	c.A217G	p.I73V	SNP	OV_merge_somatic_vcf	exonic	GOLGA6L10		nonsynonymous SNV	GOLGA6L10:NM_001164465:exon3:c.A217G:p.I73V,GOLGA6L10:NM_001322400:exon3:c.A217G:p.I73V
chr16	79211791	79211791	G	A	A2780	WWOX	Missense_Mutation	NM_001291997	exon8	c.G901A	p.G301S	SNP	OV_merge_somatic_vcf	exonic	WWOX		nonsynonymous SNV	WWOX:NM_001291997:exon8:c.G901A:p.G301S,WWOX:NM_016373:exon9:c.G1240A:p.G414S
chr4	145143395	145143395	C	A	A2780	OTUD4	Missense_Mutation	NM_001102653	exon17	c.G1458T	p.K486N	SNP	OV_merge_somatic_vcf	exonic	OTUD4		nonsynonymous SNV	OTUD4:NM_001102653:exon17:c.G1458T:p.K486N,OTUD4:NM_001366057:exon17:c.G1653T:p.K551N
chr14	21431382	21431382	C	T	A2780	CHD8	Missense_Mutation	NM_001170629	exon2	c.G262A	p.E88K	SNP	OV_merge_somatic_vcf	exonic	CHD8		nonsynonymous SNV	CHD8:NM_001170629:exon2:c.G262A:p.E88K
chr19	54865825	54865825	G	A	A2780	KIR3DL2	Missense_Mutation	NM_001242867	exon6	c.G970A	p.V324I	SNP	OV_merge_somatic_vcf	exonic	KIR3DL2		nonsynonymous SNV	KIR3DL2:NM_001242867:exon6:c.G970A:p.V324I,KIR3DL2:NM_006737:exon7:c.G1021A:p.V341I
chr12	50143137	50143137	C	A	A2780	CERS5	Missense_Mutation	NM_001331070	exon3	c.G371T	p.C124F	SNP	OV_merge_somatic_vcf	exonic	CERS5		nonsynonymous SNV	CERS5:NM_001331070:exon3:c.G371T:p.C124F,CERS5:NM_001331071:exon3:c.G371T:p.C124F,CERS5:NM_147190:exon3:c.G371T:p.C124F,CERS5:NM_001281731:exon4:c.G197T:p.C66F,CERS5:NM_001331069:exon4:c.G197T:p.C66F
chr11	63827111	63827111	G	A	A2780	SPINDOC	Missense_Mutation	NM_138471	exon6	c.G1118A	p.G373E	SNP	OV_merge_somatic_vcf	exonic	SPINDOC		nonsynonymous SNV	SPINDOC:NM_138471:exon6:c.G1118A:p.G373E
chr13	52642817	52642817	G	A	A2780	HNRNPA1L2	Missense_Mutation	NM_001011725	exon6	c.G325A	p.V109I	SNP	OV_merge_somatic_vcf	exonic	HNRNPA1L2		nonsynonymous SNV	HNRNPA1L2:NM_001011725:exon6:c.G325A:p.V109I,HNRNPA1L2:NM_001011724:exon7:c.G325A:p.V109I
chr1	152314117	152314117	A	C	A2780	FLG	Missense_Mutation	NM_002016	exon3	c.T769G	p.Y257D	SNP	OV_merge_somatic_vcf	exonic	FLG		nonsynonymous SNV	FLG:NM_002016:exon3:c.T769G:p.Y257D
chr19	41577497	41577497	A	C	A2780	CEACAM21	Missense_Mutation	NM_001098506	exon2	c.A362C	p.N121T	SNP	OV_merge_somatic_vcf	exonic	CEACAM21		nonsynonymous SNV	CEACAM21:NM_001098506:exon2:c.A362C:p.N121T,CEACAM21:NM_033543:exon2:c.A362C:p.N121T
chr17	36456429	36456429	C	A	A2780	TBC1D3D	Missense_Mutation	NM_001355571	exon3	c.G127T	p.V43L	SNP	OV_merge_somatic_vcf	exonic	TBC1D3D;TBC1D3G;TBC1D3H;TBC1D3I;TBC1D3J		nonsynonymous SNV	TBC1D3J:NM_001355571:exon3:c.G127T:p.V43L
chr11	65048030	65048030	A	G	A2780	NAALADL1	Missense_Mutation	NM_005468	exon11	c.T1367C	p.V456A	SNP	OV_merge_somatic_vcf	exonic	NAALADL1		nonsynonymous SNV	NAALADL1:NM_005468:exon11:c.T1367C:p.V456A
chr2	224864885	224864885	C	A	A2780	DOCK10	Missense_Mutation	NM_001290263	exon12	c.G1442T	p.W481L	SNP	OV_merge_somatic_vcf	exonic	DOCK10		nonsynonymous SNV	DOCK10:NM_001290263:exon12:c.G1442T:p.W481L,DOCK10:NM_001363762:exon12:c.G1499T:p.W500L,DOCK10:NM_014689:exon12:c.G1460T:p.W487L
chrX	71118821	71118821	G	T	A2780	MED12	Missense_Mutation	NM_005120	exon1	c.G67T	p.D23Y	SNP	OV_merge_somatic_vcf	exonic	MED12		nonsynonymous SNV	MED12:NM_005120:exon1:c.G67T:p.D23Y
chr12	94224293	94224293	A	G	A2780	PLXNC1	Missense_Mutation	NM_005761	exon7	c.A1768G	p.T590A	SNP	OV_merge_somatic_vcf	exonic	PLXNC1		nonsynonymous SNV	PLXNC1:NM_005761:exon7:c.A1768G:p.T590A
chr1	6129057	6129057	C	T	A2780	CHD5	Missense_Mutation	NM_015557	exon23	c.G3400A	p.A1134T	SNP	OV_merge_somatic_vcf	exonic	CHD5		nonsynonymous SNV	CHD5:NM_015557:exon23:c.G3400A:p.A1134T
chr16	67004120	67004120	G	T	A2780	CES4A	Missense_Mutation	NM_001190201	exon7	c.G682T	p.V228L	SNP	OV_merge_somatic_vcf	exonic	CES4A		nonsynonymous SNV	CES4A:NM_001190201:exon7:c.G682T:p.V228L,CES4A:NM_001190202:exon7:c.G694T:p.V232L,CES4A:NM_001318506:exon7:c.G394T:p.V132L,CES4A:NM_001364782:exon9:c.G976T:p.V326L,CES4A:NM_173815:exon9:c.G976T:p.V326L
chr8	142775920	142775920	A	C	A2780	LYNX1	Missense_Mutation	NM_001356370	exon2	c.T38G	p.M13R	SNP	OV_merge_somatic_vcf	exonic	LYNX1;LYNX1-SLURP2		nonsynonymous SNV	LYNX1:NM_001356370:exon2:c.T38G:p.M13R,LYNX1-SLURP2:NM_023946:exon2:c.T38G:p.M13R,LYNX1:NM_177457:exon2:c.T38G:p.M13R,LYNX1:NM_177476:exon2:c.T38G:p.M13R,LYNX1:NM_177477:exon2:c.T38G:p.M13R
chr4	56931099	56931099	A	G	A2780	REST	Missense_Mutation	NM_001193508	exon4	c.A2241G	p.I747M	SNP	OV_merge_somatic_vcf	exonic	REST		nonsynonymous SNV	REST:NM_001193508:exon4:c.A2241G:p.I747M,REST:NM_001363453:exon4:c.A2241G:p.I747M,REST:NM_005612:exon4:c.A2241G:p.I747M
chr8	144467630	144467630	G	T	A2780	KIFC2	Missense_Mutation	NM_001369769	exon5	c.G615T	p.Q205H	SNP	OV_merge_somatic_vcf	exonic	KIFC2		nonsynonymous SNV	KIFC2:NM_001369769:exon5:c.G615T:p.Q205H,KIFC2:NM_145754:exon5:c.G615T:p.Q205H
chr19	54847800	54847800	C	G	A2780	KIR2DS1	Missense_Mutation	NM_001291700	exon5	c.C276G	p.S92R	SNP	OV_merge_somatic_vcf	exonic	KIR2DS1;KIR2DS2;KIR2DS3;KIR2DS4;KIR2DS5;LOC102725023		nonsynonymous SNV	KIR2DS2:NM_001291700:exon5:c.C276G:p.S92R,KIR2DS2:NM_001291696:exon6:c.C570G:p.S190R,KIR2DS2:NM_001291701:exon6:c.C819G:p.S273R,KIR2DS2:NM_001291695:exon7:c.C870G:p.S290R,LOC102725023:NM_001360171:exon7:c.C870G:p.S290R,KIR2DS2:NM_012312:exon7:c.C870G:p.S290R,KIR2DS3:NM_012313:exon7:c.C870G:p.S290R,KIR2DS1:NM_014512:exon7:c.C870G:p.S290R,KIR2DS5:NM_014513:exon7:c.C870G:p.S290R
chr5	151033729	151033729	G	A	A2780	TNIP1	Missense_Mutation	NM_001252386	exon15	c.C1499T	p.P500L	SNP	OV_merge_somatic_vcf	exonic	TNIP1		nonsynonymous SNV	TNIP1:NM_001252386:exon15:c.C1499T:p.P500L,TNIP1:NM_001364486:exon15:c.C1499T:p.P500L,TNIP1:NM_001252385:exon16:c.C1658T:p.P553L,TNIP1:NM_001252390:exon16:c.C1658T:p.P553L,TNIP1:NM_001252391:exon16:c.C1658T:p.P553L,TNIP1:NM_001252392:exon16:c.C1658T:p.P553L,TNIP1:NM_001252393:exon16:c.C1658T:p.P553L,TNIP1:NM_001258454:exon16:c.C1658T:p.P553L,TNIP1:NM_006058:exon16:c.C1658T:p.P553L
chr12	52434087	52434087	A	C	A2780	KRT75	Missense_Mutation	NM_004693	exon1	c.T218G	p.I73S	SNP	OV_merge_somatic_vcf	exonic	KRT75		nonsynonymous SNV	KRT75:NM_004693:exon1:c.T218G:p.I73S
chr19	54805068	54805068	A	G	A2780	KIR2DL4	Missense_Mutation	NM_001080770	exon3	c.A352G	p.M118V	SNP	OV_merge_somatic_vcf	exonic	KIR2DL4;LOC112268354		nonsynonymous SNV	KIR2DL4:NM_001080770:exon3:c.A352G:p.M118V,KIR2DL4:NM_001080772:exon3:c.A352G:p.M118V
chr12	21440387	21440387	C	G	A2780	PYROXD1	Missense_Mutation	NM_024854	exon2	c.C104G	p.S35W	SNP	OV_merge_somatic_vcf	exonic	PYROXD1		nonsynonymous SNV	PYROXD1:NM_024854:exon2:c.C104G:p.S35W
chr19	45076334	45076334	C	G	A2780	ZNF296	Missense_Mutation	NM_145288	exon1	c.G40C	p.E14Q	SNP	OV_merge_somatic_vcf	exonic	ZNF296		nonsynonymous SNV	ZNF296:NM_145288:exon1:c.G40C:p.E14Q
chr12	48343302	48343302	G	A	A2780	ZNF641	Nonsense_Mutation	NM_001172682	exon5	c.C919T	p.R307X	SNP	OV_merge_somatic_vcf	exonic	ZNF641		stopgain	ZNF641:NM_001172682:exon5:c.C919T:p.R307X,ZNF641:NM_001365803:exon5:c.C919T:p.R307X,ZNF641:NM_001365805:exon5:c.C517T:p.R173X,ZNF641:NM_001172681:exon6:c.C946T:p.R316X,ZNF641:NM_152320:exon7:c.C988T:p.R330X
chr17	82831982	82831982	C	T	A2780	ZNF750	Missense_Mutation	NM_024702	exon2	c.G473A	p.R158Q	SNP	OV_merge_somatic_vcf	exonic	ZNF750		nonsynonymous SNV	ZNF750:NM_024702:exon2:c.G473A:p.R158Q
chr7	72403273	72403273	G	A	A2780	CALN1	Nonsense_Mutation	NM_031468	exon2	c.C97T	p.Q33X	SNP	OV_merge_somatic_vcf	exonic	CALN1		stopgain	CALN1:NM_031468:exon2:c.C97T:p.Q33X
chr12	51888676	51888676	C	T	A2780	ANKRD33	Missense_Mutation	NM_182608	exon2	c.C254T	p.P85L	SNP	OV_merge_somatic_vcf	exonic	ANKRD33		nonsynonymous SNV	ANKRD33:NM_182608:exon2:c.C254T:p.P85L
chr9	138023433	138023433	C	T	A2780	CACNA1B	Missense_Mutation	NM_000718	exon19	c.C2690T	p.A897V	SNP	OV_merge_somatic_vcf	exonic	CACNA1B		nonsynonymous SNV	CACNA1B:NM_000718:exon19:c.C2690T:p.A897V,CACNA1B:NM_001243812:exon19:c.C2690T:p.A897V
chr9	137012495	137012495	C	A	A2780	ABCA2	Missense_Mutation	NM_001606	exon32	c.G5177T	p.R1726M	SNP	OV_merge_somatic_vcf	exonic	ABCA2		nonsynonymous SNV	ABCA2:NM_001606:exon32:c.G5177T:p.R1726M,ABCA2:NM_212533:exon32:c.G5267T:p.R1756M
chr8	144099154	144099154	C	T	A2780	SHARPIN	Missense_Mutation	NM_030974	exon7	c.G974A	p.R325H	SNP	OV_merge_somatic_vcf	exonic	SHARPIN		nonsynonymous SNV	SHARPIN:NM_030974:exon7:c.G974A:p.R325H
chr4	15007396	15007396	A	C	A2780	CPEB2	Missense_Mutation	NM_001177381	exon2	c.A1754C	p.H585P	SNP	OV_merge_somatic_vcf	exonic	CPEB2		nonsynonymous SNV	CPEB2:NM_001177381:exon2:c.A1754C:p.H585P,CPEB2:NM_001177382:exon2:c.A1754C:p.H585P,CPEB2:NM_001177383:exon2:c.A1754C:p.H585P,CPEB2:NM_001177384:exon2:c.A1754C:p.H585P,CPEB2:NM_182485:exon2:c.A1754C:p.H585P,CPEB2:NM_182646:exon2:c.A1754C:p.H585P
chr7	81769929	81769929	C	A	A2780	HGF	Missense_Mutation	NM_000601	exon1	c.G43T	p.V15F	SNP	OV_merge_somatic_vcf	exonic	HGF		nonsynonymous SNV	HGF:NM_000601:exon1:c.G43T:p.V15F,HGF:NM_001010931:exon1:c.G43T:p.V15F,HGF:NM_001010932:exon1:c.G43T:p.V15F,HGF:NM_001010933:exon1:c.G43T:p.V15F,HGF:NM_001010934:exon1:c.G43T:p.V15F
chr1	13260292	13260292	A	G	A2780	PRAMEF5	Missense_Mutation	NM_001013407	exon3	c.A358G	p.M120V	SNP	OV_merge_somatic_vcf	exonic	PRAMEF5		nonsynonymous SNV	PRAMEF5:NM_001013407:exon3:c.A358G:p.M120V
chr17	64363380	64363380	C	T	A2780	PECAM1	Missense_Mutation	NM_000442	exon6	c.G985A	p.E329K	SNP	OV_merge_somatic_vcf	exonic	PECAM1		nonsynonymous SNV	PECAM1:NM_000442:exon6:c.G985A:p.E329K
chr7	102285204	102285204	C	G	A2780	SH2B2	Missense_Mutation	NM_020979	exon1	c.C46G	p.P16A	SNP	OV_merge_somatic_vcf	exonic	SH2B2		nonsynonymous SNV	SH2B2:NM_020979:exon1:c.C46G:p.P16A
chr19	14053834	14053834	C	A	A2780	PALM3	Missense_Mutation	NM_001367327	exon5	c.G1640T	p.G547V	SNP	OV_merge_somatic_vcf	exonic	PALM3		nonsynonymous SNV	PALM3:NM_001367327:exon5:c.G1640T:p.G547V,PALM3:NM_001145028:exon7:c.G1838T:p.G613V
chr1	3829306	3829306	C	T	A2780	CEP104	Missense_Mutation	NM_014704	exon15	c.G2111A	p.G704E	SNP	OV_merge_somatic_vcf	exonic	CEP104		nonsynonymous SNV	CEP104:NM_014704:exon15:c.G2111A:p.G704E
chr6	32197357	32197357	C	T	A2780	NOTCH4	Missense_Mutation	NM_004557	exon27	c.G4994A	p.R1665Q	SNP	OV_merge_somatic_vcf	exonic	NOTCH4		nonsynonymous SNV	NOTCH4:NM_004557:exon27:c.G4994A:p.R1665Q
chr17	34156402	34156402	A	G	A2780	ASIC2	Missense_Mutation	NM_001094	exon1	c.T131C	p.L44P	SNP	OV_merge_somatic_vcf	exonic	ASIC2		nonsynonymous SNV	ASIC2:NM_001094:exon1:c.T131C:p.L44P
chr22	16592174	16592174	C	T	A2780	CCT8L2	Missense_Mutation	NM_014406	exon1	c.G377A	p.G126D	SNP	OV_merge_somatic_vcf	exonic	CCT8L2		nonsynonymous SNV	CCT8L2:NM_014406:exon1:c.G377A:p.G126D
chr13	28023456	28023456	T	G	A2780	FLT3	Missense_Mutation	NM_004119	exon19	c.A2312C	p.Q771P	SNP	OV_merge_somatic_vcf	exonic	FLT3		nonsynonymous SNV	FLT3:NM_004119:exon19:c.A2312C:p.Q771P
chr2	131263792	131263792	G	A	A2780	POTEE	Nonsense_Mutation	NM_001083538	exon18	c.G2337A	p.W779X	SNP	OV_merge_somatic_vcf	exonic	POTEE		stopgain	POTEE:NM_001083538:exon18:c.G2337A:p.W779X
chr7	31643952	31643952	C	A	A2780	ITPRID1	Missense_Mutation	NM_194300	exon10	c.C2582A	p.S861Y	SNP	OV_merge_somatic_vcf	exonic	ITPRID1		nonsynonymous SNV	ITPRID1:NM_194300:exon10:c.C2582A:p.S861Y,ITPRID1:NM_001257968:exon11:c.C2582A:p.S861Y,ITPRID1:NM_001257967:exon12:c.C2582A:p.S861Y
chr16	1984396	1984396	C	T	A2780	GFER	Missense_Mutation	NM_005262	exon1	c.C178T	p.P60S	SNP	OV_merge_somatic_vcf	exonic	GFER		nonsynonymous SNV	GFER:NM_005262:exon1:c.C178T:p.P60S
chr10	95211984	95211984	T	G	A2780	ACSM6	Missense_Mutation	NM_207321	exon6	c.T862G	p.C288G	SNP	OV_merge_somatic_vcf	exonic	ACSM6		nonsynonymous SNV	ACSM6:NM_207321:exon6:c.T862G:p.C288G
chr6	136694270	136694270	T	C	A2780	MAP3K5	Missense_Mutation	NM_005923	exon7	c.A1123G	p.M375V	SNP	OV_merge_somatic_vcf	exonic	MAP3K5		nonsynonymous SNV	MAP3K5:NM_005923:exon7:c.A1123G:p.M375V
chr1	207072333	207072333	C	G	A2780	PFKFB2	Missense_Mutation	NM_006212	exon15	c.C1480G	p.P494A	SNP	OV_merge_somatic_vcf	exonic	PFKFB2		nonsynonymous SNV	PFKFB2:NM_006212:exon15:c.C1480G:p.P494A
chr16	11966219	11966219	C	T	A2780	TNFRSF17	Missense_Mutation	NM_001192	exon2	c.C155T	p.T52M	SNP	OV_merge_somatic_vcf	exonic	TNFRSF17		nonsynonymous SNV	TNFRSF17:NM_001192:exon2:c.C155T:p.T52M
chr7	45081763	45081763	G	C	A2780	NACAD	Missense_Mutation	NM_001146334	exon3	c.C4177G	p.P1393A	SNP	OV_merge_somatic_vcf	exonic	NACAD		nonsynonymous SNV	NACAD:NM_001146334:exon3:c.C4177G:p.P1393A
chr17	41118065	41118065	C	T	A2780	KRTAP4-11	Missense_Mutation	NM_033059	exon1	c.G251A	p.C84Y	SNP	OV_merge_somatic_vcf	exonic	KRTAP4-11		nonsynonymous SNV	KRTAP4-11:NM_033059:exon1:c.G251A:p.C84Y
chr6	43447903	43447903	G	A	A2780	ABCC10	Missense_Mutation	NM_033450	exon16	c.G3841A	p.V1281M	SNP	OV_merge_somatic_vcf	exonic	ABCC10		nonsynonymous SNV	ABCC10:NM_033450:exon16:c.G3841A:p.V1281M,ABCC10:NM_001198934:exon18:c.G3925A:p.V1309M,ABCC10:NM_001350518:exon18:c.G2593A:p.V865M
chr4	16025223	16025223	T	A	A2780	PROM1	Missense_Mutation	NM_001145851	exon4	c.A572T	p.D191V	SNP	OV_merge_somatic_vcf	exonic	PROM1		nonsynonymous SNV	PROM1:NM_001145851:exon4:c.A572T:p.D191V,PROM1:NM_001145847:exon5:c.A572T:p.D191V,PROM1:NM_001145848:exon5:c.A572T:p.D191V,PROM1:NM_001145849:exon5:c.A599T:p.D200V,PROM1:NM_001145852:exon5:c.A572T:p.D191V,PROM1:NM_001371406:exon5:c.A572T:p.D191V,PROM1:NM_001371407:exon5:c.A572T:p.D191V,PROM1:NM_001371408:exon5:c.A572T:p.D191V,PROM1:NM_001145850:exon6:c.A599T:p.D200V,PROM1:NM_006017:exon6:c.A599T:…
chr19	54847981	54847981	G	C	A2780	KIR2DS2	Missense_Mutation	NM_001291695	exon8	c.G887C	p.R296P	SNP	OV_merge_somatic_vcf	exonic	KIR2DS2		nonsynonymous SNV	KIR2DS2:NM_001291695:exon8:c.G887C:p.R296P
chr7	31652630	31652630	T	C	A2780	ITPRID1	Missense_Mutation	NM_194300	exon13	c.T2936C	p.M979T	SNP	OV_merge_somatic_vcf	exonic	ITPRID1		nonsynonymous SNV	ITPRID1:NM_194300:exon13:c.T2936C:p.M979T,ITPRID1:NM_001257968:exon14:c.T2936C:p.M979T,ITPRID1:NM_001257967:exon15:c.T2936C:p.M979T
chr20	2859763	2859763	T	C	A2780	VPS16	Missense_Mutation	NM_022575	exon2	c.T98C	p.L33P	SNP	OV_merge_somatic_vcf	exonic	VPS16		nonsynonymous SNV	VPS16:NM_022575:exon2:c.T98C:p.L33P,VPS16:NM_080413:exon2:c.T98C:p.L33P
chr20	41484463	41484463	C	T	A2780	CHD6	Missense_Mutation	NM_032221	exon15	c.G2146A	p.E716K	SNP	OV_merge_somatic_vcf	exonic	CHD6		nonsynonymous SNV	CHD6:NM_032221:exon15:c.G2146A:p.E716K
chr11	14294844	14294844	T	A	A2780	RRAS2	Missense_Mutation	NM_001177314	exon3	c.A110T	p.Q37L	SNP	OV_merge_somatic_vcf	exonic	RRAS2		nonsynonymous SNV	RRAS2:NM_001177314:exon3:c.A110T:p.Q37L,RRAS2:NM_012250:exon3:c.A215T:p.Q72L
chr1	120466107	120466107	C	G	A2780	NBPF8	Nonsense_Mutation	NM_001037501	exon23	c.C2715G	p.Y905X	SNP	OV_merge_somatic_vcf	exonic	NBPF8		stopgain	NBPF8:NM_001037501:exon23:c.C2715G:p.Y905X
chr17	51203850	51203850	G	C	A2780	MBTD1	Missense_Mutation	NM_017643	exon8	c.C680G	p.S227C	SNP	OV_merge_somatic_vcf	exonic	MBTD1		nonsynonymous SNV	MBTD1:NM_017643:exon8:c.C680G:p.S227C
chr7	105642844	105642844	G	A	A2780	ATXN7L1	Missense_Mutation	NM_138495	exon3	c.C484T	p.L162F	SNP	OV_merge_somatic_vcf	exonic	ATXN7L1		nonsynonymous SNV	ATXN7L1:NM_138495:exon3:c.C484T:p.L162F,ATXN7L1:NM_001318229:exon5:c.C208T:p.L70F,ATXN7L1:NM_001385596:exon5:c.C856T:p.L286F,ATXN7L1:NM_020725:exon5:c.C856T:p.L286F
chr10	25598565	25598565	G	C	A2780	GPR158	Missense_Mutation	NM_020752	exon11	c.G2939C	p.R980T	SNP	OV_merge_somatic_vcf	exonic	GPR158		nonsynonymous SNV	GPR158:NM_020752:exon11:c.G2939C:p.R980T
chr3	52221322	52221322	C	A	A2780	TLR9	Missense_Mutation	NM_017442	exon2	c.G2994T	p.Q998H	SNP	OV_merge_somatic_vcf	exonic	TLR9		nonsynonymous SNV	TLR9:NM_017442:exon2:c.G2994T:p.Q998H
chr19	39486220	39486220	G	T	A2780	TIMM50	Missense_Mutation	NM_001329559	exon6	c.G187T	p.G63C	SNP	OV_merge_somatic_vcf	exonic	TIMM50		nonsynonymous SNV	TIMM50:NM_001329559:exon6:c.G187T:p.G63C,TIMM50:NM_001001563:exon7:c.G526T:p.G176C
chr2	31180940	31180940	A	G	A2780	CAPN14	Missense_Mutation	NM_001145122	exon17	c.T1706C	p.L569P	SNP	OV_merge_somatic_vcf	exonic	CAPN14		nonsynonymous SNV	CAPN14:NM_001145122:exon17:c.T1706C:p.L569P,CAPN14:NM_001321270:exon17:c.T1178C:p.L393P
chr1	152312937	152312937	T	C	A2780	FLG	Missense_Mutation	NM_002016	exon3	c.A1949G	p.Q650R	SNP	OV_merge_somatic_vcf	exonic	FLG		nonsynonymous SNV	FLG:NM_002016:exon3:c.A1949G:p.Q650R
chr19	54847231	54847231	A	C	A2780	KIR2DS1	Missense_Mutation	NM_001291700	exon4	c.A169C	p.I57L	SNP	OV_merge_somatic_vcf	exonic	KIR2DS1;KIR2DS2;KIR2DS3;KIR2DS4;KIR2DS5;KIR3DS1;LOC102725023;LOC112268355		nonsynonymous SNV	KIR2DS2:NM_001291700:exon4:c.A169C:p.I57L,KIR3DS1:NM_001282171:exon5:c.A727C:p.I243L,KIR2DS2:NM_001291696:exon5:c.A463C:p.I155L,KIR2DS2:NM_001291701:exon5:c.A712C:p.I238L,KIR3DS1:NM_001282170:exon6:c.A763C:p.I255L,KIR2DS2:NM_001291695:exon6:c.A763C:p.I255L,LOC102725023:NM_001360171:exon6:c.A763C:p.I255L,KIR2DS2:NM_012312:exon6:c.A763C:p.I255L,KIR2DS3:NM_012313:exon6:c.A763C:p.I255L,KIR2DS1:NM_014…
chr1	206116696	206116696	C	G	A2780	AVPR1B	Missense_Mutation	NM_000707	exon1	c.G195C	p.K65N	SNP	OV_merge_somatic_vcf	exonic	AVPR1B		nonsynonymous SNV	AVPR1B:NM_000707:exon1:c.G195C:p.K65N
chr1	12029846	12029846	C	T	A2780	MIIP	Missense_Mutation	NM_021933	exon7	c.C797T	p.P266L	SNP	OV_merge_somatic_vcf	exonic	MIIP		nonsynonymous SNV	MIIP:NM_021933:exon7:c.C797T:p.P266L
chr11	34471001	34471001	T	C	A2780	CAT	Missense_Mutation	NM_001752	exon12	c.T1478C	p.I493T	SNP	OV_merge_somatic_vcf	exonic	CAT		nonsynonymous SNV	CAT:NM_001752:exon12:c.T1478C:p.I493T
chr20	1254269	1254269	G	C	A2780	RAD21L1	Missense_Mutation	NM_001384357	exon10	c.G844C	p.E282Q	SNP	OV_merge_somatic_vcf	exonic	RAD21L1		nonsynonymous SNV	RAD21L1:NM_001384357:exon10:c.G844C:p.E282Q,RAD21L1:NM_001384356:exon11:c.G1006C:p.E336Q,RAD21L1:NM_001384358:exon11:c.G841C:p.E281Q,RAD21L1:NM_001136566:exon14:c.G1483C:p.E495Q,RAD21L1:NM_001384355:exon14:c.G1480C:p.E494Q
chr11	120861975	120861975	G	C	A2780	GRIK4	Missense_Mutation	NM_001282470	exon8	c.G761C	p.R254T	SNP	OV_merge_somatic_vcf	exonic	GRIK4		nonsynonymous SNV	GRIK4:NM_001282470:exon8:c.G761C:p.R254T,GRIK4:NM_001282473:exon9:c.G761C:p.R254T,GRIK4:NM_014619:exon9:c.G761C:p.R254T
chr1	44139973	44139973	C	G	A2780	KLF18	Missense_Mutation	NM_001358438	exon1	c.G1659C	p.Q553H	SNP	OV_merge_somatic_vcf	exonic	KLF18		nonsynonymous SNV	KLF18:NM_001358438:exon1:c.G1659C:p.Q553H
chr15	45269410	45269410	G	T	A2780	SLC28A2	Missense_Mutation	NM_004212	exon14	c.G1441T	p.A481S	SNP	OV_merge_somatic_vcf	exonic	SLC28A2		nonsynonymous SNV	SLC28A2:NM_004212:exon14:c.G1441T:p.A481S
chr12	47965973	47965973	C	G	A2780	TMEM106C	Missense_Mutation	NM_001143841	exon4	c.C387G	p.D129E	SNP	OV_merge_somatic_vcf	exonic	TMEM106C		nonsynonymous SNV	TMEM106C:NM_001143841:exon4:c.C387G:p.D129E,TMEM106C:NM_001143842:exon4:c.C387G:p.D129E,TMEM106C:NM_001143843:exon4:c.C387G:p.D129E,TMEM106C:NM_024056:exon4:c.C387G:p.D129E
chr2	219182246	219182246	T	G	A2780	RETREG2	Missense_Mutation	NM_001321110	exon8	c.T628G	p.S210A	SNP	OV_merge_somatic_vcf	exonic	RETREG2		nonsynonymous SNV	RETREG2:NM_001321110:exon8:c.T628G:p.S210A,RETREG2:NM_001321109:exon9:c.T628G:p.S210A,RETREG2:NM_024293:exon9:c.T1249G:p.S417A
chr3	142829724	142829724	T	C	A2780	PCOLCE2	Missense_Mutation	NM_013363	exon6	c.A833G	p.Q278R	SNP	OV_merge_somatic_vcf	exonic	PCOLCE2		nonsynonymous SNV	PCOLCE2:NM_013363:exon6:c.A833G:p.Q278R
chr2	10771912	10771912	G	A	A2780	ATP6V1C2	Missense_Mutation	NM_001039362	exon7	c.G544A	p.V182I	SNP	OV_merge_somatic_vcf	exonic	ATP6V1C2		nonsynonymous SNV	ATP6V1C2:NM_001039362:exon7:c.G544A:p.V182I,ATP6V1C2:NM_144583:exon7:c.G544A:p.V182I
chr13	20591006	20591006	A	G	A2780	IFT88	Missense_Mutation	NM_001318491	exon4	c.A193G	p.T65A	SNP	OV_merge_somatic_vcf	exonic	IFT88		nonsynonymous SNV	IFT88:NM_001318491:exon4:c.A193G:p.T65A,IFT88:NM_001353573:exon4:c.A193G:p.T65A,IFT88:NM_001353574:exon4:c.A193G:p.T65A,IFT88:NM_001353575:exon4:c.A193G:p.T65A,IFT88:NM_001353571:exon5:c.A250G:p.T84A,IFT88:NM_001353572:exon5:c.A250G:p.T84A,IFT88:NM_001353578:exon5:c.A250G:p.T84A,IFT88:NM_006531:exon5:c.A250G:p.T84A,IFT88:NM_001318493:exon6:c.A277G:p.T93A,IFT88:NM_001353565:exon6:c.A277G:p.T93A,IF…
chr3	185609340	185609340	A	G	A2780	SENP2	Missense_Mutation	NM_021627	exon7	c.A712G	p.N238D	SNP	OV_merge_somatic_vcf	exonic	SENP2		nonsynonymous SNV	SENP2:NM_021627:exon7:c.A712G:p.N238D
chr19	547333	547333	C	T	A2780	GZMM	Missense_Mutation	NM_005317	exon2	c.C109T	p.R37C	SNP	OV_merge_somatic_vcf	exonic	GZMM		nonsynonymous SNV	GZMM:NM_005317:exon2:c.C109T:p.R37C
chr1	120452200	120452200	T	G	A2780	NBPF8	Missense_Mutation	NM_001037501	exon11	c.T1175G	p.L392R	SNP	OV_merge_somatic_vcf	exonic	NBPF8		nonsynonymous SNV	NBPF8:NM_001037501:exon11:c.T1175G:p.L392R
chr1	97883329	97883329	A	G	A2780	DPYD	Missense_Mutation	NM_000110	exon2	c.T85C	p.C29R	SNP	OV_merge_somatic_vcf	exonic	DPYD		nonsynonymous SNV	DPYD:NM_000110:exon2:c.T85C:p.C29R,DPYD:NM_001160301:exon2:c.T85C:p.C29R
chr5	73123591	73123591	C	G	A2780	TMEM171	Missense_Mutation	NM_001161342	exon2	c.C218G	p.A73G	SNP	OV_merge_somatic_vcf	exonic	TMEM171		nonsynonymous SNV	TMEM171:NM_001161342:exon2:c.C218G:p.A73G,TMEM171:NM_173490:exon2:c.C218G:p.A73G
chr11	2133000	2133000	C	T	A2780	IGF2	Missense_Mutation	NM_000612	exon4	c.G530A	p.S177N	SNP	OV_merge_somatic_vcf	exonic	IGF2		nonsynonymous SNV	IGF2:NM_000612:exon4:c.G530A:p.S177N,IGF2:NM_001291861:exon4:c.G530A:p.S177N,IGF2:NM_001291862:exon4:c.G530A:p.S177N,IGF2:NM_001007139:exon5:c.G530A:p.S177N,IGF2:NM_001127598:exon5:c.G698A:p.S233N
chr9	65737215	65737215	G	A	A2780	FOXD4L4	Missense_Mutation	NM_199244	exon1	c.G70A	p.D24N	SNP	OV_merge_somatic_vcf	exonic	FOXD4L4		nonsynonymous SNV	FOXD4L4:NM_199244:exon1:c.G70A:p.D24N
chr15	77114845	77114845	G	A	A2780	PEAK1	Missense_Mutation	NM_024776	exon8	c.C4552T	p.R1518C	SNP	OV_merge_somatic_vcf	exonic	PEAK1		nonsynonymous SNV	PEAK1:NM_024776:exon8:c.C4552T:p.R1518C,PEAK1:NM_001385026:exon10:c.C4552T:p.R1518C
chrX	77682471	77682471	C	G	A2780	ATRX	Missense_Mutation	NM_138270	exon8	c.G2671C	p.E891Q	SNP	OV_merge_somatic_vcf	exonic	ATRX		nonsynonymous SNV	ATRX:NM_138270:exon8:c.G2671C:p.E891Q,ATRX:NM_000489:exon9:c.G2785C:p.E929Q
chr3	31990389	31990389	G	A	A2780	ZNF860	Missense_Mutation	NM_001137674	exon2	c.G1310A	p.R437H	SNP	OV_merge_somatic_vcf	exonic	ZNF860		nonsynonymous SNV	ZNF860:NM_001137674:exon2:c.G1310A:p.R437H
chr16	71634399	71634399	C	T	A2780	MARVELD3	Missense_Mutation	NM_052858	exon3	c.C802T	p.P268S	SNP	OV_merge_somatic_vcf	exonic	MARVELD3		nonsynonymous SNV	MARVELD3:NM_052858:exon3:c.C802T:p.P268S
chr12	119701660	119701660	C	T	A2780	CIT	Missense_Mutation	NM_007174	exon42	c.G5380A	p.A1794T	SNP	OV_merge_somatic_vcf	exonic	CIT		nonsynonymous SNV	CIT:NM_007174:exon42:c.G5380A:p.A1794T,CIT:NM_001206999:exon43:c.G5506A:p.A1836T
chr1	205304466	205304466	G	A	A2780	NUAK2	Missense_Mutation	NM_030952	exon7	c.C871T	p.R291W	SNP	OV_merge_somatic_vcf	exonic	NUAK2		nonsynonymous SNV	NUAK2:NM_030952:exon7:c.C871T:p.R291W
chr15	21652526	21652526	C	A	A2780	OR4N4C	Missense_Mutation	NM_001365389	exon2	c.C643A	p.L215M	SNP	OV_merge_somatic_vcf	exonic	OR4N4C		nonsynonymous SNV	OR4N4C:NM_001365389:exon2:c.C643A:p.L215M
chr2	178550066	178550066	C	T	A2780	TTN	Missense_Mutation	NM_003319	exon165	c.G64577A	p.R21526Q	SNP	OV_merge_somatic_vcf	exonic	TTN		nonsynonymous SNV	TTN:NM_003319:exon165:c.G64577A:p.R21526Q,TTN:NM_133432:exon166:c.G64952A:p.R21651Q,TTN:NM_133437:exon166:c.G65153A:p.R21718Q,TTN:NM_133378:exon286:c.G84068A:p.R28023Q,TTN:NM_001256850:exon287:c.G86849A:p.R28950Q,TTN:NM_001267550:exon337:c.G91772A:p.R30591Q
chr19	52908015	52908015	C	T	A2780	ZNF888	Missense_Mutation	NM_001384656	exon3	c.G199A	p.D67N	SNP	OV_merge_somatic_vcf	exonic	ZNF888		nonsynonymous SNV	ZNF888:NM_001384656:exon3:c.G199A:p.D67N,ZNF888:NM_001310127:exon4:c.G307A:p.D103N,ZNF888:NM_001384652:exon5:c.G364A:p.D122N,ZNF888:NM_001384653:exon5:c.G307A:p.D103N,ZNF888:NM_001384655:exon5:c.G199A:p.D67N,ZNF888:NM_001384654:exon6:c.G199A:p.D67N
chr17	38543834	38543834	C	T	A2780	SRCIN1	Missense_Mutation	NM_025248	exon18	c.G3406A	p.A1136T	SNP	OV_merge_somatic_vcf	exonic	SRCIN1		nonsynonymous SNV	SRCIN1:NM_025248:exon18:c.G3406A:p.A1136T
chr15	20535467	20535467	C	T	A2780	GOLGA6L6	Missense_Mutation	NM_001145004	exon8	c.G967A	p.E323K	SNP	OV_merge_somatic_vcf	exonic	GOLGA6L6		nonsynonymous SNV	GOLGA6L6:NM_001145004:exon8:c.G967A:p.E323K
chr1	228174978	228174978	G	T	A2780	IBA57	Missense_Mutation	NM_001010867	exon2	c.G628T	p.G210W	SNP	OV_merge_somatic_vcf	exonic	IBA57		nonsynonymous SNV	IBA57:NM_001010867:exon2:c.G628T:p.G210W,IBA57:NM_001310327:exon2:c.G49T:p.G17W
chr19	52614143	52614143	C	A	A2780	ZNF83	Missense_Mutation	NM_001277951	exon3	c.G422T	p.R141I	SNP	OV_merge_somatic_vcf	exonic	ZNF83		nonsynonymous SNV	ZNF83:NM_001277951:exon3:c.G422T:p.R141I,ZNF83:NM_018300:exon3:c.G422T:p.R141I,ZNF83:NM_001105552:exon4:c.G422T:p.R141I,ZNF83:NM_001277946:exon4:c.G422T:p.R141I,ZNF83:NM_001348016:exon4:c.G422T:p.R141I,ZNF83:NM_001105550:exon5:c.G422T:p.R141I,ZNF83:NM_001105551:exon5:c.G422T:p.R141I,ZNF83:NM_001277948:exon5:c.G422T:p.R141I,ZNF83:NM_001277949:exon5:c.G422T:p.R141I,ZNF83:NM_001277952:exon5:c.G422T:…
chr2	119446830	119446830	C	T	A2780	SCTR	Missense_Mutation	NM_002980	exon11	c.G1069A	p.V357I	SNP	OV_merge_somatic_vcf	exonic	SCTR		nonsynonymous SNV	SCTR:NM_002980:exon11:c.G1069A:p.V357I
chr1	152303064	152303064	T	C	A2780	FLG	Missense_Mutation	NM_002016	exon3	c.A11822G	p.H3941R	SNP	OV_merge_somatic_vcf	exonic	FLG		nonsynonymous SNV	FLG:NM_002016:exon3:c.A11822G:p.H3941R
chr7	100958600	100958600	C	G	A2780	MUC3A	Missense_Mutation	NM_005960	exon2	c.C6821G	p.T2274S	SNP	OV_merge_somatic_vcf	exonic	MUC3A		nonsynonymous SNV	MUC3A:NM_005960:exon2:c.C6821G:p.T2274S
chr19	54250956	54250956	G	T	A2780	LILRB5	Missense_Mutation	NM_001304457	exon13	c.C1816A	p.P606T	SNP	OV_merge_somatic_vcf	exonic	LILRB5		nonsynonymous SNV	LILRB5:NM_001304457:exon13:c.C1816A:p.P606T
chr11	5254491	5254491	G	A	A2780	HBG2	Missense_Mutation	NM_000184	exon2	c.C116T	p.T39I	SNP	OV_merge_somatic_vcf	exonic	HBG2		nonsynonymous SNV	HBG2:NM_000184:exon2:c.C116T:p.T39I
chr11	129915688	129915688	G	A	A2780	PRDM10	Missense_Mutation	NM_001367898	exon12	c.C2240T	p.P747L	SNP	OV_merge_somatic_vcf	exonic	PRDM10		nonsynonymous SNV	PRDM10:NM_001367898:exon12:c.C2240T:p.P747L,PRDM10:NM_199439:exon12:c.C2240T:p.P747L,PRDM10:NM_001367896:exon13:c.C1649T:p.P550L,PRDM10:NM_001367899:exon13:c.C2252T:p.P751L,PRDM10:NM_199438:exon13:c.C2252T:p.P751L,PRDM10:NM_001367895:exon14:c.C1649T:p.P550L,PRDM10:NM_001367897:exon14:c.C1661T:p.P554L,PRDM10:NM_001367890:exon15:c.C2150T:p.P717L,PRDM10:NM_001367891:exon15:c.C2438T:p.P813L,PRDM10:NM…
chr10	49933592	49933592	T	C	A2780	PARG	Missense_Mutation	NM_001303487	exon2	c.A532G	p.S178G	SNP	OV_merge_somatic_vcf	exonic	PARG		nonsynonymous SNV	PARG:NM_001303487:exon2:c.A532G:p.S178G,PARG:NM_001303486:exon3:c.A610G:p.S204G,PARG:NM_001324381:exon3:c.A610G:p.S204G,PARG:NM_003631:exon3:c.A856G:p.S286G
chr1	152719856	152719856	G	A	A2780	C1orf68	Missense_Mutation	NM_001024679	exon1	c.G335A	p.C112Y	SNP	OV_merge_somatic_vcf	exonic	C1orf68		nonsynonymous SNV	C1orf68:NM_001024679:exon1:c.G335A:p.C112Y
chr8	19505221	19505221	G	A	A2780	CSGALNACT1	Missense_Mutation	NM_001354497	exon2	c.C614T	p.T205M	SNP	OV_merge_somatic_vcf	exonic	CSGALNACT1		nonsynonymous SNV	CSGALNACT1:NM_001354497:exon2:c.C614T:p.T205M,CSGALNACT1:NM_001354476:exon3:c.C614T:p.T205M,CSGALNACT1:NM_001354483:exon3:c.C614T:p.T205M,CSGALNACT1:NM_001354490:exon3:c.C614T:p.T205M,CSGALNACT1:NM_001354492:exon3:c.C614T:p.T205M,CSGALNACT1:NM_001130518:exon4:c.C614T:p.T205M,CSGALNACT1:NM_001354475:exon4:c.C614T:p.T205M,CSGALNACT1:NM_001354477:exon4:c.C614T:p.T205M,CSGALNACT1:NM_001354481:exon4:c…
chr17	67044839	67044839	G	A	A2780	CACNG1	Missense_Mutation	NM_000727	exon1	c.G179A	p.R60H	SNP	OV_merge_somatic_vcf	exonic	CACNG1		nonsynonymous SNV	CACNG1:NM_000727:exon1:c.G179A:p.R60H
chr9	132683570	132683570	T	C	A2780	GTF3C4	Missense_Mutation	NM_012204	exon3	c.T2192C	p.I731T	SNP	OV_merge_somatic_vcf	exonic	GTF3C4		nonsynonymous SNV	GTF3C4:NM_012204:exon3:c.T2192C:p.I731T
chr14	65093796	65093796	T	C	A2780	MAX	Missense_Mutation	NM_001271068	exon2	c.A56G	p.H19R	SNP	OV_merge_somatic_vcf	exonic	MAX		nonsynonymous SNV	MAX:NM_001271068:exon2:c.A56G:p.H19R,MAX:NM_001271069:exon2:c.A56G:p.H19R,MAX:NM_145112:exon2:c.A56G:p.H19R,MAX:NM_002382:exon3:c.A83G:p.H28R,MAX:NM_145113:exon3:c.A83G:p.H28R,MAX:NM_145114:exon3:c.A83G:p.H28R,MAX:NM_197957:exon3:c.A83G:p.H28R
chr1	176690374	176690374	C	T	A2780	PAPPA2	Missense_Mutation	NM_020318	exon5	c.C2375T	p.T792I	SNP	OV_merge_somatic_vcf	exonic	PAPPA2		nonsynonymous SNV	PAPPA2:NM_020318:exon5:c.C2375T:p.T792I,PAPPA2:NM_021936:exon5:c.C2375T:p.T792I
chr1	247532396	247532396	G	A	A2780	OR2C3	Missense_Mutation	NM_198074	exon2	c.C116T	p.S39L	SNP	OV_merge_somatic_vcf	exonic	OR2C3		nonsynonymous SNV	OR2C3:NM_198074:exon2:c.C116T:p.S39L
chr8	38119275	38119275	A	G	A2780	ASH2L	Missense_Mutation	NM_001282272	exon8	c.A442G	p.I148V	SNP	OV_merge_somatic_vcf	exonic	ASH2L		nonsynonymous SNV	ASH2L:NM_001282272:exon8:c.A442G:p.I148V,ASH2L:NM_001105214:exon9:c.A577G:p.I193V,ASH2L:NM_001261832:exon9:c.A577G:p.I193V,ASH2L:NM_004674:exon9:c.A859G:p.I287V
chr3	136980553	136980553	C	T	A2780	IL20RB	Missense_Mutation	NM_144717	exon2	c.C176T	p.A59V	SNP	OV_merge_somatic_vcf	exonic	IL20RB		nonsynonymous SNV	IL20RB:NM_144717:exon2:c.C176T:p.A59V
chr7	77778978	77778978	A	G	A2780	RSBN1L	Missense_Mutation	NM_198467	exon8	c.A2351G	p.K784R	SNP	OV_merge_somatic_vcf	exonic	RSBN1L		nonsynonymous SNV	RSBN1L:NM_198467:exon8:c.A2351G:p.K784R
chr9	2645706	2645706	A	C	A2780	VLDLR	Missense_Mutation	NM_001322225	exon9	c.A1322C	p.K441T	SNP	OV_merge_somatic_vcf	exonic	VLDLR		nonsynonymous SNV	VLDLR:NM_001322225:exon9:c.A1322C:p.K441T,VLDLR:NM_001322226:exon9:c.A1322C:p.K441T,VLDLR:NM_001018056:exon10:c.A1445C:p.K482T,VLDLR:NM_003383:exon10:c.A1445C:p.K482T
chr19	54853907	54853907	T	A	A2780	KIR3DL2	Missense_Mutation	NM_001242867	exon4	c.T516A	p.H172Q	SNP	OV_merge_somatic_vcf	exonic	KIR3DL2		nonsynonymous SNV	KIR3DL2:NM_001242867:exon4:c.T516A:p.H172Q,KIR3DL2:NM_006737:exon4:c.T516A:p.H172Q
chr7	132198561	132198561	G	A	A2780	PLXNA4	Missense_Mutation	NM_020911	exon13	c.C2662T	p.R888C	SNP	OV_merge_somatic_vcf	exonic	PLXNA4		nonsynonymous SNV	PLXNA4:NM_020911:exon13:c.C2662T:p.R888C
chr17	41612274	41612274	C	G	A2780	KRT16	Missense_Mutation	NM_005557	exon1	c.G415C	p.E139Q	SNP	OV_merge_somatic_vcf	exonic	KRT16		nonsynonymous SNV	KRT16:NM_005557:exon1:c.G415C:p.E139Q
chr6	10877315	10877315	C	G	A2780	GCM2	Missense_Mutation	NM_004752	exon2	c.G168C	p.K56N	SNP	OV_merge_somatic_vcf	exonic	GCM2		nonsynonymous SNV	GCM2:NM_004752:exon2:c.G168C:p.K56N
chr2	54255008	54255008	G	T	A2780	TSPYL6	Missense_Mutation	NM_001003937	exon1	c.C1144A	p.L382M	SNP	OV_merge_somatic_vcf	exonic	TSPYL6		nonsynonymous SNV	TSPYL6:NM_001003937:exon1:c.C1144A:p.L382M
chr6	33304194	33304194	C	T	A2780	TAPBP	Missense_Mutation	NM_172209	exon5	c.G973A	p.D325N	SNP	OV_merge_somatic_vcf	exonic	TAPBP		nonsynonymous SNV	TAPBP:NM_172209:exon5:c.G973A:p.D325N,TAPBP:NM_003190:exon6:c.G1234A:p.D412N,TAPBP:NM_172208:exon6:c.G1234A:p.D412N
chr21	42102231	42102231	C	T	A2780	UMODL1	Missense_Mutation	NM_001004416	exon8	c.C1252T	p.R418C	SNP	OV_merge_somatic_vcf	exonic	UMODL1		nonsynonymous SNV	UMODL1:NM_001004416:exon8:c.C1252T:p.R418C,UMODL1:NM_001199527:exon8:c.C1036T:p.R346C,UMODL1:NM_001199528:exon8:c.C1036T:p.R346C,UMODL1:NM_173568:exon8:c.C1252T:p.R418C
chr14	69528349	69528349	G	A	A2780	PLEKHD1	Missense_Mutation	NM_001161498	exon13	c.G1451A	p.R484Q	SNP	OV_merge_somatic_vcf	exonic	PLEKHD1		nonsynonymous SNV	PLEKHD1:NM_001161498:exon13:c.G1451A:p.R484Q
chr12	52839924	52839924	C	T	A2780	KRT78	Missense_Mutation	NM_001300814	exon7	c.G778A	p.D260N	SNP	OV_merge_somatic_vcf	exonic	KRT78		nonsynonymous SNV	KRT78:NM_001300814:exon7:c.G778A:p.D260N,KRT78:NM_173352:exon7:c.G1108A:p.D370N
chr22	25039369	25039369	G	A	A2780	KIAA1671	Missense_Mutation	NM_001145206	exon3	c.G2239A	p.A747T	SNP	OV_merge_somatic_vcf	exonic	KIAA1671		nonsynonymous SNV	KIAA1671:NM_001145206:exon3:c.G2239A:p.A747T
chr1	22953485	22953485	C	G	A2780	LACTBL1	Missense_Mutation	NM_001289974	exon8	c.G1298C	p.R433P	SNP	OV_merge_somatic_vcf	exonic	LACTBL1		nonsynonymous SNV	LACTBL1:NM_001289974:exon8:c.G1298C:p.R433P
chr17	21172139	21172139	G	T	A2780	DHRS7B	Missense_Mutation	NM_001330159	exon2	c.G97T	p.A33S	SNP	OV_merge_somatic_vcf	exonic	DHRS7B		nonsynonymous SNV	DHRS7B:NM_001330159:exon2:c.G97T:p.A33S,DHRS7B:NM_015510:exon2:c.G142T:p.A48S
chr5	157392953	157392953	C	T	A2780	CYFIP2	Missense_Mutation	NM_001291721	exon30	c.C3637T	p.R1213C	SNP	OV_merge_somatic_vcf	exonic	CYFIP2		nonsynonymous SNV	CYFIP2:NM_001291721:exon30:c.C3637T:p.R1213C,CYFIP2:NM_001037333:exon31:c.C3715T:p.R1239C,CYFIP2:NM_014376:exon31:c.C3715T:p.R1239C,CYFIP2:NM_001291722:exon32:c.C3790T:p.R1264C
chr16	58010051	58010051	C	T	A2780	USB1	Missense_Mutation	NM_001195302	exon3	c.C388T	p.R130C	SNP	OV_merge_somatic_vcf	exonic	USB1		nonsynonymous SNV	USB1:NM_001195302:exon3:c.C388T:p.R130C,USB1:NM_001204911:exon3:c.C388T:p.R130C,USB1:NM_001330568:exon3:c.C235T:p.R79C,USB1:NM_001330569:exon3:c.C388T:p.R130C,USB1:NM_024598:exon3:c.C388T:p.R130C
chr5	58494643	58494643	G	A	A2780	GAPT	Missense_Mutation	NM_001304428	exon3	c.G107A	p.R36H	SNP	OV_merge_somatic_vcf	exonic	GAPT		nonsynonymous SNV	GAPT:NM_001304428:exon3:c.G107A:p.R36H,GAPT:NM_001304429:exon3:c.G107A:p.R36H,GAPT:NM_001304431:exon3:c.G107A:p.R36H,GAPT:NM_152687:exon3:c.G107A:p.R36H
chr2	130193826	130193826	C	T	A2780	TUBA3E	Missense_Mutation	NM_207312	exon4	c.G1016A	p.R339H	SNP	OV_merge_somatic_vcf	exonic	TUBA3E		nonsynonymous SNV	TUBA3E:NM_207312:exon4:c.G1016A:p.R339H
chr19	54773491	54773491	C	A	A2780	KIR2DL1	Missense_Mutation	NM_001368251	exon3	c.C229A	p.H77N	SNP	OV_merge_somatic_vcf	exonic	KIR2DL1;KIR2DS1;KIR2DS5;LOC112267881		nonsynonymous SNV	LOC112267881:NM_001368251:exon3:c.C229A:p.H77N,KIR2DL1:NM_014218:exon3:c.C229A:p.H77N,KIR2DS1:NM_014512:exon3:c.C229A:p.H77N,KIR2DS5:NM_014513:exon3:c.C229A:p.H77N
chr15	85244613	85244613	T	A	A2780	GOLGA6L3	Missense_Mutation	NM_001310153	exon6	c.T623A	p.L208Q	SNP	OV_merge_somatic_vcf	exonic	GOLGA6L3		nonsynonymous SNV	GOLGA6L3:NM_001310153:exon6:c.T623A:p.L208Q
chr6	129402394	129402394	C	T	A2780	LAMA2	Missense_Mutation	NM_000426	exon39	c.C5633T	p.S1878F	SNP	OV_merge_somatic_vcf	exonic	LAMA2		nonsynonymous SNV	LAMA2:NM_000426:exon39:c.C5633T:p.S1878F,LAMA2:NM_001079823:exon39:c.C5633T:p.S1878F
chr15	43524792	43524792	G	T	A2780	MAP1A	Nonsense_Mutation	NM_002373	exon4	c.G3319T	p.E1107X	SNP	OV_merge_somatic_vcf	exonic	MAP1A		stopgain	MAP1A:NM_002373:exon4:c.G3319T:p.E1107X
chr19	54773339	54773339	A	G	A2780	KIR2DL1	Missense_Mutation	NM_001368251	exon3	c.A77G	p.H26R	SNP	OV_merge_somatic_vcf	exonic	KIR2DL1;KIR2DS1;KIR2DS5;LOC112267881		nonsynonymous SNV	LOC112267881:NM_001368251:exon3:c.A77G:p.H26R,KIR2DL1:NM_014218:exon3:c.A77G:p.H26R,KIR2DS1:NM_014512:exon3:c.A77G:p.H26R,KIR2DS5:NM_014513:exon3:c.A77G:p.H26R
chr9	37854845	37854845	T	C	A2780	DCAF10	Missense_Mutation	NM_001286810	exon4	c.T398C	p.L133S	SNP	OV_merge_somatic_vcf	exonic	DCAF10		nonsynonymous SNV	DCAF10:NM_001286810:exon4:c.T398C:p.L133S,DCAF10:NM_024345:exon4:c.T917C:p.L306S
chr19	54847279	54847279	G	A	A2780	KIR2DS1	Missense_Mutation	NM_001291700	exon4	c.G217A	p.D73N	SNP	OV_merge_somatic_vcf	exonic	KIR2DS1;KIR2DS2;KIR2DS3;KIR2DS4;KIR2DS5;KIR3DS1;LOC102725023;LOC112268355		nonsynonymous SNV	KIR2DS2:NM_001291700:exon4:c.G217A:p.D73N,KIR3DS1:NM_001282171:exon5:c.G775A:p.D259N,KIR2DS2:NM_001291696:exon5:c.G511A:p.D171N,KIR2DS2:NM_001291701:exon5:c.G760A:p.D254N,KIR3DS1:NM_001282170:exon6:c.G811A:p.D271N,KIR2DS2:NM_001291695:exon6:c.G811A:p.D271N,LOC102725023:NM_001360171:exon6:c.G811A:p.D271N,KIR2DS2:NM_012312:exon6:c.G811A:p.D271N,KIR2DS3:NM_012313:exon6:c.G811A:p.D271N,KIR2DS1:NM_014…
chr1	204618025	204618025	C	A	A2780	LRRN2	Missense_Mutation	NM_201630	exon2	c.G1968T	p.R656S	SNP	OV_merge_somatic_vcf	exonic	LRRN2		nonsynonymous SNV	LRRN2:NM_201630:exon2:c.G1968T:p.R656S,LRRN2:NM_006338:exon3:c.G1968T:p.R656S
chr2	166204464	166204464	G	A	A2780	SCN9A	Missense_Mutation	NM_001365536	exon25	c.C4399T	p.L1467F	SNP	OV_merge_somatic_vcf	exonic	SCN9A		nonsynonymous SNV	SCN9A:NM_001365536:exon25:c.C4399T:p.L1467F,SCN9A:NM_002977:exon25:c.C4366T:p.L1456F
chr9	129095449	129095449	G	A	A2780	CRAT	Missense_Mutation	NM_000755	exon14	c.C1829T	p.A610V	SNP	OV_merge_somatic_vcf	exonic	CRAT		nonsynonymous SNV	CRAT:NM_000755:exon14:c.C1829T:p.A610V,CRAT:NM_001346547:exon14:c.C1757T:p.A586V,CRAT:NM_001346549:exon14:c.C1709T:p.A570V,CRAT:NM_001257363:exon15:c.C1766T:p.A589V,CRAT:NM_001346546:exon15:c.C1832T:p.A611V,CRAT:NM_001346548:exon15:c.C1694T:p.A565V,CRAT:NM_004003:exon15:c.C1766T:p.A589V
chr9	39361627	39361627	C	A	A2780	SPATA31A1	Missense_Mutation	NM_001085452	exon4	c.C3862A	p.Q1288K	SNP	OV_merge_somatic_vcf	exonic	SPATA31A1		nonsynonymous SNV	SPATA31A1:NM_001085452:exon4:c.C3862A:p.Q1288K
chr1	149554706	149554706	G	A	A2780	NBPF19	Missense_Mutation	NM_001351365	exon93	c.G11500A	p.V3834M	SNP	OV_merge_somatic_vcf	exonic	NBPF19		nonsynonymous SNV	NBPF19:NM_001351365:exon93:c.G11500A:p.V3834M
chr11	1190555	1190555	C	T	A2780	MUC5AC	Missense_Mutation	NM_001304359	exon31	c.C12410T	p.T4137M	SNP	OV_merge_somatic_vcf	exonic	MUC5AC		nonsynonymous SNV	MUC5AC:NM_001304359:exon31:c.C12410T:p.T4137M
chr16	631270	631270	C	A	A2780	WFIKKN1	Missense_Mutation	NM_053284	exon1	c.C17A	p.P6Q	SNP	OV_merge_somatic_vcf	exonic	WFIKKN1		nonsynonymous SNV	WFIKKN1:NM_053284:exon1:c.C17A:p.P6Q
chr19	44512058	44512058	G	A	A2780	CEACAM20	Missense_Mutation	NM_001102598	exon8	c.C1255T	p.R419C	SNP	OV_merge_somatic_vcf	exonic	CEACAM20		nonsynonymous SNV	CEACAM20:NM_001102598:exon8:c.C1255T:p.R419C,CEACAM20:NM_001102599:exon8:c.C1255T:p.R419C,CEACAM20:NM_001102597:exon9:c.C1534T:p.R512C,CEACAM20:NM_001102600:exon9:c.C1534T:p.R512C
chr8	138821143	138821143	G	T	A2780	COL22A1	Missense_Mutation	NM_152888	exon7	c.C1238A	p.P413H	SNP	OV_merge_somatic_vcf	exonic	COL22A1		nonsynonymous SNV	COL22A1:NM_152888:exon7:c.C1238A:p.P413H
chr1	13371223	13371223	A	G	A2780	PRAMEF19	Missense_Mutation	NM_001099790	exon2	c.T292C	p.W98R	SNP	OV_merge_somatic_vcf	exonic	PRAMEF19		nonsynonymous SNV	PRAMEF19:NM_001099790:exon2:c.T292C:p.W98R
chr6	44311099	44311099	G	A	A2780	AARS2	Missense_Mutation	NM_020745	exon4	c.C644T	p.T215I	SNP	OV_merge_somatic_vcf	exonic	AARS2		nonsynonymous SNV	AARS2:NM_020745:exon4:c.C644T:p.T215I
chr9	137079128	137079128	G	A	A2780	UAP1L1	Missense_Mutation	NM_207309	exon4	c.G823A	p.G275S	SNP	OV_merge_somatic_vcf	exonic	UAP1L1		nonsynonymous SNV	UAP1L1:NM_207309:exon4:c.G823A:p.G275S
chr6	154090052	154090052	C	T	A2780	OPRM1	Missense_Mutation	NM_001285527	exon1	c.C217T	p.H73Y	SNP	OV_merge_somatic_vcf	exonic	OPRM1		nonsynonymous SNV	OPRM1:NM_001285527:exon1:c.C217T:p.H73Y,OPRM1:NM_001285528:exon1:c.C217T:p.H73Y,OPRM1:NM_000914:exon2:c.C517T:p.H173Y,OPRM1:NM_001008503:exon2:c.C517T:p.H173Y,OPRM1:NM_001008504:exon2:c.C517T:p.H173Y,OPRM1:NM_001008505:exon2:c.C517T:p.H173Y,OPRM1:NM_001145280:exon2:c.C217T:p.H73Y,OPRM1:NM_001145281:exon2:c.C274T:p.H92Y,OPRM1:NM_001145282:exon2:c.C517T:p.H173Y,OPRM1:NM_001145283:exon2:c.C517T:p.H1…
chr8	140735252	140735252	T	C	A2780	PTK2	Missense_Mutation	NM_001352728	exon20	c.A1921G	p.S641G	SNP	OV_merge_somatic_vcf	exonic	PTK2		nonsynonymous SNV	PTK2:NM_001352728:exon20:c.A1921G:p.S641G,PTK2:NM_001352741:exon20:c.A1690G:p.S564G,PTK2:NM_001352745:exon20:c.A1603G:p.S535G,PTK2:NM_001352746:exon20:c.A1558G:p.S520G,PTK2:NM_001352694:exon21:c.A2029G:p.S677G,PTK2:NM_001352720:exon21:c.A2029G:p.S677G,PTK2:NM_001352742:exon21:c.A1666G:p.S556G,PTK2:NM_001352744:exon21:c.A1621G:p.S541G,PTK2:NM_001199649:exon22:c.A2029G:p.S677G,PTK2:NM_001316342:exo…
chr12	8222504	8222504	C	G	A2780	FAM90A1	Missense_Mutation	NM_001319982	exon6	c.G713C	p.R238P	SNP	OV_merge_somatic_vcf	exonic	FAM90A1		nonsynonymous SNV	FAM90A1:NM_001319982:exon6:c.G713C:p.R238P,FAM90A1:NM_018088:exon7:c.G713C:p.R238P
chr14	64449510	64449510	C	T	A2780	MTHFD1	Missense_Mutation	NM_001364837	exon24	c.C2345T	p.A782V	SNP	OV_merge_somatic_vcf	exonic	MTHFD1		nonsynonymous SNV	MTHFD1:NM_001364837:exon24:c.C2345T:p.A782V,MTHFD1:NM_005956:exon24:c.C2345T:p.A782V
chr12	6936039	6936039	A	C	A2780	ATN1	Missense_Mutation	NM_001007026	exon5	c.A772C	p.T258P	SNP	OV_merge_somatic_vcf	exonic	ATN1		nonsynonymous SNV	ATN1:NM_001007026:exon5:c.A772C:p.T258P,ATN1:NM_001940:exon5:c.A772C:p.T258P
chr20	46725484	46725484	T	G	A2780	SLC2A10	Missense_Mutation	NM_030777	exon2	c.T448G	p.S150A	SNP	OV_merge_somatic_vcf	exonic	SLC2A10		nonsynonymous SNV	SLC2A10:NM_030777:exon2:c.T448G:p.S150A
chr19	52211473	52211473	G	A	A2780	PPP2R1A	Missense_Mutation	NM_014225	exon4	c.G484A	p.V162M	SNP	OV_merge_somatic_vcf	exonic	PPP2R1A		nonsynonymous SNV	PPP2R1A:NM_014225:exon4:c.G484A:p.V162M
chr16	3317596	3317596	G	C	A2780	ZNF75A	Missense_Mutation	NM_001352495	exon5	c.G264C	p.K88N	SNP	OV_merge_somatic_vcf	exonic	ZNF75A		nonsynonymous SNV	ZNF75A:NM_001352495:exon5:c.G264C:p.K88N,ZNF75A:NM_001352497:exon6:c.G264C:p.K88N,ZNF75A:NM_001352498:exon6:c.G264C:p.K88N,ZNF75A:NM_153028:exon6:c.G618C:p.K206N,ZNF75A:NM_001302109:exon7:c.G1341C:p.K447N,ZNF75A:NM_001324041:exon7:c.G1341C:p.K447N
chr19	52582823	52582823	A	G	A2780	ZNF701	Missense_Mutation	NM_018260	exon4	c.A764G	p.K255R	SNP	OV_merge_somatic_vcf	exonic	ZNF701		nonsynonymous SNV	ZNF701:NM_018260:exon4:c.A764G:p.K255R,ZNF701:NM_001172655:exon5:c.A962G:p.K321R
chr7	38436313	38436313	G	T	A2780	AMPH	Missense_Mutation	NM_001635	exon12	c.C1093A	p.P365T	SNP	OV_merge_somatic_vcf	exonic	AMPH		nonsynonymous SNV	AMPH:NM_001635:exon12:c.C1093A:p.P365T,AMPH:NM_139316:exon12:c.C1093A:p.P365T
chr7	100958585	100958585	A	G	A2780	MUC3A	Missense_Mutation	NM_005960	exon2	c.A6806G	p.D2269G	SNP	OV_merge_somatic_vcf	exonic	MUC3A		nonsynonymous SNV	MUC3A:NM_005960:exon2:c.A6806G:p.D2269G
chr1	12760937	12760937	C	T	A2780	C1orf158	Missense_Mutation	NM_001330361	exon3	c.C457T	p.L153F	SNP	OV_merge_somatic_vcf	exonic	C1orf158		nonsynonymous SNV	C1orf158:NM_001330361:exon3:c.C457T:p.L153F,C1orf158:NM_152290:exon4:c.C571T:p.L191F
chr14	73987972	73987972	C	G	A2780	ENTPD5	Missense_Mutation	NM_001382260	exon3	c.G131C	p.S44T	SNP	OV_merge_somatic_vcf	exonic	ENTPD5		nonsynonymous SNV	ENTPD5:NM_001382260:exon3:c.G131C:p.S44T,ENTPD5:NM_001249:exon4:c.G131C:p.S44T,ENTPD5:NM_001321988:exon4:c.G131C:p.S44T,ENTPD5:NM_001382256:exon4:c.G131C:p.S44T,ENTPD5:NM_001382258:exon4:c.G131C:p.S44T,ENTPD5:NM_001382259:exon4:c.G131C:p.S44T,ENTPD5:NM_001382262:exon4:c.G131C:p.S44T,ENTPD5:NM_001382263:exon4:c.G131C:p.S44T,ENTPD5:NM_001321984:exon5:c.G131C:p.S44T,ENTPD5:NM_001321985:exon5:c.G131C…
chr1	31369537	31369537	G	A	A2780	FABP3	Nonsense_Mutation	NM_001320996	exon2	c.C127T	p.Q43X	SNP	OV_merge_somatic_vcf	exonic	FABP3		stopgain	FABP3:NM_001320996:exon2:c.C127T:p.Q43X,FABP3:NM_004102:exon2:c.C94T:p.Q32X
chr1	152310934	152310934	T	C	A2780	FLG	Missense_Mutation	NM_002016	exon3	c.A3952G	p.S1318G	SNP	OV_merge_somatic_vcf	exonic	FLG		nonsynonymous SNV	FLG:NM_002016:exon3:c.A3952G:p.S1318G
chr17	769928	769928	C	A	A2780	GLOD4	Missense_Mutation	NM_001366248	exon8	c.G604T	p.D202Y	SNP	OV_merge_somatic_vcf	exonic	GLOD4		nonsynonymous SNV	GLOD4:NM_001366248:exon8:c.G604T:p.D202Y,GLOD4:NM_001366249:exon8:c.G745T:p.D249Y,GLOD4:NM_001366250:exon8:c.G745T:p.D249Y,GLOD4:NM_016080:exon8:c.G772T:p.D258Y,GLOD4:NM_001366247:exon9:c.G817T:p.D273Y
chr1	152312427	152312427	G	T	A2780	FLG	Missense_Mutation	NM_002016	exon3	c.C2459A	p.S820Y	SNP	OV_merge_somatic_vcf	exonic	FLG		nonsynonymous SNV	FLG:NM_002016:exon3:c.C2459A:p.S820Y
chr18	14522310	14522310	C	A	A2780	POTEC	Missense_Mutation	NM_001137671	exon9	c.G1353T	p.R451S	SNP	OV_merge_somatic_vcf	exonic	POTEC		nonsynonymous SNV	POTEC:NM_001137671:exon9:c.G1353T:p.R451S
chr14	90618016	90618016	G	T	A2780	TTC7B	Nonsense_Mutation	NM_001010854	exon16	c.C1781A	p.S594X	SNP	OV_merge_somatic_vcf	exonic	TTC7B		stopgain	TTC7B:NM_001010854:exon16:c.C1781A:p.S594X,TTC7B:NM_001320421:exon16:c.C1475A:p.S492X
chr17	28592196	28592196	C	T	A2780	SPAG5	Missense_Mutation	NM_006461	exon3	c.G1048A	p.V350I	SNP	OV_merge_somatic_vcf	exonic	SPAG5		nonsynonymous SNV	SPAG5:NM_006461:exon3:c.G1048A:p.V350I
chr3	53233167	53233167	C	T	A2780	TKT	Missense_Mutation	NM_001064	exon6	c.G737A	p.R246Q	SNP	OV_merge_somatic_vcf	exonic	TKT		nonsynonymous SNV	TKT:NM_001064:exon6:c.G737A:p.R246Q,TKT:NM_001135055:exon6:c.G737A:p.R246Q,TKT:NM_001258028:exon7:c.G761A:p.R254Q
chr4	87614968	87614968	A	G	A2780	DSPP	Missense_Mutation	NM_014208	exon5	c.A2306G	p.D769G	SNP	OV_merge_somatic_vcf	exonic	DSPP		nonsynonymous SNV	DSPP:NM_014208:exon5:c.A2306G:p.D769G
chr3	27431435	27431435	C	G	A2780	SLC4A7	Missense_Mutation	NM_001321103	exon7	c.G1013C	p.R338P	SNP	OV_merge_somatic_vcf	exonic	SLC4A7		nonsynonymous SNV	SLC4A7:NM_001321103:exon7:c.G1013C:p.R338P,SLC4A7:NM_001321104:exon7:c.G974C:p.R325P,SLC4A7:NM_001321105:exon7:c.G974C:p.R325P,SLC4A7:NM_001321106:exon7:c.G962C:p.R321P,SLC4A7:NM_003615:exon7:c.G986C:p.R329P
chr18	23815200	23815200	A	G	A2780	LAMA3	Missense_Mutation	NM_001127717	exon16	c.A1901G	p.H634R	SNP	OV_merge_somatic_vcf	exonic	LAMA3		nonsynonymous SNV	LAMA3:NM_001127717:exon16:c.A1901G:p.H634R,LAMA3:NM_198129:exon16:c.A1901G:p.H634R
chrX	48402663	48402663	C	T	A2780	SSX4	Missense_Mutation	NM_001040612	exon7	c.G442A	p.G148R	SNP	OV_merge_somatic_vcf	exonic	SSX4;SSX4B		nonsynonymous SNV	SSX4B:NM_001040612:exon7:c.G442A:p.G148R,SSX4:NM_175729:exon7:c.G442A:p.G148R
chr4	106924625	106924625	C	T	A2780	DKK2	Missense_Mutation	NM_014421	exon3	c.G449A	p.R150Q	SNP	OV_merge_somatic_vcf	exonic	DKK2		nonsynonymous SNV	DKK2:NM_014421:exon3:c.G449A:p.R150Q
chr12	75334864	75334864	G	A	A2780	GLIPR1L1	Missense_Mutation	NM_001304964	exon1	c.G136A	p.G46S	SNP	OV_merge_somatic_vcf	exonic	GLIPR1L1		nonsynonymous SNV	GLIPR1L1:NM_001304964:exon1:c.G136A:p.G46S,GLIPR1L1:NM_152779:exon1:c.G136A:p.G46S
chr10	47487301	47487301	C	T	A2780	FAM25C	Missense_Mutation	NM_001137548	exon3	c.G244A	p.E82K	SNP	OV_merge_somatic_vcf	exonic	FAM25C;FAM25G		nonsynonymous SNV	FAM25C:NM_001137548:exon3:c.G244A:p.E82K,FAM25G:NM_001137549:exon3:c.G244A:p.E82K
chr16	30652790	30652790	A	T	A2780	PRR14	Missense_Mutation	NM_001320464	exon4	c.A262T	p.R88W	SNP	OV_merge_somatic_vcf	exonic	PRR14		nonsynonymous SNV	PRR14:NM_001320464:exon4:c.A262T:p.R88W,PRR14:NM_024031:exon4:c.A262T:p.R88W
chr6	89951727	89951727	T	C	A2780	BACH2	Missense_Mutation	NM_001170794	exon5	c.A379G	p.S127G	SNP	OV_merge_somatic_vcf	exonic	BACH2		nonsynonymous SNV	BACH2:NM_001170794:exon5:c.A379G:p.S127G,BACH2:NM_021813:exon7:c.A379G:p.S127G
chr12	87983145	87983145	G	T	A2780	C12orf50	Missense_Mutation	NM_001363616	exon11	c.C1060A	p.P354T	SNP	OV_merge_somatic_vcf	exonic	C12orf50		nonsynonymous SNV	C12orf50:NM_001363616:exon11:c.C1060A:p.P354T,C12orf50:NM_152589:exon12:c.C1177A:p.P393T
chr21	40142599	40142599	T	C	A2780	DSCAM	Missense_Mutation	NM_001271534	exon18	c.A3365G	p.Q1122R	SNP	OV_merge_somatic_vcf	exonic	DSCAM		nonsynonymous SNV	DSCAM:NM_001271534:exon18:c.A3365G:p.Q1122R,DSCAM:NM_001389:exon18:c.A3365G:p.Q1122R
chr3	10249547	10249547	C	T	A2780	TATDN2	Missense_Mutation	NM_014760	exon2	c.C347T	p.P116L	SNP	OV_merge_somatic_vcf	exonic	TATDN2		nonsynonymous SNV	TATDN2:NM_014760:exon2:c.C347T:p.P116L
chr17	81859213	81859213	T	C	A2780	P4HB	Missense_Mutation	NM_000918	exon2	c.A320G	p.N107S	SNP	OV_merge_somatic_vcf	exonic	P4HB		nonsynonymous SNV	P4HB:NM_000918:exon2:c.A320G:p.N107S
chr1	203016040	203016040	T	C	A2780	TMEM183A	Missense_Mutation	NM_001322958	exon4	c.T518C	p.V173A	SNP	OV_merge_somatic_vcf	exonic	TMEM183A		nonsynonymous SNV	TMEM183A:NM_001322958:exon4:c.T518C:p.V173A,TMEM183A:NM_001322959:exon4:c.T515C:p.V172A,TMEM183A:NM_001349859:exon4:c.T311C:p.V104A,TMEM183A:NM_001349862:exon4:c.T308C:p.V103A,TMEM183A:NM_001322955:exon5:c.T605C:p.V202A,TMEM183A:NM_001322956:exon5:c.T605C:p.V202A,TMEM183A:NM_001322957:exon5:c.T608C:p.V203A,TMEM183A:NM_138391:exon5:c.T608C:p.V203A
chr2	96861084	96861084	G	C	A2780	SEMA4C	Missense_Mutation	NM_017789	exon15	c.C2044G	p.L682V	SNP	OV_merge_somatic_vcf	exonic	SEMA4C		nonsynonymous SNV	SEMA4C:NM_017789:exon15:c.C2044G:p.L682V
chr1	152306620	152306620	C	G	A2780	FLG	Missense_Mutation	NM_002016	exon3	c.G8266C	p.G2756R	SNP	OV_merge_somatic_vcf	exonic	FLG		nonsynonymous SNV	FLG:NM_002016:exon3:c.G8266C:p.G2756R
chr13	113118698	113118698	G	A	A2780	F7	Missense_Mutation	NM_001267554	exon6	c.G839A	p.R280Q	SNP	OV_merge_somatic_vcf	exonic	F7		nonsynonymous SNV	F7:NM_001267554:exon6:c.G839A:p.R280Q,F7:NM_019616:exon8:c.G1025A:p.R342Q,F7:NM_000131:exon9:c.G1091A:p.R364Q
chr12	82896242	82896242	A	G	A2780	TMTC2	Missense_Mutation	NM_001320321	exon2	c.A344G	p.Y115C	SNP	OV_merge_somatic_vcf	exonic	TMTC2		nonsynonymous SNV	TMTC2:NM_001320321:exon2:c.A344G:p.Y115C,TMTC2:NM_001320322:exon3:c.A1079G:p.Y360C,TMTC2:NM_152588:exon3:c.A1079G:p.Y360C
chr15	82434100	82434100	A	G	A2780	GOLGA6L9	Missense_Mutation	NM_001291420	exon5	c.A26G	p.N9S	SNP	OV_merge_somatic_vcf	exonic	GOLGA6L9		nonsynonymous SNV	GOLGA6L9:NM_001291420:exon5:c.A26G:p.N9S,GOLGA6L9:NM_198181:exon6:c.A500G:p.N167S
chr9	128103703	128103703	T	C	A2780	SLC25A25	Missense_Mutation	NM_001006641	exon5	c.T611C	p.L204P	SNP	OV_merge_somatic_vcf	exonic	SLC25A25		nonsynonymous SNV	SLC25A25:NM_001006641:exon5:c.T611C:p.L204P,SLC25A25:NM_001006642:exon5:c.T569C:p.L190P,SLC25A25:NM_052901:exon5:c.T509C:p.L170P,SLC25A25:NM_001265614:exon6:c.T605C:p.L202P,SLC25A25:NM_001330988:exon6:c.T647C:p.L216P
chr1	13053512	13053512	A	G	A2780	PRAMEF27	Missense_Mutation	NM_001300891	exon2	c.T148C	p.C50R	SNP	OV_merge_somatic_vcf	exonic	PRAMEF27		nonsynonymous SNV	PRAMEF27:NM_001300891:exon2:c.T148C:p.C50R
chr1	152311437	152311437	C	A	A2780	FLG	Missense_Mutation	NM_002016	exon3	c.G3449T	p.R1150L	SNP	OV_merge_somatic_vcf	exonic	FLG		nonsynonymous SNV	FLG:NM_002016:exon3:c.G3449T:p.R1150L
chr22	19149091	19149091	C	G	A2780	GSC2	Missense_Mutation	NM_005315	exon3	c.G518C	p.W173S	SNP	OV_merge_somatic_vcf	exonic	GSC2		nonsynonymous SNV	GSC2:NM_005315:exon3:c.G518C:p.W173S
chr3	126470895	126470895	C	A	A2780	ZXDC	Nonsense_Mutation	NM_001040653	exon4	c.G1270T	p.G424X	SNP	OV_merge_somatic_vcf	exonic	ZXDC		stopgain	ZXDC:NM_001040653:exon4:c.G1270T:p.G424X,ZXDC:NM_025112:exon4:c.G1270T:p.G424X
chr15	48856113	48856113	T	C	A2780	SHC4	Missense_Mutation	NM_203349	exon8	c.A1082G	p.H361R	SNP	OV_merge_somatic_vcf	exonic	SHC4		nonsynonymous SNV	SHC4:NM_203349:exon8:c.A1082G:p.H361R
chr5	447644	447644	T	C	A2780	EXOC3	Missense_Mutation	NM_007277	exon3	c.T256C	p.W86R	SNP	OV_merge_somatic_vcf	exonic	EXOC3		nonsynonymous SNV	EXOC3:NM_007277:exon3:c.T256C:p.W86R
chr11	3823942	3823942	C	T	A2780	PGAP2	Missense_Mutation	NM_001283039	exon4	c.C349T	p.R117C	SNP	OV_merge_somatic_vcf	exonic	PGAP2		nonsynonymous SNV	PGAP2:NM_001283039:exon4:c.C349T:p.R117C,PGAP2:NM_001346399:exon6:c.C235T:p.R79C,PGAP2:NM_001346401:exon6:c.C235T:p.R79C
chr1	86125257	86125257	T	C	A2780	COL24A1	Missense_Mutation	NM_152890	exon3	c.A1079G	p.K360R	SNP	OV_merge_somatic_vcf	exonic	COL24A1		nonsynonymous SNV	COL24A1:NM_152890:exon3:c.A1079G:p.K360R
chr2	195960812	195960812	T	C	A2780	DNAH7	Missense_Mutation	NM_018897	exon18	c.A2339G	p.Y780C	SNP	OV_merge_somatic_vcf	exonic	DNAH7		nonsynonymous SNV	DNAH7:NM_018897:exon18:c.A2339G:p.Y780C
chr14	23477560	23477560	G	T	A2780	NGDN	Missense_Mutation	NM_001042635	exon10	c.G928T	p.G310C	SNP	OV_merge_somatic_vcf	exonic	NGDN		nonsynonymous SNV	NGDN:NM_001042635:exon10:c.G928T:p.G310C,NGDN:NM_015514:exon10:c.G928T:p.G310C
chr20	33417743	33417743	C	T	A2780	SNTA1	Missense_Mutation	NM_003098	exon3	c.G677A	p.C226Y	SNP	OV_merge_somatic_vcf	exonic	SNTA1		nonsynonymous SNV	SNTA1:NM_003098:exon3:c.G677A:p.C226Y
chr1	54179297	54179297	A	C	A2780	CYB5RL	Missense_Mutation	NM_001353353	exon5	c.T359G	p.I120S	SNP	OV_merge_somatic_vcf	exonic	CYB5RL		nonsynonymous SNV	CYB5RL:NM_001353353:exon5:c.T359G:p.I120S,CYB5RL:NM_001353354:exon6:c.T152G:p.I51S,CYB5RL:NM_001031672:exon7:c.T596G:p.I199S
chrX	20012377	20012377	T	C	A2780	MAP7D2	Missense_Mutation	NM_001168466	exon13	c.A1786G	p.T596A	SNP	OV_merge_somatic_vcf	exonic	MAP7D2		nonsynonymous SNV	MAP7D2:NM_001168466:exon13:c.A1786G:p.T596A,MAP7D2:NM_001168467:exon14:c.A1765G:p.T589A,MAP7D2:NM_152780:exon14:c.A1921G:p.T641A,MAP7D2:NM_001168465:exon15:c.A2044G:p.T682A
chr1	90938073	90938073	T	C	A2780	ZNF644	Missense_Mutation	NM_201269	exon4	c.A3100G	p.T1034A	SNP	OV_merge_somatic_vcf	exonic	ZNF644		nonsynonymous SNV	ZNF644:NM_201269:exon4:c.A3100G:p.T1034A
chr1	16759323	16759323	G	A	A2780	MST1L	Missense_Mutation	NM_001271733	exon8	c.C1003T	p.R335C	SNP	OV_merge_somatic_vcf	exonic	MST1L		nonsynonymous SNV	MST1L:NM_001271733:exon8:c.C1003T:p.R335C
chr4	154744724	154744724	A	C	A2780	LRAT	Missense_Mutation	NM_001301645	exon2	c.A398C	p.K133T	SNP	OV_merge_somatic_vcf	exonic	LRAT		nonsynonymous SNV	LRAT:NM_001301645:exon2:c.A398C:p.K133T,LRAT:NM_004744:exon2:c.A398C:p.K133T
chr8	132972723	132972723	G	A	A2780	TG	Missense_Mutation	NM_003235	exon34	c.G6181A	p.G2061R	SNP	OV_merge_somatic_vcf	exonic	TG		nonsynonymous SNV	TG:NM_003235:exon34:c.G6181A:p.G2061R
chr9	136496384	136496384	G	A	A2780	NOTCH1	Missense_Mutation	NM_017617	exon34	c.C7355T	p.A2452V	SNP	OV_merge_somatic_vcf	exonic	NOTCH1		nonsynonymous SNV	NOTCH1:NM_017617:exon34:c.C7355T:p.A2452V
chr18	24113613	24113613	C	T	A2780	TTC39C	Missense_Mutation	NM_001292030	exon1	c.C11T	p.P4L	SNP	OV_merge_somatic_vcf	exonic	TTC39C		nonsynonymous SNV	TTC39C:NM_001292030:exon1:c.C11T:p.P4L
chr17	50761485	50761485	G	A	A2780	ANKRD40CL	Missense_Mutation	NM_001358683	exon4	c.C223T	p.R75W	SNP	OV_merge_somatic_vcf	exonic	ANKRD40CL		nonsynonymous SNV	ANKRD40CL:NM_001358683:exon4:c.C223T:p.R75W
chr19	35754466	35754466	C	T	A2780	LIN37	Nonsense_Mutation	NM_001369780	exon9	c.C691T	p.R231X	SNP	OV_merge_somatic_vcf	exonic	LIN37		stopgain	LIN37:NM_001369780:exon9:c.C691T:p.R231X,LIN37:NM_019104:exon9:c.C733T:p.R245X
chr15	57439395	57439395	A	G	A2780	CGNL1	Missense_Mutation	NM_032866	exon2	c.A1396G	p.I466V	SNP	OV_merge_somatic_vcf	exonic	CGNL1		nonsynonymous SNV	CGNL1:NM_032866:exon2:c.A1396G:p.I466V,CGNL1:NM_001252335:exon3:c.A1396G:p.I466V
chr19	39906279	39906279	C	T	A2780	FCGBP	Missense_Mutation	NM_003890	exon7	c.G3442A	p.G1148S	SNP	OV_merge_somatic_vcf	exonic	FCGBP		nonsynonymous SNV	FCGBP:NM_003890:exon7:c.G3442A:p.G1148S
chr8	109336150	109336150	C	T	A2780	ENY2	Missense_Mutation	NM_001193557	exon2	c.C14T	p.A5V	SNP	OV_merge_somatic_vcf	exonic	ENY2		nonsynonymous SNV	ENY2:NM_001193557:exon2:c.C14T:p.A5V,ENY2:NM_020189:exon2:c.C29T:p.A10V
chr15	63908535	63908535	C	T	A2780	DAPK2	Missense_Mutation	NM_001384997	exon13	c.G1232A	p.G411E	SNP	OV_merge_somatic_vcf	exonic	DAPK2		nonsynonymous SNV	DAPK2:NM_001384997:exon13:c.G1232A:p.G411E
chr11	14464946	14464946	G	A	A2780	COPB1	Missense_Mutation	NM_001144061	exon18	c.C2375T	p.A792V	SNP	OV_merge_somatic_vcf	exonic	COPB1		nonsynonymous SNV	COPB1:NM_001144061:exon18:c.C2375T:p.A792V,COPB1:NM_001144062:exon18:c.C2375T:p.A792V,COPB1:NM_016451:exon18:c.C2375T:p.A792V
chr14	23415087	23415087	C	T	A2780	MYH7	Missense_Mutation	NM_000257	exon37	c.G5467A	p.E1823K	SNP	OV_merge_somatic_vcf	exonic	MYH7		nonsynonymous SNV	MYH7:NM_000257:exon37:c.G5467A:p.E1823K
chr8	39917885	39917885	C	A	A2780	IDO1	Missense_Mutation	NM_002164	exon2	c.C98A	p.P33H	SNP	OV_merge_somatic_vcf	exonic	IDO1		nonsynonymous SNV	IDO1:NM_002164:exon2:c.C98A:p.P33H
chr3	31989306	31989306	C	T	A2780	ZNF860	Missense_Mutation	NM_001137674	exon2	c.C227T	p.S76L	SNP	OV_merge_somatic_vcf	exonic	ZNF860		nonsynonymous SNV	ZNF860:NM_001137674:exon2:c.C227T:p.S76L
chr2	66437852	66437852	C	G	A2780	MEIS1	Missense_Mutation	NM_002398	exon2	c.C128G	p.P43R	SNP	OV_merge_somatic_vcf	exonic	MEIS1		nonsynonymous SNV	MEIS1:NM_002398:exon2:c.C128G:p.P43R
chr3	75737639	75737639	G	A	A2780	ZNF717	Missense_Mutation	NM_001128223	exon5	c.C1984T	p.L662F	SNP	OV_merge_somatic_vcf	exonic	ZNF717		nonsynonymous SNV	ZNF717:NM_001128223:exon5:c.C1984T:p.L662F,ZNF717:NM_001290208:exon5:c.C1984T:p.L662F,ZNF717:NM_001290209:exon5:c.C1834T:p.L612F,ZNF717:NM_001324027:exon5:c.C1984T:p.L662F
chr3	45962369	45962369	G	A	A2780	FYCO1	Missense_Mutation	NM_024513	exon11	c.C3293T	p.A1098V	SNP	OV_merge_somatic_vcf	exonic	FYCO1		nonsynonymous SNV	FYCO1:NM_024513:exon11:c.C3293T:p.A1098V
chr15	42142540	42142540	G	A	A2780	PLA2G4F	Missense_Mutation	NM_213600	exon19	c.C2317T	p.H773Y	SNP	OV_merge_somatic_vcf	exonic	PLA2G4F		nonsynonymous SNV	PLA2G4F:NM_213600:exon19:c.C2317T:p.H773Y
chr9	116425889	116425889	T	C	A2780	ASTN2	Missense_Mutation	NM_198186	exon8	c.A1285G	p.M429V	SNP	OV_merge_somatic_vcf	exonic	ASTN2		nonsynonymous SNV	ASTN2:NM_198186:exon8:c.A1285G:p.M429V,ASTN2:NM_198187:exon8:c.A1138G:p.M380V,ASTN2:NM_198188:exon8:c.A1138G:p.M380V,ASTN2:NM_014010:exon22:c.A3829G:p.M1277V,ASTN2:NM_001365068:exon23:c.A3982G:p.M1328V,ASTN2:NM_001365069:exon23:c.A3970G:p.M1324V
chr16	75700078	75700078	G	C	A2780	DUXB	Missense_Mutation	NM_001351307	exon2	c.C117G	p.F39L	SNP	OV_merge_somatic_vcf	exonic	DUXB		nonsynonymous SNV	DUXB:NM_001351307:exon2:c.C117G:p.F39L
chr3	183193008	183193008	C	A	A2780	MCF2L2	Missense_Mutation	NM_015078	exon27	c.G3007T	p.G1003W	SNP	OV_merge_somatic_vcf	exonic	MCF2L2		nonsynonymous SNV	MCF2L2:NM_015078:exon27:c.G3007T:p.G1003W
chr19	32480510	32480510	C	T	A2780	DPY19L3	Missense_Mutation	NM_001172774	exon18	c.C1942T	p.R648C	SNP	OV_merge_somatic_vcf	exonic	DPY19L3		nonsynonymous SNV	DPY19L3:NM_001172774:exon18:c.C1942T:p.R648C,DPY19L3:NM_207325:exon18:c.C1942T:p.R648C
chr16	1788646	1788646	C	T	A2780	NUBP2	Missense_Mutation	NM_001284502	exon6	c.C302T	p.P101L	SNP	OV_merge_somatic_vcf	exonic	NUBP2		nonsynonymous SNV	NUBP2:NM_001284502:exon6:c.C302T:p.P101L,NUBP2:NM_012225:exon7:c.C748T:p.P250S,NUBP2:NM_001284501:exon8:c.C568T:p.P190S
chr11	108498242	108498242	G	C	A2780	POGLUT3	Missense_Mutation	NM_001363502	exon1	c.C125G	p.A42G	SNP	OV_merge_somatic_vcf	exonic	POGLUT3		nonsynonymous SNV	POGLUT3:NM_001363502:exon1:c.C125G:p.A42G,POGLUT3:NM_001363503:exon1:c.C125G:p.A42G,POGLUT3:NM_153705:exon1:c.C125G:p.A42G
chr10	45826906	45826906	G	C	A2780	AGAP4	Missense_Mutation	NM_133446	exon7	c.C1001G	p.T334S	SNP	OV_merge_somatic_vcf	exonic	AGAP4		nonsynonymous SNV	AGAP4:NM_133446:exon7:c.C1001G:p.T334S,AGAP4:NM_001276343:exon8:c.C1070G:p.T357S,AGAP4:NM_001291379:exon10:c.C746G:p.T249S
chr1	43956415	43956415	A	G	A2780	IPO13	Missense_Mutation	NM_014652	exon3	c.A917G	p.H306R	SNP	OV_merge_somatic_vcf	exonic	IPO13		nonsynonymous SNV	IPO13:NM_014652:exon3:c.A917G:p.H306R
chr7	100967146	100967146	C	A	A2780	MUC3A	Missense_Mutation	NM_005960	exon12	c.C9956A	p.T3319N	SNP	OV_merge_somatic_vcf	exonic	MUC3A		nonsynonymous SNV	MUC3A:NM_005960:exon12:c.C9956A:p.T3319N
chr13	51367805	51367805	C	A	A2780	INTS6	Missense_Mutation	NM_012141	exon17	c.G2570T	p.R857M	SNP	OV_merge_somatic_vcf	exonic	INTS6		nonsynonymous SNV	INTS6:NM_012141:exon17:c.G2570T:p.R857M,INTS6:NM_001039937:exon18:c.G2531T:p.R844M,INTS6:NM_001306091:exon19:c.G2036T:p.R679M
chr1	171566689	171566689	A	G	A2780	PRRC2C	Missense_Mutation	NM_015172	exon22	c.A6398G	p.Q2133R	SNP	OV_merge_somatic_vcf	exonic	PRRC2C		nonsynonymous SNV	PRRC2C:NM_015172:exon22:c.A6398G:p.Q2133R
chr16	70938675	70938675	C	T	A2780	HYDIN	Missense_Mutation	NM_001270974	exon44	c.G6934A	p.E2312K	SNP	OV_merge_somatic_vcf	exonic	HYDIN		nonsynonymous SNV	HYDIN:NM_001270974:exon44:c.G6934A:p.E2312K
chr18	5416101	5416101	G	A	A2780	EPB41L3	Missense_Mutation	NM_001384685	exon13	c.C1838T	p.S613L	SNP	OV_merge_somatic_vcf	exonic	EPB41L3		nonsynonymous SNV	EPB41L3:NM_001384685:exon13:c.C1838T:p.S613L,EPB41L3:NM_012307:exon13:c.C1784T:p.S595L
chr11	123058793	123058793	T	C	A2780	HSPA8	Missense_Mutation	NM_006597	exon7	c.A1361G	p.N454S	SNP	OV_merge_somatic_vcf	exonic	HSPA8		nonsynonymous SNV	HSPA8:NM_006597:exon7:c.A1361G:p.N454S,HSPA8:NM_153201:exon7:c.A1361G:p.N454S
chr2	219031177	219031177	T	C	A2780	CFAP65	Missense_Mutation	NM_001278296	exon7	c.A749G	p.Y250C	SNP	OV_merge_somatic_vcf	exonic	CFAP65		nonsynonymous SNV	CFAP65:NM_001278296:exon7:c.A749G:p.Y250C,CFAP65:NM_001278295:exon8:c.A911G:p.Y304C,CFAP65:NM_194302:exon8:c.A944G:p.Y315C
chr14	77378572	77378572	A	G	A2780	SAMD15	Missense_Mutation	NM_001010860	exon1	c.A1154G	p.Q385R	SNP	OV_merge_somatic_vcf	exonic	SAMD15		nonsynonymous SNV	SAMD15:NM_001010860:exon1:c.A1154G:p.Q385R
chr17	81461252	81461252	G	T	A2780	BAHCC1	Missense_Mutation	NM_001377448	exon26	c.G6589T	p.G2197C	SNP	OV_merge_somatic_vcf	exonic	BAHCC1		nonsynonymous SNV	BAHCC1:NM_001377448:exon26:c.G6589T:p.G2197C,BAHCC1:NM_001291324:exon27:c.G6682T:p.G2228C
chr17	44936169	44936169	T	C	A2780	KIF18B	Missense_Mutation	NM_001264573	exon2	c.A176G	p.D59G	SNP	OV_merge_somatic_vcf	exonic	KIF18B		nonsynonymous SNV	KIF18B:NM_001264573:exon2:c.A176G:p.D59G,KIF18B:NM_001265577:exon2:c.A176G:p.D59G
chr5	150656800	150656800	C	A	A2780	SYNPO	Missense_Mutation	NM_007286	exon3	c.C2425A	p.R809S	SNP	OV_merge_somatic_vcf	exonic	SYNPO		nonsynonymous SNV	SYNPO:NM_007286:exon3:c.C2425A:p.R809S
chr17	36166117	36166117	T	C	A2780	TBC1D3B	Missense_Mutation	NM_001369500	exon13	c.A1528G	p.S510G	SNP	OV_merge_somatic_vcf	exonic	TBC1D3B;TBC1D3D;TBC1D3G;TBC1D3H;TBC1D3I;TBC1D3L		nonsynonymous SNV	TBC1D3L:NM_001369500:exon13:c.A1528G:p.S510G,TBC1D3B:NM_001001417:exon14:c.A1528G:p.S510G,TBC1D3H:NM_001123392:exon14:c.A1528G:p.S510G,TBC1D3L:NM_001291459:exon14:c.A1528G:p.S510G,TBC1D3G:NM_001291462:exon14:c.A1528G:p.S510G,TBC1D3I:NM_001291463:exon14:c.A1528G:p.S510G,TBC1D3D:NM_001291465:exon14:c.A1528G:p.S510G
chr5	141863576	141863576	G	A	A2780	PCDH1	Missense_Mutation	NM_001278615	exon2	c.C1618T	p.P540S	SNP	OV_merge_somatic_vcf	exonic	PCDH1		nonsynonymous SNV	PCDH1:NM_001278615:exon2:c.C1618T:p.P540S,PCDH1:NM_001278613:exon3:c.C2803T:p.P935S,PCDH1:NM_002587:exon3:c.C2755T:p.P919S,PCDH1:NM_032420:exon3:c.C2755T:p.P919S
chrX	14730298	14730298	C	T	A2780	GLRA2	Missense_Mutation	NM_001118886	exon9	c.C1172T	p.A391V	SNP	OV_merge_somatic_vcf	exonic	GLRA2		nonsynonymous SNV	GLRA2:NM_001118886:exon9:c.C1172T:p.A391V,GLRA2:NM_002063:exon9:c.C1172T:p.A391V,GLRA2:NM_001118885:exon10:c.C1172T:p.A391V,GLRA2:NM_001171942:exon11:c.C905T:p.A302V
chr19	56206284	56206284	G	C	A2780	ZSCAN5C	Missense_Mutation	NM_001358413	exon1	c.G371C	p.R124T	SNP	OV_merge_somatic_vcf	exonic	ZSCAN5C		nonsynonymous SNV	ZSCAN5C:NM_001358413:exon1:c.G371C:p.R124T
chr21	44591587	44591587	A	G	A2780	KRTAP10-6	Missense_Mutation	NM_198688	exon1	c.T898C	p.S300P	SNP	OV_merge_somatic_vcf	exonic	KRTAP10-6		nonsynonymous SNV	KRTAP10-6:NM_198688:exon1:c.T898C:p.S300P
chr2	195988211	195988211	T	C	A2780	DNAH7	Missense_Mutation	NM_018897	exon13	c.A1372G	p.T458A	SNP	OV_merge_somatic_vcf	exonic	DNAH7		nonsynonymous SNV	DNAH7:NM_018897:exon13:c.A1372G:p.T458A
chr1	94540309	94540309	T	C	A2780	F3	Missense_Mutation	NM_001178096	exon2	c.A160G	p.I54V	SNP	OV_merge_somatic_vcf	exonic	F3		nonsynonymous SNV	F3:NM_001178096:exon2:c.A160G:p.I54V,F3:NM_001993:exon2:c.A160G:p.I54V
chr11	62130437	62130437	C	T	A2780	INCENP	Missense_Mutation	NM_001040694	exon4	c.C910T	p.R304W	SNP	OV_merge_somatic_vcf	exonic	INCENP		nonsynonymous SNV	INCENP:NM_001040694:exon4:c.C910T:p.R304W,INCENP:NM_020238:exon4:c.C910T:p.R304W
chr3	38309065	38309065	G	A	A2780	SLC22A14	Nonsense_Mutation	NM_004803	exon4	c.G887A	p.W296X	SNP	OV_merge_somatic_vcf	exonic	SLC22A14		stopgain	SLC22A14:NM_004803:exon4:c.G887A:p.W296X,SLC22A14:NM_001320033:exon5:c.G887A:p.W296X
chr3	33153721	33153721	G	A	A2780	SUSD5	Missense_Mutation	NM_015551	exon5	c.C911T	p.P304L	SNP	OV_merge_somatic_vcf	exonic	SUSD5		nonsynonymous SNV	SUSD5:NM_015551:exon5:c.C911T:p.P304L
chr1	1183963	1183963	G	A	A2780	TTLL10	Missense_Mutation	NM_153254	exon8	c.G913A	p.V305M	SNP	OV_merge_somatic_vcf	exonic	TTLL10		nonsynonymous SNV	TTLL10:NM_153254:exon8:c.G913A:p.V305M,TTLL10:NM_001130045:exon12:c.G1132A:p.V378M,TTLL10:NM_001371649:exon12:c.G1132A:p.V378M
chr20	38222597	38222597	C	T	A2780	KIAA1755	Missense_Mutation	NM_001348708	exon8	c.G1222A	p.E408K	SNP	OV_merge_somatic_vcf	exonic	KIAA1755		nonsynonymous SNV	KIAA1755:NM_001348708:exon8:c.G1222A:p.E408K,KIAA1755:NM_001029864:exon10:c.G2269A:p.E757K
chr6	43520322	43520322	C	G	A2780	POLR1C	Missense_Mutation	NM_001318876	exon6	c.C550G	p.L184V	SNP	OV_merge_somatic_vcf	exonic	POLR1C		nonsynonymous SNV	POLR1C:NM_001318876:exon6:c.C550G:p.L184V,POLR1C:NM_001363658:exon6:c.C550G:p.L184V,POLR1C:NM_203290:exon6:c.C550G:p.L184V
chr19	7617396	7617396	G	A	A2780	CAMSAP3	Missense_Mutation	NM_020902	exon15	c.G3283A	p.G1095S	SNP	OV_merge_somatic_vcf	exonic	CAMSAP3		nonsynonymous SNV	CAMSAP3:NM_020902:exon15:c.G3283A:p.G1095S,CAMSAP3:NM_001080429:exon17:c.G3364A:p.G1122S
chr3	138162172	138162172	G	A	A2780	DBR1	Missense_Mutation	NM_016216	exon8	c.C1352T	p.S451L	SNP	OV_merge_somatic_vcf	exonic	DBR1		nonsynonymous SNV	DBR1:NM_016216:exon8:c.C1352T:p.S451L
chr17	66029953	66029953	T	C	A2780	CEP112	Missense_Mutation	NM_001302891	exon11	c.A1163G	p.Q388R	SNP	OV_merge_somatic_vcf	exonic	CEP112		nonsynonymous SNV	CEP112:NM_001302891:exon11:c.A1163G:p.Q388R,CEP112:NM_001353128:exon11:c.A1163G:p.Q388R,CEP112:NM_001199165:exon13:c.A1289G:p.Q430R,CEP112:NM_001353127:exon13:c.A1289G:p.Q430R,CEP112:NM_001353129:exon13:c.A1292G:p.Q431R
chr17	81461216	81461216	C	T	A2780	BAHCC1	Missense_Mutation	NM_001377448	exon26	c.C6553T	p.R2185W	SNP	OV_merge_somatic_vcf	exonic	BAHCC1		nonsynonymous SNV	BAHCC1:NM_001377448:exon26:c.C6553T:p.R2185W,BAHCC1:NM_001291324:exon27:c.C6646T:p.R2216W
chr11	68406632	68406632	T	C	A2780	LRP5	Missense_Mutation	NM_001291902	exon9	c.T167C	p.M56T	SNP	OV_merge_somatic_vcf	exonic	LRP5		nonsynonymous SNV	LRP5:NM_001291902:exon9:c.T167C:p.M56T,LRP5:NM_002335:exon9:c.T1910C:p.M637T
chr22	37658790	37658790	G	A	A2780	PDXP	Missense_Mutation	NM_020315	exon1	c.G8A	p.R3H	SNP	OV_merge_somatic_vcf	exonic	PDXP		nonsynonymous SNV	PDXP:NM_020315:exon1:c.G8A:p.R3H
chr3	127284464	127284464	G	A	A2780	PRR20G	Missense_Mutation	NM_001362810	exon3	c.C229T	p.R77W	SNP	OV_merge_somatic_vcf	exonic	PRR20G		nonsynonymous SNV	PRR20G:NM_001362810:exon3:c.C229T:p.R77W
chr6	157181056	157181056	C	T	A2780	ARID1B	Nonsense_Mutation	NM_001363725	exon10	c.C1093T	p.R365X	SNP	OV_merge_somatic_vcf	exonic	ARID1B		stopgain	ARID1B:NM_001363725:exon10:c.C1093T:p.R365X,ARID1B:NM_017519:exon11:c.C3433T:p.R1145X,ARID1B:NM_001374820:exon12:c.C3472T:p.R1158X,ARID1B:NM_001374828:exon12:c.C3592T:p.R1198X,ARID1B:NM_001371656:exon13:c.C3472T:p.R1158X
chr10	49646567	49646567	G	A	A2780	CHAT	Missense_Mutation	NM_001142929	exon8	c.G820A	p.A274T	SNP	OV_merge_somatic_vcf	exonic	CHAT		nonsynonymous SNV	CHAT:NM_001142929:exon8:c.G820A:p.A274T,CHAT:NM_020549:exon8:c.G1174A:p.A392T,CHAT:NM_020984:exon8:c.G820A:p.A274T,CHAT:NM_020986:exon8:c.G820A:p.A274T,CHAT:NM_001142933:exon9:c.G928A:p.A310T,CHAT:NM_001142934:exon9:c.G820A:p.A274T,CHAT:NM_020985:exon9:c.G820A:p.A274T
chr9	35957776	35957776	A	G	A2780	OR2S2	Missense_Mutation	NM_019897	exon1	c.T323C	p.M108T	SNP	OV_merge_somatic_vcf	exonic	OR2S2		nonsynonymous SNV	OR2S2:NM_019897:exon1:c.T323C:p.M108T
chr14	105219036	105219036	C	G	A2780	BRF1	Missense_Mutation	NM_001242789	exon9	c.G763C	p.A255P	SNP	OV_merge_somatic_vcf	exonic	BRF1		nonsynonymous SNV	BRF1:NM_001242789:exon9:c.G763C:p.A255P,BRF1:NM_145685:exon10:c.G865C:p.A289P,BRF1:NM_001242788:exon13:c.G1396C:p.A466P,BRF1:NM_001242786:exon14:c.G1198C:p.A400P,BRF1:NM_001242787:exon14:c.G1132C:p.A378P,BRF1:NM_001519:exon14:c.G1477C:p.A493P
chr15	28843188	28843188	T	C	A2780	GOLGA6L7	Missense_Mutation	NM_001365371	exon9	c.A916G	p.M306V	SNP	OV_merge_somatic_vcf	exonic	GOLGA6L7		nonsynonymous SNV	GOLGA6L7:NM_001365371:exon9:c.A916G:p.M306V
chr1	204549371	204549371	C	G	A2780	MDM4	Missense_Mutation	NM_001204172	exon3	c.C184G	p.P62A	SNP	OV_merge_somatic_vcf	exonic	MDM4		nonsynonymous SNV	MDM4:NM_001204172:exon3:c.C184G:p.P62A,MDM4:NM_001278519:exon5:c.C493G:p.P165A,MDM4:NM_001278517:exon8:c.C868G:p.P290A,MDM4:NM_001204171:exon10:c.C1012G:p.P338A,MDM4:NM_002393:exon11:c.C1162G:p.P388A
chr19	48982260	48982260	G	A	A2780	GYS1	Missense_Mutation	NM_001161587	exon6	c.C865T	p.L289F	SNP	OV_merge_somatic_vcf	exonic	GYS1		nonsynonymous SNV	GYS1:NM_001161587:exon6:c.C865T:p.L289F,GYS1:NM_002103:exon7:c.C1057T:p.L353F
chr5	141122128	141122128	G	T	A2780	PCDHB4	Missense_Mutation	NM_018938	exon1	c.G130T	p.V44L	SNP	OV_merge_somatic_vcf	exonic	PCDHB4		nonsynonymous SNV	PCDHB4:NM_018938:exon1:c.G130T:p.V44L
chr1	203174540	203174540	C	T	A2780	MYBPH	Missense_Mutation	NM_004997	exon3	c.G398A	p.R133Q	SNP	OV_merge_somatic_vcf	exonic	MYBPH		nonsynonymous SNV	MYBPH:NM_004997:exon3:c.G398A:p.R133Q
chr1	232441323	232441323	T	C	A2780	SIPA1L2	Missense_Mutation	NM_001377488	exon14	c.A3610G	p.S1204G	SNP	OV_merge_somatic_vcf	exonic	SIPA1L2		nonsynonymous SNV	SIPA1L2:NM_001377488:exon14:c.A3610G:p.S1204G,SIPA1L2:NM_020808:exon14:c.A3610G:p.S1204G
chr3	121993693	121993693	C	G	A2780	ILDR1	Missense_Mutation	NM_001199800	exon5	c.G789C	p.Q263H	SNP	OV_merge_somatic_vcf	exonic	ILDR1		nonsynonymous SNV	ILDR1:NM_001199800:exon5:c.G789C:p.Q263H,ILDR1:NM_175924:exon6:c.G924C:p.Q308H,ILDR1:NM_001199799:exon7:c.G1056C:p.Q352H
chr6	75130857	75130857	C	T	A2780	COL12A1	Missense_Mutation	NM_080645	exon21	c.G2570A	p.R857Q	SNP	OV_merge_somatic_vcf	exonic	COL12A1		nonsynonymous SNV	COL12A1:NM_080645:exon21:c.G2570A:p.R857Q,COL12A1:NM_004370:exon36:c.G6062A:p.R2021Q
chr12	13567110	13567110	C	T	A2780	GRIN2B	Missense_Mutation	NM_000834	exon13	c.G2513A	p.C838Y	SNP	OV_merge_somatic_vcf	exonic	GRIN2B		nonsynonymous SNV	GRIN2B:NM_000834:exon13:c.G2513A:p.C838Y
chr13	33129151	33129151	G	A	A2780	STARD13	Missense_Mutation	NM_001243466	exon5	c.C1502T	p.P501L	SNP	OV_merge_somatic_vcf	exonic	STARD13		nonsynonymous SNV	STARD13:NM_001243466:exon5:c.C1502T:p.P501L,STARD13:NM_001243474:exon5:c.C1172T:p.P391L,STARD13:NM_052851:exon5:c.C1172T:p.P391L,STARD13:NM_178006:exon5:c.C1526T:p.P509L,STARD13:NM_178007:exon5:c.C1502T:p.P501L,STARD13:NM_001243476:exon9:c.C1421T:p.P474L
chr1	2484452	2484452	C	T	A2780	PLCH2	Missense_Mutation	NM_001303012	exon5	c.C569T	p.A190V	SNP	OV_merge_somatic_vcf	exonic	PLCH2		nonsynonymous SNV	PLCH2:NM_001303012:exon5:c.C569T:p.A190V,PLCH2:NM_001303013:exon5:c.C710T:p.A237V,PLCH2:NM_014638:exon5:c.C650T:p.A217V
chr5	33937137	33937137	C	T	A2780	RXFP3	Missense_Mutation	NM_016568	exon1	c.C397T	p.L133F	SNP	OV_merge_somatic_vcf	exonic	RXFP3		nonsynonymous SNV	RXFP3:NM_016568:exon1:c.C397T:p.L133F
chr18	14822617	14822617	A	G	A2780	ANKRD30B	Missense_Mutation	NM_001367607	exon32	c.A2683G	p.M895V	SNP	OV_merge_somatic_vcf	exonic	ANKRD30B		nonsynonymous SNV	ANKRD30B:NM_001367607:exon32:c.A2683G:p.M895V
chr9	19371818	19371818	T	C	A2780	DENND4C	Missense_Mutation	NM_017925	exon31	c.T5591C	p.I1864T	SNP	OV_merge_somatic_vcf	exonic	DENND4C		nonsynonymous SNV	DENND4C:NM_017925:exon31:c.T5591C:p.I1864T,DENND4C:NM_001330640:exon32:c.T5738C:p.I1913T
chr2	196657060	196657060	T	A	A2780	CCDC150	Missense_Mutation	NM_001080539	exon4	c.T500A	p.V167E	SNP	OV_merge_somatic_vcf	exonic	CCDC150		nonsynonymous SNV	CCDC150:NM_001080539:exon4:c.T500A:p.V167E
chr1	52474871	52474871	T	A	A2780	TUT4	Missense_Mutation	NM_001009881	exon13	c.A2688T	p.L896F	SNP	OV_merge_somatic_vcf	exonic	TUT4		nonsynonymous SNV	TUT4:NM_001009881:exon13:c.A2688T:p.L896F,TUT4:NM_015269:exon13:c.A2688T:p.L896F
chr5	137639067	137639067	C	T	A2780	KLHL3	Missense_Mutation	NM_001257195	exon8	c.G859A	p.G287S	SNP	OV_merge_somatic_vcf	exonic	KLHL3		nonsynonymous SNV	KLHL3:NM_001257195:exon8:c.G859A:p.G287S,KLHL3:NM_001257194:exon10:c.G1009A:p.G337S,KLHL3:NM_017415:exon10:c.G1105A:p.G369S
chr14	76844471	76844471	C	T	A2780	LRRC74A	Missense_Mutation	NM_001385106	exon6	c.C593T	p.S198L	SNP	OV_merge_somatic_vcf	exonic	LRRC74A		nonsynonymous SNV	LRRC74A:NM_001385106:exon6:c.C593T:p.S198L,LRRC74A:NM_001385107:exon6:c.C593T:p.S198L,LRRC74A:NM_194287:exon6:c.C644T:p.S215L
chr2	96265174	96265174	C	T	A2780	TMEM127	Missense_Mutation	NM_001193304	exon2	c.G208A	p.D70N	SNP	OV_merge_somatic_vcf	exonic	TMEM127		nonsynonymous SNV	TMEM127:NM_001193304:exon2:c.G208A:p.D70N,TMEM127:NM_017849:exon2:c.G208A:p.D70N
chr17	40703240	40703240	C	T	A2780	KRT24	Missense_Mutation	NM_019016	exon1	c.G454A	p.A152T	SNP	OV_merge_somatic_vcf	exonic	KRT24		nonsynonymous SNV	KRT24:NM_019016:exon1:c.G454A:p.A152T
chr14	93542484	93542484	A	C	A2780	UNC79	Missense_Mutation	NM_001346218	exon14	c.A1543C	p.S515R	SNP	OV_merge_somatic_vcf	exonic	UNC79		nonsynonymous SNV	UNC79:NM_001346218:exon14:c.A1543C:p.S515R,UNC79:NM_020818:exon14:c.A1012C:p.S338R
chr7	151048967	151048967	G	A	A2780	ASIC3	Missense_Mutation	NM_004769	exon1	c.G82A	p.G28R	SNP	OV_merge_somatic_vcf	exonic	ASIC3		nonsynonymous SNV	ASIC3:NM_004769:exon1:c.G82A:p.G28R,ASIC3:NM_020321:exon1:c.G82A:p.G28R,ASIC3:NM_020322:exon1:c.G82A:p.G28R
chr19	41426691	41426691	G	A	A2780	B3GNT8	Missense_Mutation	NM_001385648	exon2	c.C88T	p.R30W	SNP	OV_merge_somatic_vcf	exonic	B3GNT8		nonsynonymous SNV	B3GNT8:NM_001385648:exon2:c.C88T:p.R30W,B3GNT8:NM_198540:exon3:c.C88T:p.R30W
chr10	31363557	31363557	G	T	A2780	LOC100505502	Missense_Mutation	NM_001368169	exon2	c.C268A	p.Q90K	SNP	OV_merge_somatic_vcf	exonic	LOC100505502		nonsynonymous SNV	LOC100505502:NM_001368169:exon2:c.C268A:p.Q90K
chr1	19920359	19920359	T	C	A2780	PLA2G2E	Missense_Mutation	NM_014589	exon4	c.A377G	p.K126R	SNP	OV_merge_somatic_vcf	exonic	PLA2G2E		nonsynonymous SNV	PLA2G2E:NM_014589:exon4:c.A377G:p.K126R
chr22	45396479	45396479	C	T	A2780	SMC1B	Missense_Mutation	NM_001291501	exon7	c.G1121A	p.R374H	SNP	OV_merge_somatic_vcf	exonic	SMC1B		nonsynonymous SNV	SMC1B:NM_001291501:exon7:c.G1121A:p.R374H,SMC1B:NM_148674:exon7:c.G1121A:p.R374H
chr14	23042620	23042620	T	C	A2780	PSMB11	Missense_Mutation	NM_001099780	exon1	c.T395C	p.L132S	SNP	OV_merge_somatic_vcf	exonic	PSMB11		nonsynonymous SNV	PSMB11:NM_001099780:exon1:c.T395C:p.L132S
chr21	30430562	30430562	G	A	A2780	KRTAP13-4	Missense_Mutation	NM_181600	exon1	c.G287A	p.G96D	SNP	OV_merge_somatic_vcf	exonic	KRTAP13-4		nonsynonymous SNV	KRTAP13-4:NM_181600:exon1:c.G287A:p.G96D
chrX	78960708	78960708	T	G	A2780	P2RY10	Missense_Mutation	NM_198333	exon2	c.T188G	p.I63S	SNP	OV_merge_somatic_vcf	exonic	P2RY10		nonsynonymous SNV	P2RY10:NM_198333:exon2:c.T188G:p.I63S,P2RY10:NM_001324218:exon3:c.T188G:p.I63S,P2RY10:NM_001324221:exon3:c.T239G:p.I80S,P2RY10:NM_001324225:exon4:c.T263G:p.I88S,P2RY10:NM_014499:exon4:c.T188G:p.I63S
chr11	1186303	1186303	C	T	A2780	MUC5AC	Missense_Mutation	NM_001304359	exon31	c.C8158T	p.P2720S	SNP	OV_merge_somatic_vcf	exonic	MUC5AC		nonsynonymous SNV	MUC5AC:NM_001304359:exon31:c.C8158T:p.P2720S
chr2	102519900	102519900	A	G	A2780	SLC9A4	Missense_Mutation	NM_001011552	exon9	c.A1763G	p.D588G	SNP	OV_merge_somatic_vcf	exonic	SLC9A4		nonsynonymous SNV	SLC9A4:NM_001011552:exon9:c.A1763G:p.D588G
chr15	23646959	23646959	G	T	A2780	MAGEL2	Missense_Mutation	NM_019066	exon1	c.C784A	p.P262T	SNP	OV_merge_somatic_vcf	exonic	MAGEL2		nonsynonymous SNV	MAGEL2:NM_019066:exon1:c.C784A:p.P262T
chr2	15218900	15218900	G	C	A2780	NBAS	Missense_Mutation	NM_015909	exon48	c.C6305G	p.P2102R	SNP	OV_merge_somatic_vcf	exonic	NBAS		nonsynonymous SNV	NBAS:NM_015909:exon48:c.C6305G:p.P2102R
chr19	39470191	39470191	G	T	A2780	SUPT5H	Missense_Mutation	NM_001130825	exon16	c.G1435T	p.G479C	SNP	OV_merge_somatic_vcf	exonic	SUPT5H		nonsynonymous SNV	SUPT5H:NM_001130825:exon16:c.G1435T:p.G479C,SUPT5H:NM_001319991:exon16:c.G1435T:p.G479C,SUPT5H:NM_003169:exon16:c.G1447T:p.G483C,SUPT5H:NM_001111020:exon17:c.G1447T:p.G483C,SUPT5H:NM_001130824:exon17:c.G1447T:p.G483C,SUPT5H:NM_001319990:exon17:c.G1447T:p.G483C
chr16	31078423	31078423	A	G	A2780	ZNF646	Missense_Mutation	NM_014699	exon2	c.A2099G	p.E700G	SNP	OV_merge_somatic_vcf	exonic	ZNF646		nonsynonymous SNV	ZNF646:NM_014699:exon2:c.A2099G:p.E700G
chr14	20384474	20384474	G	A	A2780	TEP1	Missense_Mutation	NM_001319035	exon21	c.C2932T	p.R978W	SNP	OV_merge_somatic_vcf	exonic	TEP1		nonsynonymous SNV	TEP1:NM_001319035:exon21:c.C2932T:p.R978W,TEP1:NM_007110:exon23:c.C3256T:p.R1086W
chr9	110408670	110408670	C	T	A2780	SVEP1	Nonsense_Mutation	NM_153366	exon38	c.G6930A	p.W2310X	SNP	OV_merge_somatic_vcf	exonic	SVEP1		stopgain	SVEP1:NM_153366:exon38:c.G6930A:p.W2310X
chr19	55368248	55368248	C	T	A2780	IL11	Missense_Mutation	NM_001267718	exon3	c.G154A	p.A52T	SNP	OV_merge_somatic_vcf	exonic	IL11		nonsynonymous SNV	IL11:NM_001267718:exon3:c.G154A:p.A52T,IL11:NM_000641:exon4:c.G391A:p.A131T
chr16	3563616	3563616	T	C	A2780	NLRC3	Missense_Mutation	NM_178844	exon5	c.A1321G	p.R441G	SNP	OV_merge_somatic_vcf	exonic	NLRC3		nonsynonymous SNV	NLRC3:NM_178844:exon5:c.A1321G:p.R441G
chr19	10835095	10835095	C	A	A2780	TMED1	Missense_Mutation	NM_006858	exon3	c.G304T	p.D102Y	SNP	OV_merge_somatic_vcf	exonic	TMED1		nonsynonymous SNV	TMED1:NM_006858:exon3:c.G304T:p.D102Y
chr3	75737791	75737791	C	A	A2780	ZNF717	Missense_Mutation	NM_001128223	exon5	c.G1832T	p.R611I	SNP	OV_merge_somatic_vcf	exonic	ZNF717		nonsynonymous SNV	ZNF717:NM_001128223:exon5:c.G1832T:p.R611I,ZNF717:NM_001290208:exon5:c.G1832T:p.R611I,ZNF717:NM_001290209:exon5:c.G1682T:p.R561I,ZNF717:NM_001324027:exon5:c.G1832T:p.R611I
chr12	106321594	106321594	A	G	A2780	TCP11L2	Missense_Mutation	NM_001286262	exon5	c.A523G	p.I175V	SNP	OV_merge_somatic_vcf	exonic	TCP11L2		nonsynonymous SNV	TCP11L2:NM_001286262:exon5:c.A523G:p.I175V,TCP11L2:NM_152772:exon5:c.A523G:p.I175V
chrX	141003597	141003597	A	T	A2780	SPANXB1	Missense_Mutation	NM_032461	exon2	c.A257T	p.D86V	SNP	OV_merge_somatic_vcf	exonic	SPANXB1		nonsynonymous SNV	SPANXB1:NM_032461:exon2:c.A257T:p.D86V
chr6	89674197	89674197	G	A	A2780	MDN1	Missense_Mutation	NM_014611	exon79	c.C13154T	p.T4385M	SNP	OV_merge_somatic_vcf	exonic	MDN1		nonsynonymous SNV	MDN1:NM_014611:exon79:c.C13154T:p.T4385M
chr3	57408489	57408489	G	T	A2780	DNAH12	Missense_Mutation	NM_001366028	exon40	c.C6067A	p.L2023M	SNP	OV_merge_somatic_vcf	exonic	DNAH12		nonsynonymous SNV	DNAH12:NM_001366028:exon40:c.C6067A:p.L2023M
chr6	46692638	46692638	G	T	A2780	TDRD6	Missense_Mutation	NM_001010870	exon1	c.G4510T	p.D1504Y	SNP	OV_merge_somatic_vcf	exonic	TDRD6		nonsynonymous SNV	TDRD6:NM_001010870:exon1:c.G4510T:p.D1504Y,TDRD6:NM_001168359:exon1:c.G4510T:p.D1504Y
chr21	44087782	44087782	G	A	A2780	TRAPPC10	Missense_Mutation	NM_001351709	exon10	c.G1222A	p.V408M	SNP	OV_merge_somatic_vcf	exonic	TRAPPC10		nonsynonymous SNV	TRAPPC10:NM_001351709:exon10:c.G1222A:p.V408M,TRAPPC10:NM_003274:exon17:c.G2623A:p.V875M
chr1	186137613	186137613	G	T	A2780	HMCN1	Missense_Mutation	NM_031935	exon88	c.G13698T	p.K4566N	SNP	OV_merge_somatic_vcf	exonic	HMCN1		nonsynonymous SNV	HMCN1:NM_031935:exon88:c.G13698T:p.K4566N
chr1	3473403	3473403	G	A	A2780	ARHGEF16	Missense_Mutation	NM_014448	exon8	c.G1186A	p.A396T	SNP	OV_merge_somatic_vcf	exonic	ARHGEF16		nonsynonymous SNV	ARHGEF16:NM_014448:exon8:c.G1186A:p.A396T
chr4	9782833	9782833	C	G	A2780	DRD5	Missense_Mutation	NM_000798	exon1	c.C804G	p.H268Q	SNP	OV_merge_somatic_vcf	exonic	DRD5		nonsynonymous SNV	DRD5:NM_000798:exon1:c.C804G:p.H268Q
chr2	233204494	233204494	C	T	A2780	INPP5D	Missense_Mutation	NM_001017915	exon26	c.C3344T	p.P1115L	SNP	OV_merge_somatic_vcf	exonic	INPP5D		nonsynonymous SNV	INPP5D:NM_001017915:exon26:c.C3344T:p.P1115L,INPP5D:NM_005541:exon26:c.C3341T:p.P1114L
chr17	36195375	36195375	A	G	A2780	CCL3	Missense_Mutation	NM_001001437	exon3	c.T193C	p.F65L	SNP	OV_merge_somatic_vcf	exonic	CCL3;CCL3L1;CCL3L3		nonsynonymous SNV	CCL3L3:NM_001001437:exon3:c.T193C:p.F65L,CCL3L1:NM_021006:exon3:c.T193C:p.F65L
chr17	36451697	36451697	C	A	A2780	TBC1D3D	Missense_Mutation	NM_001355571	exon10	c.G807T	p.E269D	SNP	OV_merge_somatic_vcf	exonic	TBC1D3D;TBC1D3G;TBC1D3H;TBC1D3I;TBC1D3J		nonsynonymous SNV	TBC1D3J:NM_001355571:exon10:c.G807T:p.E269D
chr1	152311054	152311054	T	C	A2780	FLG	Missense_Mutation	NM_002016	exon3	c.A3832G	p.R1278G	SNP	OV_merge_somatic_vcf	exonic	FLG		nonsynonymous SNV	FLG:NM_002016:exon3:c.A3832G:p.R1278G
chrX	37043657	37043657	C	T	A2780	FTHL18	Missense_Mutation	NM_001271682	exon1	c.G32A	p.R11H	SNP	OV_merge_somatic_vcf	exonic	FTHL18		nonsynonymous SNV	FTHL18:NM_001271682:exon1:c.G32A:p.R11H
chr17	7436490	7436490	C	T	A2780	TMEM102	Missense_Mutation	NM_001320444	exon2	c.C511T	p.R171C	SNP	OV_merge_somatic_vcf	exonic	TMEM102		nonsynonymous SNV	TMEM102:NM_001320444:exon2:c.C511T:p.R171C,TMEM102:NM_178518:exon3:c.C511T:p.R171C
chr20	56637795	56637795	G	A	A2780	TFAP2C	Missense_Mutation	NM_003222	exon7	c.G1135A	p.A379T	SNP	OV_merge_somatic_vcf	exonic	TFAP2C		nonsynonymous SNV	TFAP2C:NM_003222:exon7:c.G1135A:p.A379T
chr18	23819899	23819899	G	A	A2780	LAMA3	Missense_Mutation	NM_001127717	exon19	c.G2206A	p.G736S	SNP	OV_merge_somatic_vcf	exonic	LAMA3		nonsynonymous SNV	LAMA3:NM_001127717:exon19:c.G2206A:p.G736S,LAMA3:NM_198129:exon19:c.G2206A:p.G736S
chr2	195861849	195861849	T	C	A2780	DNAH7	Missense_Mutation	NM_018897	exon42	c.A7604G	p.K2535R	SNP	OV_merge_somatic_vcf	exonic	DNAH7		nonsynonymous SNV	DNAH7:NM_018897:exon42:c.A7604G:p.K2535R
chr7	103075279	103075279	G	A	A2780	ARMC10	Missense_Mutation	NM_001161009	exon1	c.G7A	p.G3S	SNP	OV_merge_somatic_vcf	exonic	ARMC10		nonsynonymous SNV	ARMC10:NM_001161009:exon1:c.G7A:p.G3S,ARMC10:NM_001161010:exon1:c.G7A:p.G3S,ARMC10:NM_001161011:exon1:c.G7A:p.G3S,ARMC10:NM_001161012:exon1:c.G7A:p.G3S,ARMC10:NM_001161013:exon1:c.G7A:p.G3S,ARMC10:NM_031905:exon1:c.G7A:p.G3S
chr1	211481315	211481315	G	A	A2780	RD3	Missense_Mutation	NM_001164688	exon2	c.C101T	p.T34M	SNP	OV_merge_somatic_vcf	exonic	RD3		nonsynonymous SNV	RD3:NM_001164688:exon2:c.C101T:p.T34M,RD3:NM_183059:exon2:c.C101T:p.T34M
chr19	55442811	55442811	C	A	A2780	SHISA7	Missense_Mutation	NM_001145176	exon1	c.G53T	p.R18M	SNP	OV_merge_somatic_vcf	exonic	SHISA7		nonsynonymous SNV	SHISA7:NM_001145176:exon1:c.G53T:p.R18M
chr12	108591795	108591795	C	T	A2780	TMEM119	Missense_Mutation	NM_181724	exon2	c.G589A	p.A197T	SNP	OV_merge_somatic_vcf	exonic	TMEM119		nonsynonymous SNV	TMEM119:NM_181724:exon2:c.G589A:p.A197T
chr16	50781319	50781319	C	T	A2780	CYLD	Missense_Mutation	NM_001042355	exon9	c.C1583T	p.A528V	SNP	OV_merge_somatic_vcf	exonic	CYLD		nonsynonymous SNV	CYLD:NM_001042355:exon9:c.C1583T:p.A528V,CYLD:NM_001042412:exon9:c.C1583T:p.A528V,CYLD:NM_001378744:exon9:c.C1583T:p.A528V,CYLD:NM_001378747:exon9:c.C1583T:p.A528V,CYLD:NM_001378748:exon9:c.C1583T:p.A528V,CYLD:NM_001378749:exon9:c.C1583T:p.A528V,CYLD:NM_001378751:exon9:c.C1553T:p.A518V,CYLD:NM_001378752:exon9:c.C1553T:p.A518V,CYLD:NM_001378753:exon9:c.C1553T:p.A518V,CYLD:NM_001378754:exon9:c.C917…
chr12	11186175	11186175	A	C	A2780	TAS2R42	Missense_Mutation	NM_181429	exon1	c.T763G	p.W255G	SNP	OV_merge_somatic_vcf	exonic	TAS2R42		nonsynonymous SNV	TAS2R42:NM_181429:exon1:c.T763G:p.W255G
chr11	1191337	1191337	A	C	A2780	MUC5AC	Missense_Mutation	NM_001304359	exon31	c.A13192C	p.T4398P	SNP	OV_merge_somatic_vcf	exonic	MUC5AC		nonsynonymous SNV	MUC5AC:NM_001304359:exon31:c.A13192C:p.T4398P
chr7	122302260	122302260	A	G	A2780	FEZF1	Missense_Mutation	NM_001024613	exon4	c.T1165C	p.F389L	SNP	OV_merge_somatic_vcf	exonic	FEZF1		nonsynonymous SNV	FEZF1:NM_001024613:exon4:c.T1165C:p.F389L,FEZF1:NM_001160264:exon5:c.T1015C:p.F339L
chr8	132024576	132024576	C	T	A2780	OC90	Missense_Mutation	NM_001080399	exon14	c.G1339A	p.E447K	SNP	OV_merge_somatic_vcf	exonic	OC90		nonsynonymous SNV	OC90:NM_001080399:exon14:c.G1339A:p.E447K
chr7	40135112	40135112	C	T	A2780	SUGCT	Missense_Mutation	NM_001193311	exon1	c.C92T	p.P31L	SNP	OV_merge_somatic_vcf	exonic	SUGCT		nonsynonymous SNV	SUGCT:NM_001193311:exon1:c.C92T:p.P31L,SUGCT:NM_001193312:exon1:c.C92T:p.P31L,SUGCT:NM_001193313:exon1:c.C92T:p.P31L,SUGCT:NM_024728:exon1:c.C92T:p.P31L
chr16	4730104	4730104	G	A	A2780	ANKS3	Missense_Mutation	NM_001242929	exon2	c.C46T	p.R16C	SNP	OV_merge_somatic_vcf	exonic	ANKS3		nonsynonymous SNV	ANKS3:NM_001242929:exon2:c.C46T:p.R16C,ANKS3:NM_133450:exon3:c.C46T:p.R16C
chr6	57054547	57054547	A	G	A2780	KIAA1586	Missense_Mutation	NM_001286274	exon3	c.A1967G	p.N656S	SNP	OV_merge_somatic_vcf	exonic	KIAA1586		nonsynonymous SNV	KIAA1586:NM_001286274:exon3:c.A1967G:p.N656S,KIAA1586:NM_001286275:exon4:c.A1847G:p.N616S,KIAA1586:NM_001286276:exon4:c.A1847G:p.N616S,KIAA1586:NM_020931:exon4:c.A2048G:p.N683S
chr19	54773534	54773534	C	G	A2780	KIR2DL1	Missense_Mutation	NM_001368251	exon3	c.C272G	p.T91R	SNP	OV_merge_somatic_vcf	exonic	KIR2DL1;KIR2DS1;KIR2DS5;LOC112267881		nonsynonymous SNV	LOC112267881:NM_001368251:exon3:c.C272G:p.T91R,KIR2DL1:NM_014218:exon3:c.C272G:p.T91R,KIR2DS1:NM_014512:exon3:c.C272G:p.T91R,KIR2DS5:NM_014513:exon3:c.C272G:p.T91R
chr1	13175281	13175281	A	G	A2780	PRAMEF27	Translation_Start_Site	NM_001010890	exon1	c.A1G	p.M1?	SNP	OV_merge_somatic_vcf	exonic	PRAMEF27;PRAMEF9		startloss	PRAMEF9:NM_001010890:exon1:c.A1G:p.M1?,PRAMEF27:NM_001300891:exon2:c.A1G:p.M1?
chr3	195782229	195782229	G	C	A2780	MUC4	Missense_Mutation	NM_018406	exon2	c.C9351G	p.H3117Q	SNP	OV_merge_somatic_vcf	exonic	MUC4		nonsynonymous SNV	MUC4:NM_018406:exon2:c.C9351G:p.H3117Q
chr1	152307888	152307888	T	C	A2780	FLG	Missense_Mutation	NM_002016	exon3	c.A6998G	p.H2333R	SNP	OV_merge_somatic_vcf	exonic	FLG		nonsynonymous SNV	FLG:NM_002016:exon3:c.A6998G:p.H2333R
chr17	3947456	3947456	A	G	A2780	ATP2A3	Missense_Mutation	NM_005173	exon8	c.T1030C	p.C344R	SNP	OV_merge_somatic_vcf	exonic	ATP2A3		nonsynonymous SNV	ATP2A3:NM_005173:exon8:c.T1030C:p.C344R,ATP2A3:NM_174953:exon8:c.T1030C:p.C344R,ATP2A3:NM_174954:exon8:c.T1030C:p.C344R,ATP2A3:NM_174955:exon8:c.T1030C:p.C344R,ATP2A3:NM_174956:exon8:c.T1030C:p.C344R,ATP2A3:NM_174957:exon8:c.T1030C:p.C344R,ATP2A3:NM_174958:exon8:c.T1030C:p.C344R
chr5	69534806	69534806	G	A	A2780	OCLN	Missense_Mutation	NM_001205255	exon3	c.G251A	p.R84Q	SNP	OV_merge_somatic_vcf	exonic	OCLN		nonsynonymous SNV	OCLN:NM_001205255:exon3:c.G251A:p.R84Q,OCLN:NM_001205254:exon5:c.G1004A:p.R335Q,OCLN:NM_002538:exon5:c.G1004A:p.R335Q
chr16	24942000	24942000	C	T	A2780	ARHGAP17	Missense_Mutation	NM_001006634	exon16	c.G1477A	p.V493M	SNP	OV_merge_somatic_vcf	exonic	ARHGAP17		nonsynonymous SNV	ARHGAP17:NM_001006634:exon16:c.G1477A:p.V493M,ARHGAP17:NM_018054:exon16:c.G1477A:p.V493M
chr1	16760990	16760990	C	G	A2780	MST1L	Missense_Mutation	NM_001271733	exon2	c.G180C	p.E60D	SNP	OV_merge_somatic_vcf	exonic	MST1L		nonsynonymous SNV	MST1L:NM_001271733:exon2:c.G180C:p.E60D
chr17	43855254	43855254	T	C	A2780	CD300LG	Missense_Mutation	NM_001168323	exon4	c.T665C	p.L222P	SNP	OV_merge_somatic_vcf	exonic	CD300LG		nonsynonymous SNV	CD300LG:NM_001168323:exon4:c.T665C:p.L222P,CD300LG:NM_001168324:exon4:c.T512C:p.L171P,CD300LG:NM_001168322:exon5:c.T767C:p.L256P,CD300LG:NM_145273:exon5:c.T767C:p.L256P
chr15	91266601	91266601	C	A	A2780	SV2B	Missense_Mutation	NM_001323033	exon5	c.C695A	p.P232H	SNP	OV_merge_somatic_vcf	exonic	SV2B		nonsynonymous SNV	SV2B:NM_001323033:exon5:c.C695A:p.P232H,SV2B:NM_001167580:exon6:c.C575A:p.P192H,SV2B:NM_001323036:exon6:c.C599A:p.P200H,SV2B:NM_001323031:exon7:c.C1028A:p.P343H,SV2B:NM_001323032:exon7:c.C1028A:p.P343H,SV2B:NM_001323034:exon7:c.C1028A:p.P343H,SV2B:NM_001323038:exon7:c.C1028A:p.P343H,SV2B:NM_001323039:exon7:c.C1028A:p.P343H,SV2B:NM_001323040:exon7:c.C575A:p.P192H,SV2B:NM_001323037:exon8:c.C1028A:p…
chr9	13133867	13133867	T	A	A2780	MPDZ	Missense_Mutation	NM_001375427	exon28	c.A4013T	p.D1338V	SNP	OV_merge_somatic_vcf	exonic	MPDZ		nonsynonymous SNV	MPDZ:NM_001375427:exon28:c.A4013T:p.D1338V,MPDZ:NM_001375420:exon30:c.A4211T:p.D1404V,MPDZ:NM_001375422:exon30:c.A4211T:p.D1404V,MPDZ:NM_001375424:exon30:c.A4211T:p.D1404V,MPDZ:NM_001375425:exon30:c.A4211T:p.D1404V,MPDZ:NM_001375426:exon30:c.A4211T:p.D1404V,MPDZ:NM_001261406:exon31:c.A4322T:p.D1441V,MPDZ:NM_001261407:exon31:c.A4322T:p.D1441V,MPDZ:NM_001375416:exon31:c.A4322T:p.D1441V,MPDZ:NM_0013…
chr7	111869627	111869627	C	T	A2780	DOCK4	Missense_Mutation	NM_001363540	exon21	c.G2056A	p.V686M	SNP	OV_merge_somatic_vcf	exonic	DOCK4		nonsynonymous SNV	DOCK4:NM_001363540:exon21:c.G2056A:p.V686M,DOCK4:NM_014705:exon21:c.G2056A:p.V686M
chr9	129869783	129869783	G	A	A2780	USP20	Missense_Mutation	NM_001008563	exon14	c.G1504A	p.A502T	SNP	OV_merge_somatic_vcf	exonic	USP20		nonsynonymous SNV	USP20:NM_001008563:exon14:c.G1504A:p.A502T,USP20:NM_001110303:exon14:c.G1504A:p.A502T,USP20:NM_006676:exon14:c.G1504A:p.A502T
chr21	39660912	39660912	A	T	A2780	B3GALT5	Missense_Mutation	NM_001278650	exon3	c.A353T	p.D118V	SNP	OV_merge_somatic_vcf	exonic	B3GALT5		nonsynonymous SNV	B3GALT5:NM_001278650:exon3:c.A353T:p.D118V,B3GALT5:NM_001356339:exon3:c.A353T:p.D118V,B3GALT5:NM_006057:exon3:c.A353T:p.D118V,B3GALT5:NM_033170:exon3:c.A353T:p.D118V,B3GALT5:NM_033172:exon3:c.A365T:p.D122V,B3GALT5:NM_001356336:exon4:c.A353T:p.D118V,B3GALT5:NM_001356338:exon4:c.A353T:p.D118V,B3GALT5:NM_033171:exon4:c.A353T:p.D118V
chr16	22534692	22534692	A	G	A2780	NPIPB5	Missense_Mutation	NM_001135865	exon7	c.A1709G	p.D570G	SNP	OV_merge_somatic_vcf	exonic	NPIPB5		nonsynonymous SNV	NPIPB5:NM_001135865:exon7:c.A1709G:p.D570G
chr1	149009633	149009633	G	A	A2780	PDE4DIP	Missense_Mutation	NM_001350520	exon26	c.G5255A	p.R1752Q	SNP	OV_merge_somatic_vcf	exonic	PDE4DIP		nonsynonymous SNV	PDE4DIP:NM_001350520:exon26:c.G5255A:p.R1752Q,PDE4DIP:NM_001198834:exon30:c.G4769A:p.R1590Q,PDE4DIP:NM_014644:exon30:c.G4769A:p.R1590Q,PDE4DIP:NM_001198832:exon33:c.G4637A:p.R1546Q,PDE4DIP:NM_001350521:exon33:c.G5180A:p.R1727Q,PDE4DIP:NM_001350522:exon33:c.G4967A:p.R1656Q,PDE4DIP:NM_001350523:exon33:c.G4634A:p.R1545Q,PDE4DIP:NM_001377392:exon33:c.G5180A:p.R1727Q,PDE4DIP:NM_001377393:exon33:c.G463…
chr12	25101265	25101265	G	C	A2780	IRAG2	Missense_Mutation	NM_001204126	exon14	c.G829C	p.E277Q	SNP	OV_merge_somatic_vcf	exonic	IRAG2		nonsynonymous SNV	IRAG2:NM_001204126:exon14:c.G829C:p.E277Q,IRAG2:NM_001204127:exon14:c.G829C:p.E277Q,IRAG2:NM_001366543:exon14:c.G829C:p.E277Q,IRAG2:NM_001366546:exon14:c.G829C:p.E277Q,IRAG2:NM_001366542:exon15:c.G829C:p.E277Q,IRAG2:NM_001366545:exon15:c.G829C:p.E277Q,IRAG2:NM_001366548:exon15:c.G829C:p.E277Q,IRAG2:NM_006152:exon15:c.G829C:p.E277Q,IRAG2:NM_001366540:exon16:c.G829C:p.E277Q,IRAG2:NM_001366541:exon1…
chr12	79690045	79690045	T	G	A2780	PAWR	Missense_Mutation	NM_001354732	exon2	c.A200C	p.N67T	SNP	OV_merge_somatic_vcf	exonic	PAWR		nonsynonymous SNV	PAWR:NM_001354732:exon2:c.A200C:p.N67T,PAWR:NM_001354733:exon2:c.A200C:p.N67T,PAWR:NM_002583:exon2:c.A200C:p.N67T
chr11	62888428	62888428	C	T	A2780	SLC3A2	Missense_Mutation	NM_001013251	exon9	c.C1325T	p.A442V	SNP	OV_merge_somatic_vcf	exonic	SLC3A2		nonsynonymous SNV	SLC3A2:NM_001013251:exon9:c.C1325T:p.A442V,SLC3A2:NM_001012664:exon10:c.C1442T:p.A481V,SLC3A2:NM_001012662:exon12:c.C1631T:p.A544V,SLC3A2:NM_002394:exon12:c.C1628T:p.A543V
chr19	54847203	54847203	T	C	A2780	KIR2DS1	Missense_Mutation	NM_001281972	exon5	c.T662C	p.M221T	SNP	OV_merge_somatic_vcf	exonic	KIR2DS1;KIR2DS2;KIR2DS3;KIR2DS4;KIR2DS5;KIR3DS1;LOC102725023;LOC112268355		nonsynonymous SNV	KIR2DS4:NM_001281972:exon5:c.T662C:p.M221T,KIR2DS4:NM_001281971:exon6:c.T713C:p.M238T
chr12	6640369	6640369	A	G	A2780	ACRBP	Missense_Mutation	NM_032489	exon7	c.T1231C	p.S411P	SNP	OV_merge_somatic_vcf	exonic	ACRBP		nonsynonymous SNV	ACRBP:NM_032489:exon7:c.T1231C:p.S411P
chr3	58102329	58102329	T	C	A2780	FLNB	Missense_Mutation	NM_001164317	exon9	c.T1472C	p.M491T	SNP	OV_merge_somatic_vcf	exonic	FLNB		nonsynonymous SNV	FLNB:NM_001164317:exon9:c.T1472C:p.M491T,FLNB:NM_001164318:exon9:c.T1472C:p.M491T,FLNB:NM_001164319:exon9:c.T1472C:p.M491T,FLNB:NM_001457:exon9:c.T1472C:p.M491T
chr11	1183769	1183769	A	G	A2780	MUC5AC	Missense_Mutation	NM_001304359	exon31	c.A5624G	p.Q1875R	SNP	OV_merge_somatic_vcf	exonic	MUC5AC		nonsynonymous SNV	MUC5AC:NM_001304359:exon31:c.A5624G:p.Q1875R
chr19	54739533	54739533	C	A	A2780	KIR2DL1	Missense_Mutation	NM_001291695	exon2	c.C61A	p.P21T	SNP	OV_merge_somatic_vcf	exonic	KIR2DL1;KIR2DL2;KIR2DL3;KIR2DS2;KIR2DS3;LOC102725023		nonsynonymous SNV	KIR2DS2:NM_001291695:exon2:c.C61A:p.P21T,KIR2DS2:NM_001291696:exon2:c.C61A:p.P21T,KIR2DS2:NM_001291700:exon2:c.C61A:p.P21T,KIR2DS2:NM_001291701:exon2:c.C61A:p.P21T,LOC102725023:NM_001360171:exon2:c.C61A:p.P21T,KIR2DS2:NM_012312:exon2:c.C61A:p.P21T,KIR2DS3:NM_012313:exon2:c.C61A:p.P21T,KIR2DL1:NM_014218:exon2:c.C61A:p.P21T,KIR2DL2:NM_014219:exon2:c.C61A:p.P21T,KIR2DL3:NM_015868:exon2:c.C61A:p.P21T
chr9	113565349	113565349	C	T	A2780	RGS3	Missense_Mutation	NM_001322215	exon1	c.C43T	p.R15W	SNP	OV_merge_somatic_vcf	exonic	RGS3		nonsynonymous SNV	RGS3:NM_001322215:exon1:c.C43T:p.R15W
chr9	2717797	2717797	G	A	A2780	KCNV2	Missense_Mutation	NM_133497	exon1	c.G58A	p.E20K	SNP	OV_merge_somatic_vcf	exonic	KCNV2		nonsynonymous SNV	KCNV2:NM_133497:exon1:c.G58A:p.E20K
chr10	5200289	5200289	A	G	A2780	AKR1C4	Missense_Mutation	NM_001818	exon2	c.A193G	p.I65V	SNP	OV_merge_somatic_vcf	exonic	AKR1C4		nonsynonymous SNV	AKR1C4:NM_001818:exon2:c.A193G:p.I65V
chr3	53770518	53770518	G	A	A2780	CACNA1D	Missense_Mutation	NM_001128839	exon31	c.G3965A	p.R1322Q	SNP	OV_merge_somatic_vcf	exonic	CACNA1D		nonsynonymous SNV	CACNA1D:NM_001128839:exon31:c.G3965A:p.R1322Q,CACNA1D:NM_001128840:exon32:c.G4010A:p.R1337Q,CACNA1D:NM_000720:exon33:c.G4070A:p.R1357Q
chr19	54865893	54865893	G	C	A2780	KIR3DL2	Missense_Mutation	NM_001242867	exon6	c.G1038C	p.W346C	SNP	OV_merge_somatic_vcf	exonic	KIR3DL2		nonsynonymous SNV	KIR3DL2:NM_001242867:exon6:c.G1038C:p.W346C,KIR3DL2:NM_006737:exon7:c.G1089C:p.W363C
chr1	156595621	156595621	C	G	A2780	GPATCH4	Missense_Mutation	NM_015590	exon8	c.G720C	p.Q240H	SNP	OV_merge_somatic_vcf	exonic	GPATCH4		nonsynonymous SNV	GPATCH4:NM_015590:exon8:c.G720C:p.Q240H,GPATCH4:NM_182679:exon8:c.G705C:p.Q235H
chr19	7745880	7745880	C	T	A2780	CD209	Missense_Mutation	NM_001144893	exon2	c.G254A	p.R85Q	SNP	OV_merge_somatic_vcf	exonic	CD209		nonsynonymous SNV	CD209:NM_001144893:exon2:c.G254A:p.R85Q,CD209:NM_001144894:exon2:c.G254A:p.R85Q,CD209:NM_001144896:exon3:c.G314A:p.R105Q,CD209:NM_001144895:exon4:c.G386A:p.R129Q,CD209:NM_001144897:exon4:c.G386A:p.R129Q,CD209:NM_021155:exon4:c.G386A:p.R129Q
chr4	70606284	70606284	G	A	A2780	AMBN	Missense_Mutation	NM_016519	exon13	c.G898A	p.G300S	SNP	OV_merge_somatic_vcf	exonic	AMBN		nonsynonymous SNV	AMBN:NM_016519:exon13:c.G898A:p.G300S
chr10	48709841	48709841	T	C	A2780	WDFY4	Missense_Mutation	NM_001370153	exon2	c.T109C	p.S37P	SNP	OV_merge_somatic_vcf	exonic	WDFY4		nonsynonymous SNV	WDFY4:NM_001370153:exon2:c.T109C:p.S37P,WDFY4:NM_001370154:exon2:c.T109C:p.S37P,WDFY4:NM_020945:exon2:c.T109C:p.S37P
chr3	195780641	195780641	T	C	A2780	MUC4	Missense_Mutation	NM_018406	exon2	c.A10939G	p.T3647A	SNP	OV_merge_somatic_vcf	exonic	MUC4		nonsynonymous SNV	MUC4:NM_018406:exon2:c.A10939G:p.T3647A,MUC4:NM_001322468:exon13:c.A9691G:p.T3231A
chr4	67619112	67619112	G	T	A2780	UBA6	Missense_Mutation	NM_018227	exon33	c.C3044A	p.P1015H	SNP	OV_merge_somatic_vcf	exonic	UBA6		nonsynonymous SNV	UBA6:NM_018227:exon33:c.C3044A:p.P1015H
chr1	149475955	149475955	G	C	A2780	NBPF19	Missense_Mutation	NM_001351365	exon1	c.G23C	p.W8S	SNP	OV_merge_somatic_vcf	exonic	NBPF19		nonsynonymous SNV	NBPF19:NM_001351365:exon1:c.G23C:p.W8S
chr19	39878230	39878230	C	T	A2780	FCGBP	Missense_Mutation	NM_003890	exon21	c.G8875A	p.G2959S	SNP	OV_merge_somatic_vcf	exonic	FCGBP		nonsynonymous SNV	FCGBP:NM_003890:exon21:c.G8875A:p.G2959S
chr10	124484198	124484198	C	A	A2780	LHPP	Missense_Mutation	NM_001167880	exon2	c.C185A	p.A62E	SNP	OV_merge_somatic_vcf	exonic	LHPP		nonsynonymous SNV	LHPP:NM_001167880:exon2:c.C185A:p.A62E,LHPP:NM_001318331:exon2:c.C185A:p.A62E,LHPP:NM_001318332:exon2:c.C185A:p.A62E,LHPP:NM_022126:exon2:c.C185A:p.A62E
chr3	179204536	179204536	G	A	A2780	PIK3CA	Missense_Mutation	NM_006218	exon6	c.G1093A	p.E365K	SNP	OV_merge_somatic_vcf	exonic	PIK3CA		nonsynonymous SNV	PIK3CA:NM_006218:exon6:c.G1093A:p.E365K
chr12	122251060	122251060	C	T	A2780	VPS33A	Missense_Mutation	NM_001351018	exon5	c.G490A	p.A164T	SNP	OV_merge_somatic_vcf	exonic	VPS33A		nonsynonymous SNV	VPS33A:NM_001351018:exon5:c.G490A:p.A164T,VPS33A:NM_001351019:exon5:c.G475A:p.A159T,VPS33A:NM_001351020:exon5:c.G523A:p.A175T,VPS33A:NM_022916:exon5:c.G523A:p.A175T
chr1	19307399	19307399	G	C	A2780	AKR7A2	Missense_Mutation	NM_001320979	exon3	c.C498G	p.N166K	SNP	OV_merge_somatic_vcf	exonic	AKR7A2		nonsynonymous SNV	AKR7A2:NM_001320979:exon3:c.C498G:p.N166K,AKR7A2:NM_003689:exon4:c.C603G:p.N201K
chr20	48976012	48976041	GCAGGTCAGGAGAGGCTCACGGATCAGGAA	G	A2780	ARFGEF2	Nonsense_Mutation	NM_006420	exon14	c.1775_1800delinsG	p.Q593*		OV_merge_somatic_vcf	exonic	ARFGEF2		stopgain	ARFGEF2:NM_006420:exon14:c.1775_1800delinsG:p.Q593*
chr11	132335090	132335090	G	A	A2780	NTM	Missense_Mutation	NM_016522	exon7	c.G979A	p.A327T	SNP	OV_merge_somatic_vcf	exonic	NTM		nonsynonymous SNV	NTM:NM_016522:exon7:c.G979A:p.A327T,NTM:NM_001048209:exon8:c.G979A:p.A327T,NTM:NM_001144058:exon8:c.G1012A:p.A338T,NTM:NM_001352004:exon8:c.G1015A:p.A339T,NTM:NM_001352008:exon8:c.G922A:p.A308T,NTM:NM_001352009:exon8:c.G856A:p.A286T,NTM:NM_001352002:exon9:c.G1048A:p.A350T,NTM:NM_001352003:exon9:c.G1015A:p.A339T,NTM:NM_001352005:exon9:c.G1012A:p.A338T,NTM:NM_001352007:exon9:c.G952A:p.A318T,NTM:NM_…
chr4	37590221	37590221	C	T	A2780	C4orf19	Missense_Mutation	NM_018302	exon3	c.C166T	p.P56S	SNP	OV_merge_somatic_vcf	exonic	C4orf19		nonsynonymous SNV	C4orf19:NM_018302:exon3:c.C166T:p.P56S,C4orf19:NM_001104629:exon4:c.C166T:p.P56S
chr11	92981915	92981915	G	A	A2780	MTNR1B	Missense_Mutation	NM_005959	exon2	c.G692A	p.R231H	SNP	OV_merge_somatic_vcf	exonic	MTNR1B		nonsynonymous SNV	MTNR1B:NM_005959:exon2:c.G692A:p.R231H
chr15	42945377	42945377	G	C	A2780	UBR1	Missense_Mutation	NM_174916	exon47	c.C5202G	p.S1734R	SNP	OV_merge_somatic_vcf	exonic	UBR1		nonsynonymous SNV	UBR1:NM_174916:exon47:c.C5202G:p.S1734R
chr1	152310697	152310697	T	C	A2780	FLG	Missense_Mutation	NM_002016	exon3	c.A4189G	p.N1397D	SNP	OV_merge_somatic_vcf	exonic	FLG		nonsynonymous SNV	FLG:NM_002016:exon3:c.A4189G:p.N1397D
chr7	2712577	2712577	G	A	A2780	AMZ1	Missense_Mutation	NM_001384739	exon7	c.G1127A	p.G376D	SNP	OV_merge_somatic_vcf	exonic	AMZ1		nonsynonymous SNV	AMZ1:NM_001384739:exon7:c.G1127A:p.G376D,AMZ1:NM_001384743:exon7:c.G1196A:p.G399D,AMZ1:NM_133463:exon7:c.G1196A:p.G399D
chr6	138432844	138432844	C	T	A2780	NHSL1	Missense_Mutation	NM_020464	exon5	c.G1513A	p.V505I	SNP	OV_merge_somatic_vcf	exonic	NHSL1		nonsynonymous SNV	NHSL1:NM_020464:exon5:c.G1513A:p.V505I,NHSL1:NM_001144060:exon6:c.G1501A:p.V501I
chr15	21652478	21652478	C	T	A2780	OR4N4C	Nonsense_Mutation	NM_001365389	exon2	c.C595T	p.R199X	SNP	OV_merge_somatic_vcf	exonic	OR4N4C		stopgain	OR4N4C:NM_001365389:exon2:c.C595T:p.R199X
chr20	3692092	3692092	G	T	A2780	SIGLEC1	Missense_Mutation	NM_001367089	exon16	c.C4141A	p.H1381N	SNP	OV_merge_somatic_vcf	exonic	SIGLEC1		nonsynonymous SNV	SIGLEC1:NM_001367089:exon16:c.C4141A:p.H1381N,SIGLEC1:NM_023068:exon17:c.C4141A:p.H1381N
chr5	178215336	178215336	C	T	A2780	PHYKPL	Missense_Mutation	NM_001278346	exon9	c.G899A	p.S300N	SNP	OV_merge_somatic_vcf	exonic	PHYKPL		nonsynonymous SNV	PHYKPL:NM_001278346:exon9:c.G899A:p.S300N,PHYKPL:NM_153373:exon9:c.G1022A:p.S341N
chr10	102812925	102812925	C	T	A2780	WBP1L	Missense_Mutation	NM_001083913	exon4	c.C686T	p.P229L	SNP	OV_merge_somatic_vcf	exonic	WBP1L		nonsynonymous SNV	WBP1L:NM_001083913:exon4:c.C686T:p.P229L,WBP1L:NM_017787:exon4:c.C623T:p.P208L
chr1	149005208	149005208	C	T	A2780	PDE4DIP	Missense_Mutation	NM_001350520	exon23	c.C4672T	p.R1558W	SNP	OV_merge_somatic_vcf	exonic	PDE4DIP		nonsynonymous SNV	PDE4DIP:NM_001350520:exon23:c.C4672T:p.R1558W,PDE4DIP:NM_001198834:exon27:c.C4186T:p.R1396W,PDE4DIP:NM_014644:exon27:c.C4186T:p.R1396W,PDE4DIP:NM_001198832:exon30:c.C4054T:p.R1352W,PDE4DIP:NM_001350521:exon30:c.C4597T:p.R1533W,PDE4DIP:NM_001350522:exon30:c.C4384T:p.R1462W,PDE4DIP:NM_001350523:exon30:c.C4051T:p.R1351W,PDE4DIP:NM_001377392:exon30:c.C4597T:p.R1533W,PDE4DIP:NM_001377393:exon30:c.C405…
chr18	79374003	79374003	C	T	A2780	ATP9B	Missense_Mutation	NM_001306085	exon28	c.C3176T	p.A1059V	SNP	OV_merge_somatic_vcf	exonic	ATP9B		nonsynonymous SNV	ATP9B:NM_001306085:exon28:c.C3176T:p.A1059V,ATP9B:NM_198531:exon28:c.C3176T:p.A1059V
chr19	40396140	40396140	G	A	A2780	PRX	Missense_Mutation	NM_181882	exon7	c.C2212T	p.P738S	SNP	OV_merge_somatic_vcf	exonic	PRX		nonsynonymous SNV	PRX:NM_181882:exon7:c.C2212T:p.P738S
chr4	109851545	109851545	C	T	A2780	LRIT3	Missense_Mutation	NM_198506	exon2	c.C158T	p.T53M	SNP	OV_merge_somatic_vcf	exonic	LRIT3		nonsynonymous SNV	LRIT3:NM_198506:exon2:c.C158T:p.T53M
chr6	106971734	106971734	G	A	A2780	CD24	Missense_Mutation	NM_001291739	exon2	c.C317T	p.A106V	SNP	OV_merge_somatic_vcf	exonic	CD24		nonsynonymous SNV	CD24:NM_001291739:exon2:c.C317T:p.A106V,CD24:NM_001359084:exon2:c.C170T:p.A57V,CD24:NM_001291737:exon3:c.C170T:p.A57V,CD24:NM_001291738:exon3:c.C170T:p.A57V,CD24:NM_013230:exon3:c.C170T:p.A57V
chr3	52366501	52366501	C	T	A2780	DNAH1	Nonsense_Mutation	NM_015512	exon35	c.C5563T	p.R1855X	SNP	OV_merge_somatic_vcf	exonic	DNAH1		stopgain	DNAH1:NM_015512:exon35:c.C5563T:p.R1855X
chr18	22996462	22996462	G	T	A2780	RBBP8	Missense_Mutation	NM_002894	exon13	c.G2028T	p.K676N	SNP	OV_merge_somatic_vcf	exonic	RBBP8		nonsynonymous SNV	RBBP8:NM_002894:exon13:c.G2028T:p.K676N,RBBP8:NM_203291:exon13:c.G2028T:p.K676N,RBBP8:NM_203292:exon13:c.G2028T:p.K676N
chr7	47845065	47845065	C	T	A2780	PKD1L1	Missense_Mutation	NM_138295	exon33	c.G5167A	p.A1723T	SNP	OV_merge_somatic_vcf	exonic	PKD1L1		nonsynonymous SNV	PKD1L1:NM_138295:exon33:c.G5167A:p.A1723T
chr9	35699406	35699406	C	T	A2780	TLN1	Missense_Mutation	NM_006289	exon51	c.G6824A	p.R2275H	SNP	OV_merge_somatic_vcf	exonic	TLN1		nonsynonymous SNV	TLN1:NM_006289:exon51:c.G6824A:p.R2275H
chr17	36450189	36450189	T	C	A2780	TBC1D3J	Missense_Mutation	NM_001355571	exon11	c.A1334G	p.N445S	SNP	OV_merge_somatic_vcf	exonic	TBC1D3J		nonsynonymous SNV	TBC1D3J:NM_001355571:exon11:c.A1334G:p.N445S
chr8	63017603	63017603	T	C	A2780	GGH	Missense_Mutation	NM_003878	exon8	c.A725G	p.Q242R	SNP	OV_merge_somatic_vcf	exonic	GGH		nonsynonymous SNV	GGH:NM_003878:exon8:c.A725G:p.Q242R
chr2	237376905	237376905	G	C	A2780	COL6A3	Missense_Mutation	NM_057166	exon4	c.C1116G	p.D372E	SNP	OV_merge_somatic_vcf	exonic	COL6A3		nonsynonymous SNV	COL6A3:NM_057166:exon4:c.C1116G:p.D372E,COL6A3:NM_057164:exon5:c.C1716G:p.D572E,COL6A3:NM_057165:exon6:c.C2319G:p.D773E,COL6A3:NM_057167:exon6:c.C2319G:p.D773E,COL6A3:NM_004369:exon7:c.C2937G:p.D979E
chr21	37512262	37512262	C	A	A2780	DYRK1A	Missense_Mutation	NM_001347723	exon11	c.C1909A	p.Q637K	SNP	OV_merge_somatic_vcf	exonic	DYRK1A		nonsynonymous SNV	DYRK1A:NM_001347723:exon11:c.C1909A:p.Q637K,DYRK1A:NM_130436:exon11:c.C1996A:p.Q666K,DYRK1A:NM_001347721:exon12:c.C1996A:p.Q666K,DYRK1A:NM_001347722:exon12:c.C1996A:p.Q666K,DYRK1A:NM_001396:exon12:c.C2023A:p.Q675K
chr9	38596117	38596117	T	C	A2780	ANKRD18A	Missense_Mutation	NM_147195	exon9	c.A1223G	p.E408G	SNP	OV_merge_somatic_vcf	exonic	ANKRD18A		nonsynonymous SNV	ANKRD18A:NM_147195:exon9:c.A1223G:p.E408G,ANKRD18A:NM_001331100:exon11:c.A1409G:p.E470G
chr15	21410951	21410951	C	T	A2780	POTEB3	Missense_Mutation	NM_207355	exon10	c.G1460A	p.G487E	SNP	OV_merge_somatic_vcf	exonic	POTEB3		nonsynonymous SNV	POTEB3:NM_207355:exon10:c.G1460A:p.G487E
chr18	70166090	70166090	G	C	A2780	RTTN	Missense_Mutation	NM_173630	exon14	c.C1901G	p.T634S	SNP	OV_merge_somatic_vcf	exonic	RTTN		nonsynonymous SNV	RTTN:NM_173630:exon14:c.C1901G:p.T634S
chr2	219634468	219634468	A	G	A2780	SLC4A3	Missense_Mutation	NM_001326559	exon12	c.A1691G	p.N564S	SNP	OV_merge_somatic_vcf	exonic	SLC4A3		nonsynonymous SNV	SLC4A3:NM_001326559:exon12:c.A1691G:p.N564S,SLC4A3:NM_005070:exon12:c.A1610G:p.N537S,SLC4A3:NM_201574:exon12:c.A1691G:p.N564S
chr2	174436198	174436198	G	A	A2780	GPR155	Missense_Mutation	NM_001267051	exon15	c.C2447T	p.A816V	SNP	OV_merge_somatic_vcf	exonic	GPR155		nonsynonymous SNV	GPR155:NM_001267051:exon15:c.C2447T:p.A816V,GPR155:NM_152529:exon16:c.C2531T:p.A844V,GPR155:NM_001033045:exon17:c.C2531T:p.A844V,GPR155:NM_001267050:exon17:c.C2531T:p.A844V
chr1	206110373	206110373	C	T	A2780	AVPR1B	Missense_Mutation	NM_000707	exon2	c.G1091A	p.R364H	SNP	OV_merge_somatic_vcf	exonic	AVPR1B		nonsynonymous SNV	AVPR1B:NM_000707:exon2:c.G1091A:p.R364H
chr9	122724053	122724053	C	T	A2780	OR1L4	Missense_Mutation	NM_001005235	exon1	c.C64T	p.P22S	SNP	OV_merge_somatic_vcf	exonic	OR1L4		nonsynonymous SNV	OR1L4:NM_001005235:exon1:c.C64T:p.P22S
chr3	136326838	136326838	C	G	A2780	PCCB	Missense_Mutation	NM_000532	exon11	c.C1126G	p.R376G	SNP	OV_merge_somatic_vcf	exonic	PCCB		nonsynonymous SNV	PCCB:NM_000532:exon11:c.C1126G:p.R376G,PCCB:NM_001178014:exon12:c.C1186G:p.R396G
chr20	58854269	58854269	C	T	A2780	GNAS	Missense_Mutation	NM_001077490	exon1	c.C817T	p.R273C	SNP	OV_merge_somatic_vcf	exonic	GNAS		nonsynonymous SNV	GNAS:NM_001077490:exon1:c.C817T:p.R273C,GNAS:NM_001309883:exon1:c.C817T:p.R273C,GNAS:NM_080425:exon1:c.C1004T:p.P335L
chr19	1123000	1123000	G	A	A2780	SBNO2	Missense_Mutation	NM_001100122	exon5	c.C503T	p.T168I	SNP	OV_merge_somatic_vcf	exonic	SBNO2		nonsynonymous SNV	SBNO2:NM_001100122:exon5:c.C503T:p.T168I,SBNO2:NM_014963:exon8:c.C674T:p.T225I
chr14	23564094	23564094	C	T	A2780	AP1G2	Missense_Mutation	NM_001282475	exon9	c.G827A	p.R276Q	SNP	OV_merge_somatic_vcf	exonic	AP1G2		nonsynonymous SNV	AP1G2:NM_001282475:exon9:c.G827A:p.R276Q,AP1G2:NM_001354673:exon10:c.G656A:p.R219Q,AP1G2:NM_003917:exon11:c.G1043A:p.R348Q
chr19	2834338	2834338	C	T	A2780	ZNF554	Missense_Mutation	NM_001102651	exon5	c.C1103T	p.T368M	SNP	OV_merge_somatic_vcf	exonic	ZNF554		nonsynonymous SNV	ZNF554:NM_001102651:exon5:c.C1103T:p.T368M
chr7	11469917	11469917	T	C	A2780	THSD7A	Missense_Mutation	NM_015204	exon9	c.A2330G	p.Y777C	SNP	OV_merge_somatic_vcf	exonic	THSD7A		nonsynonymous SNV	THSD7A:NM_015204:exon9:c.A2330G:p.Y777C
chr17	46549487	46549487	G	A	A2780	LRRC37A2	Missense_Mutation	NM_001006607	exon9	c.G4348A	p.V1450M	SNP	OV_merge_somatic_vcf	exonic	LRRC37A2		nonsynonymous SNV	LRRC37A2:NM_001006607:exon9:c.G4348A:p.V1450M
chrX	299108	299108	G	A	A2780	PLCXD1	Missense_Mutation	NM_001370371	exon7	c.G745A	p.V249M	SNP	OV_merge_somatic_vcf	exonic	PLCXD1		nonsynonymous SNV	PLCXD1:NM_001370371:exon7:c.G745A:p.V249M,PLCXD1:NM_001370372:exon7:c.G589A:p.V197M,PLCXD1:NM_001370373:exon7:c.G745A:p.V249M,PLCXD1:NM_018390:exon7:c.G745A:p.V249M,PLCXD1:NM_001370370:exon8:c.G745A:p.V249M
chr1	13371881	13371881	C	T	A2780	PRAMEF19	Missense_Mutation	NM_001099790	exon1	c.G20A	p.R7H	SNP	OV_merge_somatic_vcf	exonic	PRAMEF19		nonsynonymous SNV	PRAMEF19:NM_001099790:exon1:c.G20A:p.R7H
chr10	120890825	120890825	T	C	A2780	WDR11	Missense_Mutation	NM_018117	exon19	c.T2453C	p.I818T	SNP	OV_merge_somatic_vcf	exonic	WDR11		nonsynonymous SNV	WDR11:NM_018117:exon19:c.T2453C:p.I818T
chr2	71569887	71569887	C	T	A2780	DYSF	Missense_Mutation	NM_001130976	exon26	c.C2836T	p.L946F	SNP	OV_merge_somatic_vcf	exonic	DYSF		nonsynonymous SNV	DYSF:NM_001130976:exon26:c.C2836T:p.L946F,DYSF:NM_001130977:exon26:c.C2836T:p.L946F,DYSF:NM_001130984:exon26:c.C2839T:p.L947F,DYSF:NM_001130986:exon26:c.C2839T:p.L947F,DYSF:NM_001130455:exon27:c.C2881T:p.L961F,DYSF:NM_001130978:exon27:c.C2878T:p.L960F,DYSF:NM_001130980:exon27:c.C2929T:p.L977F,DYSF:NM_001130981:exon27:c.C2929T:p.L977F,DYSF:NM_001130983:exon27:c.C2881T:p.L961F,DYSF:NM_001130985:exo…
chr16	57039834	57039834	A	G	A2780	NLRC5	Missense_Mutation	NM_001384960	exon15	c.A2771G	p.K924R	SNP	OV_merge_somatic_vcf	exonic	NLRC5		nonsynonymous SNV	NLRC5:NM_001384960:exon15:c.A2771G:p.K924R,NLRC5:NM_001384965:exon15:c.A2771G:p.K924R,NLRC5:NM_001330552:exon16:c.A2855G:p.K952R,NLRC5:NM_001384950:exon16:c.A2855G:p.K952R,NLRC5:NM_001384951:exon16:c.A2855G:p.K952R,NLRC5:NM_001384952:exon16:c.A2855G:p.K952R,NLRC5:NM_001384953:exon16:c.A2855G:p.K952R,NLRC5:NM_001384954:exon16:c.A2855G:p.K952R,NLRC5:NM_001384955:exon16:c.A2855G:p.K952R,NLRC5:NM_001…
chr2	37064831	37064831	G	A	A2780	HEATR5B	Missense_Mutation	NM_019024	exon10	c.C1493T	p.P498L	SNP	OV_merge_somatic_vcf	exonic	HEATR5B		nonsynonymous SNV	HEATR5B:NM_019024:exon10:c.C1493T:p.P498L
chr5	13814754	13814754	G	T	A2780	DNAH5	Missense_Mutation	NM_001369	exon43	c.C7081A	p.L2361I	SNP	OV_merge_somatic_vcf	exonic	DNAH5		nonsynonymous SNV	DNAH5:NM_001369:exon43:c.C7081A:p.L2361I
chr2	199956066	199956066	G	T	A2780	MAIP1	Missense_Mutation	NM_001369399	exon2	c.G268T	p.A90S	SNP	OV_merge_somatic_vcf	exonic	MAIP1		nonsynonymous SNV	MAIP1:NM_001369399:exon2:c.G268T:p.A90S,MAIP1:NM_024520:exon2:c.G268T:p.A90S
chr2	189667526	189667526	G	T	A2780	ASNSD1	Missense_Mutation	NM_001353497	exon3	c.G1394T	p.W465L	SNP	OV_merge_somatic_vcf	exonic	ASNSD1		nonsynonymous SNV	ASNSD1:NM_001353497:exon3:c.G1394T:p.W465L,ASNSD1:NM_019048:exon4:c.G1394T:p.W465L
chr22	41436468	41436468	G	A	A2780	TOB2	Missense_Mutation	NM_016272	exon2	c.C878T	p.T293I	SNP	OV_merge_somatic_vcf	exonic	TOB2		nonsynonymous SNV	TOB2:NM_016272:exon2:c.C878T:p.T293I
chr1	46031270	46031270	G	A	A2780	MAST2	Missense_Mutation	NM_001319245	exon23	c.G2972A	p.R991Q	SNP	OV_merge_somatic_vcf	exonic	MAST2		nonsynonymous SNV	MAST2:NM_001319245:exon23:c.G2972A:p.R991Q,MAST2:NM_001324321:exon23:c.G2510A:p.R837Q,MAST2:NM_015112:exon23:c.G2972A:p.R991Q,MAST2:NM_001324320:exon24:c.G2993A:p.R998Q
chr19	10292683	10292683	G	A	A2780	ICAM5	Missense_Mutation	NM_003259	exon5	c.G1033A	p.A345T	SNP	OV_merge_somatic_vcf	exonic	ICAM5		nonsynonymous SNV	ICAM5:NM_003259:exon5:c.G1033A:p.A345T
chr6	30888778	30888778	A	G	A2780	DDR1	Missense_Mutation	NM_001202521	exon1	c.A49G	p.S17G	SNP	OV_merge_somatic_vcf	exonic	DDR1		nonsynonymous SNV	DDR1:NM_001202521:exon1:c.A49G:p.S17G,DDR1:NM_001202522:exon1:c.A49G:p.S17G,DDR1:NM_013994:exon1:c.A49G:p.S17G,DDR1:NM_001202523:exon2:c.A103G:p.S35G,DDR1:NM_001297652:exon2:c.A49G:p.S17G,DDR1:NM_001297653:exon2:c.A49G:p.S17G,DDR1:NM_001297654:exon2:c.A49G:p.S17G,DDR1:NM_013993:exon3:c.A49G:p.S17G,DDR1:NM_001954:exon4:c.A49G:p.S17G
chr10	73477186	73477186	G	A	A2780	PPP3CB	Missense_Mutation	NM_001289968	exon4	c.C437T	p.S146L	SNP	OV_merge_somatic_vcf	exonic	PPP3CB		nonsynonymous SNV	PPP3CB:NM_001289968:exon4:c.C437T:p.S146L
chr1	149032025	149032025	A	G	A2780	PDE4DIP	Missense_Mutation	NM_001198834	exon44	c.A7025G	p.Q2342R	SNP	OV_merge_somatic_vcf	exonic	PDE4DIP		nonsynonymous SNV	PDE4DIP:NM_001198834:exon44:c.A7025G:p.Q2342R,PDE4DIP:NM_001350521:exon46:c.A7319G:p.Q2440R,PDE4DIP:NM_001350522:exon46:c.A6974G:p.Q2325R,PDE4DIP:NM_001350523:exon46:c.A6704G:p.Q2235R
chr12	76059847	76059847	G	T	A2780	NAP1L1	Missense_Mutation	NM_001330232	exon4	c.C191A	p.P64H	SNP	OV_merge_somatic_vcf	exonic	NAP1L1		nonsynonymous SNV	NAP1L1:NM_001330232:exon4:c.C191A:p.P64H,NAP1L1:NM_001307924:exon6:c.C380A:p.P127H,NAP1L1:NM_001330231:exon6:c.C380A:p.P127H,NAP1L1:NM_004537:exon6:c.C380A:p.P127H,NAP1L1:NM_139207:exon6:c.C380A:p.P127H
chr22	30326808	30326808	C	A	A2780	TBC1D10A	Missense_Mutation	NM_001204240	exon1	c.G74T	p.S25I	SNP	OV_merge_somatic_vcf	exonic	TBC1D10A		nonsynonymous SNV	TBC1D10A:NM_001204240:exon1:c.G74T:p.S25I,TBC1D10A:NM_031937:exon1:c.G74T:p.S25I
chr11	59503765	59503765	C	T	A2780	OR4D11	Missense_Mutation	NM_001004706	exon1	c.C190T	p.R64C	SNP	OV_merge_somatic_vcf	exonic	OR4D11		nonsynonymous SNV	OR4D11:NM_001004706:exon1:c.C190T:p.R64C
chr11	47351443	47351443	C	T	A2780	MYBPC3	Missense_Mutation	NM_000256	exon2	c.G88A	p.E30K	SNP	OV_merge_somatic_vcf	exonic	MYBPC3		nonsynonymous SNV	MYBPC3:NM_000256:exon2:c.G88A:p.E30K
chr3	149212523	149212523	G	A	A2780	CP	Missense_Mutation	NM_000096	exon2	c.C322T	p.H108Y	SNP	OV_merge_somatic_vcf	exonic	CP		nonsynonymous SNV	CP:NM_000096:exon2:c.C322T:p.H108Y
chr15	25679556	25679556	G	C	A2780	ATP10A	Missense_Mutation	NM_024490	exon21	c.C4285G	p.L1429V	SNP	OV_merge_somatic_vcf	exonic	ATP10A		nonsynonymous SNV	ATP10A:NM_024490:exon21:c.C4285G:p.L1429V
chr3	24123093	24123093	C	A	A2780	THRB	Nonsense_Mutation	NM_001354714	exon9	c.G1084T	p.E362X	SNP	OV_merge_somatic_vcf	exonic	THRB		stopgain	THRB:NM_001354714:exon9:c.G1084T:p.E362X,THRB:NM_001354715:exon9:c.G1084T:p.E362X,THRB:NM_000461:exon10:c.G1177T:p.E393X,THRB:NM_001354708:exon10:c.G1177T:p.E393X,THRB:NM_001354711:exon10:c.G1177T:p.E393X,THRB:NM_001354713:exon10:c.G1177T:p.E393X,THRB:NM_001374822:exon10:c.G1177T:p.E393X,THRB:NM_001374823:exon10:c.G1177T:p.E393X,THRB:NM_001374827:exon10:c.G1006T:p.E336X,THRB:NM_001128176:exon11:c…
chr1	32376333	32376333	G	A	A2780	BSDC1	Missense_Mutation	NM_001143890	exon7	c.C800T	p.P267L	SNP	OV_merge_somatic_vcf	exonic	BSDC1		nonsynonymous SNV	BSDC1:NM_001143890:exon7:c.C800T:p.P267L,BSDC1:NM_001143889:exon8:c.C917T:p.P306L,BSDC1:NM_001143888:exon9:c.C1136T:p.P379L,BSDC1:NM_001300958:exon9:c.C1136T:p.P379L,BSDC1:NM_018045:exon9:c.C1085T:p.P362L
chr14	65733242	65733242	A	G	A2780	FUT8	Missense_Mutation	NM_004480	exon9	c.A782G	p.Y261C	SNP	OV_merge_somatic_vcf	exonic	FUT8		nonsynonymous SNV	FUT8:NM_004480:exon9:c.A782G:p.Y261C,FUT8:NM_178156:exon9:c.A1271G:p.Y424C,FUT8:NM_001371533:exon10:c.A1271G:p.Y424C,FUT8:NM_178155:exon10:c.A1271G:p.Y424C,FUT8:NM_001371534:exon11:c.A1271G:p.Y424C,FUT8:NM_001371536:exon11:c.A1373G:p.Y458C
chrX	111247974	111247974	C	A	A2780	CAPN6	Missense_Mutation	NM_014289	exon11	c.G1503T	p.M501I	SNP	OV_merge_somatic_vcf	exonic	CAPN6		nonsynonymous SNV	CAPN6:NM_014289:exon11:c.G1503T:p.M501I
chr22	41880941	41880941	G	A	A2780	SREBF2	Missense_Mutation	NM_004599	exon10	c.G1987A	p.A663T	SNP	OV_merge_somatic_vcf	exonic	SREBF2		nonsynonymous SNV	SREBF2:NM_004599:exon10:c.G1987A:p.A663T
chr5	169593478	169593478	G	T	A2780	SPDL1	Missense_Mutation	NM_001329639	exon4	c.G461T	p.R154L	SNP	OV_merge_somatic_vcf	exonic	SPDL1		nonsynonymous SNV	SPDL1:NM_001329639:exon4:c.G461T:p.R154L,SPDL1:NM_001329640:exon4:c.G461T:p.R154L,SPDL1:NM_001329641:exon4:c.G461T:p.R154L,SPDL1:NM_017785:exon4:c.G461T:p.R154L,SPDL1:NM_001329642:exon5:c.G248T:p.R83L,SPDL1:NM_001329643:exon5:c.G248T:p.R83L
chr15	21409158	21409158	C	T	A2780	POTEB3	Missense_Mutation	NM_207355	exon11	c.G1571A	p.R524H	SNP	OV_merge_somatic_vcf	exonic	POTEB3		nonsynonymous SNV	POTEB3:NM_207355:exon11:c.G1571A:p.R524H
chr6	5003912	5003912	G	A	A2780	RPP40	Missense_Mutation	NM_001286132	exon1	c.C91T	p.H31Y	SNP	OV_merge_somatic_vcf	exonic	RPP40		nonsynonymous SNV	RPP40:NM_001286132:exon1:c.C91T:p.H31Y,RPP40:NM_001286133:exon1:c.C91T:p.H31Y,RPP40:NM_006638:exon1:c.C91T:p.H31Y
chrX	68717355	68717355	G	C	A2780	STARD8	Missense_Mutation	NM_001142504	exon5	c.G201C	p.E67D	SNP	OV_merge_somatic_vcf	exonic	STARD8		nonsynonymous SNV	STARD8:NM_001142504:exon5:c.G201C:p.E67D,STARD8:NM_014725:exon5:c.G201C:p.E67D,STARD8:NM_001142503:exon6:c.G441C:p.E147D
chr2	45547594	45547594	T	C	A2780	SRBD1	Missense_Mutation	NM_018079	exon13	c.A1694G	p.D565G	SNP	OV_merge_somatic_vcf	exonic	SRBD1		nonsynonymous SNV	SRBD1:NM_018079:exon13:c.A1694G:p.D565G
chr7	127374097	127374097	T	TTGCATTTTGGGATTGCATTTCATACCAATCCCAAAAAGGTTAAGTTGAAAAATGCACAGAATCCACAATGCATCTAC	A2780	ZNF800	Nonsense_Mutation	NM_176814	exon5	c.1239delinsGTAGATGCATTGTGGATTCTGTGCATTTTTCAACTTAACCTTTTTGGGATTGGTATGAAATGCAATCCCAAAATGCAA	p.D414*		OV_merge_somatic_vcf	exonic	ZNF800		stopgain	ZNF800:NM_176814:exon5:c.1239delinsGTAGATGCATTGTGGATTCTGTGCATTTTTCAACTTAACCTTTTTGGGATTGGTATGAAATGCAATCCCAAAATGCAA:p.D414*
chr10	124412039	124412039	C	CA	A2780	OAT	Nonsense_Mutation	NM_000274	exon2	c.133delinsTG	p.E45*		OV_merge_somatic_vcf	exonic	OAT		stopgain	OAT:NM_000274:exon2:c.133delinsTG:p.E45*,OAT:NM_001322965:exon2:c.133delinsTG:p.E45*,OAT:NM_001322971:exon2:c.133delinsTG:p.E45*,OAT:NM_001322966:exon3:c.133delinsTG:p.E45*,OAT:NM_001322967:exon3:c.133delinsTG:p.E45*,OAT:NM_001322969:exon3:c.133delinsTG:p.E45*,OAT:NM_001322968:exon4:c.133delinsTG:p.E45*,OAT:NM_001322970:exon4:c.133delinsTG:p.E45*
chr10	59262543	59262543	G	A	A2780	FAM13C	Missense_Mutation	NM_001347849	exon10	c.C1127T	p.P376L	SNP	OV_merge_somatic_vcf	exonic	FAM13C		nonsynonymous SNV	FAM13C:NM_001347849:exon10:c.C1127T:p.P376L,FAM13C:NM_001347852:exon10:c.C1127T:p.P376L,FAM13C:NM_198215:exon10:c.C1127T:p.P376L,FAM13C:NM_001143773:exon11:c.C878T:p.P293L,FAM13C:NM_001166698:exon11:c.C878T:p.P293L,FAM13C:NM_001347840:exon11:c.C878T:p.P293L,FAM13C:NM_001347842:exon11:c.C878T:p.P293L,FAM13C:NM_001347846:exon11:c.C878T:p.P293L,FAM13C:NM_001347850:exon11:c.C851T:p.P284L,FAM13C:NM_00…
chr2	219444875	219444875	G	A	A2780	SPEG	Missense_Mutation	NM_005876	exon3	c.G529A	p.V177M	SNP	OV_merge_somatic_vcf	exonic	SPEG		nonsynonymous SNV	SPEG:NM_005876:exon3:c.G529A:p.V177M
chr21	10605535	10605535	G	A	A2780	TPTE	Missense_Mutation	NM_001290224	exon19	c.G1225A	p.V409I	SNP	OV_merge_somatic_vcf	exonic	TPTE		nonsynonymous SNV	TPTE:NM_001290224:exon19:c.G1225A:p.V409I,TPTE:NM_199260:exon22:c.G1525A:p.V509I,TPTE:NM_199259:exon23:c.G1585A:p.V529I,TPTE:NM_199261:exon24:c.G1639A:p.V547I
chr7	100954501	100954501	C	T	A2780	MUC3A	Missense_Mutation	NM_005960	exon2	c.C2722T	p.H908Y	SNP	OV_merge_somatic_vcf	exonic	MUC3A		nonsynonymous SNV	MUC3A:NM_005960:exon2:c.C2722T:p.H908Y
chr4	73069551	73069551	G	A	A2780	COX18	Missense_Mutation	NM_001300729	exon1	c.C209T	p.P70L	SNP	OV_merge_somatic_vcf	exonic	COX18		nonsynonymous SNV	COX18:NM_001300729:exon1:c.C209T:p.P70L
chr1	95144007	95144007	C	G	A2780	TLCD4	Missense_Mutation	NM_001199679	exon2	c.C106G	p.P36A	SNP	OV_merge_somatic_vcf	exonic	TLCD4;TLCD4-RWDD3		nonsynonymous SNV	TLCD4:NM_001199679:exon2:c.C106G:p.P36A,TLCD4-RWDD3:NM_001199691:exon2:c.C106G:p.P36A,TLCD4:NM_152487:exon2:c.C106G:p.P36A
chr4	140482384	140482384	C	T	A2780	MGAT4D	Missense_Mutation	NM_001277353	exon2	c.G196A	p.V66I	SNP	OV_merge_somatic_vcf	exonic	MGAT4D		nonsynonymous SNV	MGAT4D:NM_001277353:exon2:c.G196A:p.V66I
chr1	228215652	228215652	T	C	A2780	OBSCN	Missense_Mutation	NM_001098623	exon6	c.T1918C	p.S640P	SNP	OV_merge_somatic_vcf	exonic	OBSCN		nonsynonymous SNV	OBSCN:NM_001098623:exon6:c.T1918C:p.S640P,OBSCN:NM_001271223:exon6:c.T1918C:p.S640P,OBSCN:NM_052843:exon6:c.T1918C:p.S640P
chr1	151290937	151290937	G	T	A2780	ZNF687	Missense_Mutation	NM_001304764	exon9	c.G3442T	p.G1148C	SNP	OV_merge_somatic_vcf	exonic	ZNF687		nonsynonymous SNV	ZNF687:NM_001304764:exon9:c.G3442T:p.G1148C,ZNF687:NM_020832:exon9:c.G3442T:p.G1148C,ZNF687:NM_001304763:exon10:c.G3442T:p.G1148C
chr14	104703316	104703316	C	T	A2780	INF2	Missense_Mutation	NM_001031714	exon4	c.C529T	p.R177C	SNP	OV_merge_somatic_vcf	exonic	INF2		nonsynonymous SNV	INF2:NM_001031714:exon4:c.C529T:p.R177C,INF2:NM_022489:exon4:c.C529T:p.R177C,INF2:NM_032714:exon4:c.C529T:p.R177C
chr12	123813600	123813600	C	T	A2780	DNAH10	Missense_Mutation	NM_207437	exon19	c.C3227T	p.S1076L	SNP	OV_merge_somatic_vcf	exonic	DNAH10		nonsynonymous SNV	DNAH10:NM_207437:exon19:c.C3227T:p.S1076L,DNAH10:NM_001372106:exon20:c.C3581T:p.S1194L
chr1	233614336	233614336	G	T	A2780	KCNK1	Missense_Mutation	NM_002245	exon1	c.G165T	p.E55D	SNP	OV_merge_somatic_vcf	exonic	KCNK1		nonsynonymous SNV	KCNK1:NM_002245:exon1:c.G165T:p.E55D
chr7	99429123	99429123	C	T	A2780	ATP5MF-PTCD1	Missense_Mutation	NM_015545	exon5	c.G895A	p.G299S	SNP	OV_merge_somatic_vcf	exonic	ATP5MF-PTCD1;PTCD1		nonsynonymous SNV	PTCD1:NM_015545:exon5:c.G895A:p.G299S,ATP5MF-PTCD1:NM_001198879:exon6:c.G1042A:p.G348S
chr7	25136607	25136607	G	A	A2780	C7orf31	Missense_Mutation	NM_001371352	exon10	c.C1138T	p.L380F	SNP	OV_merge_somatic_vcf	exonic	C7orf31		nonsynonymous SNV	C7orf31:NM_001371352:exon10:c.C1138T:p.L380F,C7orf31:NM_138811:exon10:c.C1138T:p.L380F,C7orf31:NM_001371351:exon11:c.C1138T:p.L380F
chr10	96981143	96981143	C	T	A2780	LCOR	Missense_Mutation	NM_001346516	exon8	c.C683T	p.P228L	SNP	OV_merge_somatic_vcf	exonic	LCOR		nonsynonymous SNV	LCOR:NM_001346516:exon8:c.C683T:p.P228L
chr7	140807995	140807995	C	T	A2780	BRAF	Missense_Mutation	NM_001378470	exon4	c.G574A	p.V192M	SNP	OV_merge_somatic_vcf	exonic	BRAF		nonsynonymous SNV	BRAF:NM_001378470:exon4:c.G574A:p.V192M,BRAF:NM_001378475:exon4:c.G412A:p.V138M,BRAF:NM_001354609:exon5:c.G676A:p.V226M,BRAF:NM_001374244:exon5:c.G676A:p.V226M,BRAF:NM_001374258:exon5:c.G676A:p.V226M,BRAF:NM_001378467:exon5:c.G685A:p.V229M,BRAF:NM_001378468:exon5:c.G676A:p.V226M,BRAF:NM_001378469:exon5:c.G676A:p.V226M,BRAF:NM_001378471:exon5:c.G676A:p.V226M,BRAF:NM_001378472:exon5:c.G520A:p.V174M…
chr19	11381969	11381969	C	G	A2780	EPOR	Missense_Mutation	NM_000121	exon3	c.G388C	p.A130P	SNP	OV_merge_somatic_vcf	exonic	EPOR		nonsynonymous SNV	EPOR:NM_000121:exon3:c.G388C:p.A130P
chr9	136844932	136844932	C	T	A2780	AJM1	Missense_Mutation	NM_001080482	exon3	c.C518T	p.P173L	SNP	OV_merge_somatic_vcf	exonic	AJM1		nonsynonymous SNV	AJM1:NM_001080482:exon3:c.C518T:p.P173L
chr4	57022166	57022166	G	A	A2780	POLR2B	Missense_Mutation	NM_001303268	exon17	c.G2210A	p.R737H	SNP	OV_merge_somatic_vcf	exonic	POLR2B		nonsynonymous SNV	POLR2B:NM_001303268:exon17:c.G2210A:p.R737H,POLR2B:NM_000938:exon18:c.G2435A:p.R812H,POLR2B:NM_001303269:exon19:c.G2414A:p.R805H
chr1	206010248	206010248	G	A	A2780	CTSE	Nonsense_Mutation	NM_001910	exon9	c.C1126T	p.R376X	SNP	OV_merge_somatic_vcf	exonic	CTSE		stopgain	CTSE:NM_001910:exon9:c.C1126T:p.R376X
chr19	54744086	54744086	C	T	A2780	KIR2DL1	Missense_Mutation	NM_001291696	exon3	c.C362T	p.T121I	SNP	OV_merge_somatic_vcf	exonic	KIR2DL1;KIR2DL2;KIR2DL3;KIR2DS2;KIR2DS3;LOC102725023		nonsynonymous SNV	KIR2DS2:NM_001291696:exon3:c.C362T:p.T121I,KIR2DS2:NM_001291695:exon4:c.C662T:p.T221I,KIR2DS2:NM_001291701:exon4:c.C662T:p.T221I,LOC102725023:NM_001360171:exon4:c.C662T:p.T221I,KIR2DS2:NM_012312:exon4:c.C662T:p.T221I,KIR2DS3:NM_012313:exon4:c.C662T:p.T221I,KIR2DL1:NM_014218:exon4:c.C662T:p.T221I,KIR2DL2:NM_014219:exon4:c.C662T:p.T221I,KIR2DL3:NM_015868:exon4:c.C662T:p.T221I
chr5	65215392	65215392	T	C	A2780	ADAMTS6	Missense_Mutation	NM_197941	exon19	c.A2368G	p.K790E	SNP	OV_merge_somatic_vcf	exonic	ADAMTS6		nonsynonymous SNV	ADAMTS6:NM_197941:exon19:c.A2368G:p.K790E
chr8	143382565	143382565	C	G	A2780	RHPN1	Missense_Mutation	NM_052924	exon15	c.C1927G	p.Q643E	SNP	OV_merge_somatic_vcf	exonic	RHPN1		nonsynonymous SNV	RHPN1:NM_052924:exon15:c.C1927G:p.Q643E
chr8	144247668	144247668	A	G	A2780	MROH1	Missense_Mutation	NM_001288814	exon29	c.A3082G	p.S1028G	SNP	OV_merge_somatic_vcf	exonic	MROH1		nonsynonymous SNV	MROH1:NM_001288814:exon29:c.A3082G:p.S1028G,MROH1:NM_032450:exon31:c.A3109G:p.S1037G
chr9	135484544	135484544	C	T	A2780	PPP1R26	Missense_Mutation	NM_014811	exon4	c.C34T	p.L12F	SNP	OV_merge_somatic_vcf	exonic	PPP1R26		nonsynonymous SNV	PPP1R26:NM_014811:exon4:c.C34T:p.L12F
chr1	153643251	153643251	G	A	A2780	CHTOP	Missense_Mutation	NM_001206612	exon5	c.G431A	p.R144Q	SNP	OV_merge_somatic_vcf	exonic	CHTOP		nonsynonymous SNV	CHTOP:NM_001206612:exon5:c.G431A:p.R144Q,CHTOP:NM_015607:exon5:c.G428A:p.R143Q
chr9	61192462	61192462	G	A	A2780	SPATA31A5	Missense_Mutation	NM_001113541	exon4	c.G376A	p.V126M	SNP	OV_merge_somatic_vcf	exonic	SPATA31A5;SPATA31A7		nonsynonymous SNV	SPATA31A5:NM_001113541:exon4:c.G376A:p.V126M,SPATA31A7:NM_015667:exon4:c.G376A:p.V126M
chr11	18566363	18566363	A	C	A2780	UEVLD	Missense_Mutation	NM_001261384	exon3	c.T87G	p.I29M	SNP	OV_merge_somatic_vcf	exonic	UEVLD		nonsynonymous SNV	UEVLD:NM_001261384:exon3:c.T87G:p.I29M,UEVLD:NM_001261382:exon4:c.T411G:p.I137M,UEVLD:NM_001261383:exon4:c.T411G:p.I137M,UEVLD:NM_001040697:exon5:c.T477G:p.I159M,UEVLD:NM_001261385:exon5:c.T363G:p.I121M,UEVLD:NM_001297771:exon5:c.T477G:p.I159M,UEVLD:NM_018314:exon5:c.T477G:p.I159M
chr3	195785663	195785663	C	T	A2780	MUC4	Missense_Mutation	NM_018406	exon2	c.G5917A	p.D1973N	SNP	OV_merge_somatic_vcf	exonic	MUC4		nonsynonymous SNV	MUC4:NM_018406:exon2:c.G5917A:p.D1973N,MUC4:NM_001322468:exon6:c.G5917A:p.D1973N
chr14	94380932	94380932	G	A	A2780	SERPINA1	Missense_Mutation	NM_000295	exon3	c.C856T	p.H286Y	SNP	OV_merge_somatic_vcf	exonic	SERPINA1		nonsynonymous SNV	SERPINA1:NM_000295:exon3:c.C856T:p.H286Y,SERPINA1:NM_001002235:exon3:c.C856T:p.H286Y,SERPINA1:NM_001127700:exon3:c.C856T:p.H286Y,SERPINA1:NM_001127702:exon4:c.C856T:p.H286Y,SERPINA1:NM_001127706:exon4:c.C856T:p.H286Y,SERPINA1:NM_001127707:exon4:c.C856T:p.H286Y,SERPINA1:NM_001002236:exon5:c.C856T:p.H286Y,SERPINA1:NM_001127701:exon5:c.C856T:p.H286Y,SERPINA1:NM_001127703:exon5:c.C856T:p.H286Y,SERPIN…
chr6	33294753	33294753	G	A	A2780	RGL2	Missense_Mutation	NM_001243738	exon10	c.C1042T	p.P348S	SNP	OV_merge_somatic_vcf	exonic	RGL2		nonsynonymous SNV	RGL2:NM_001243738:exon10:c.C1042T:p.P348S,RGL2:NM_004761:exon11:c.C1288T:p.P430S
chr20	1983045	1983045	T	C	A2780	PDYN	Missense_Mutation	NM_001190892	exon2	c.A40G	p.M14V	SNP	OV_merge_somatic_vcf	exonic	PDYN		nonsynonymous SNV	PDYN:NM_001190892:exon2:c.A40G:p.M14V,PDYN:NM_001190899:exon2:c.A40G:p.M14V,PDYN:NM_001190898:exon3:c.A40G:p.M14V,PDYN:NM_001190900:exon3:c.A40G:p.M14V,PDYN:NM_024411:exon3:c.A40G:p.M14V
chr19	3831484	3831484	G	A	A2780	ZFR2	Missense_Mutation	NM_015174	exon5	c.C671T	p.P224L	SNP	OV_merge_somatic_vcf	exonic	ZFR2		nonsynonymous SNV	ZFR2:NM_015174:exon5:c.C671T:p.P224L
chr1	94056621	94056621	C	T	A2780	ABCA4	Missense_Mutation	NM_000350	exon15	c.G2362A	p.A788T	SNP	OV_merge_somatic_vcf	exonic	ABCA4		nonsynonymous SNV	ABCA4:NM_000350:exon15:c.G2362A:p.A788T
chr19	57547664	57547664	C	T	A2780	ZNF550	Missense_Mutation	NM_001277090	exon4	c.G580A	p.A194T	SNP	OV_merge_somatic_vcf	exonic	ZNF550		nonsynonymous SNV	ZNF550:NM_001277090:exon4:c.G580A:p.A194T,ZNF550:NM_001277091:exon4:c.G580A:p.A194T,ZNF550:NM_001277092:exon4:c.G580A:p.A194T
chr1	53070132	53070132	G	A	A2780	PODN	Missense_Mutation	NM_153703	exon2	c.G277A	p.D93N	SNP	OV_merge_somatic_vcf	exonic	PODN		nonsynonymous SNV	PODN:NM_153703:exon2:c.G277A:p.D93N,PODN:NM_001199081:exon3:c.G277A:p.D93N,PODN:NM_001199080:exon4:c.G277A:p.D93N
chr7	70790335	70790335	T	C	A2780	AUTS2	Missense_Mutation	NM_001127231	exon18	c.T3047C	p.L1016P	SNP	OV_merge_somatic_vcf	exonic	AUTS2		nonsynonymous SNV	AUTS2:NM_001127231:exon18:c.T3047C:p.L1016P,AUTS2:NM_015570:exon19:c.T3119C:p.L1040P
chr3	125001866	125001866	C	T	A2780	HEG1	Missense_Mutation	NM_020733	exon11	c.G3503A	p.R1168K	SNP	OV_merge_somatic_vcf	exonic	HEG1		nonsynonymous SNV	HEG1:NM_020733:exon11:c.G3503A:p.R1168K
chr5	81428619	81428619	C	A	A2780	SSBP2	Missense_Mutation	NM_001256733	exon15	c.G962T	p.G321V	SNP	OV_merge_somatic_vcf	exonic	SSBP2		nonsynonymous SNV	SSBP2:NM_001256733:exon15:c.G962T:p.G321V,SSBP2:NM_001256734:exon15:c.G956T:p.G319V,SSBP2:NM_001256735:exon15:c.G932T:p.G311V,SSBP2:NM_001256732:exon16:c.G1046T:p.G349V,SSBP2:NM_012446:exon16:c.G1022T:p.G341V
chr8	11808738	11808738	A	C	A2780	FDFT1	Missense_Mutation	NM_001287750	exon1	c.A221C	p.H74P	SNP	OV_merge_somatic_vcf	exonic	FDFT1		nonsynonymous SNV	FDFT1:NM_001287750:exon1:c.A221C:p.H74P
chr7	150572384	150572384	G	A	A2780	GIMAP4	Missense_Mutation	NM_001363532	exon3	c.G356A	p.R119H	SNP	OV_merge_somatic_vcf	exonic	GIMAP4		nonsynonymous SNV	GIMAP4:NM_001363532:exon3:c.G356A:p.R119H,GIMAP4:NM_018326:exon3:c.G314A:p.R105H
chr19	48342658	48342658	G	C	A2780	TMEM143	Missense_Mutation	NM_001303540	exon4	c.C547G	p.L183V	SNP	OV_merge_somatic_vcf	exonic	TMEM143		nonsynonymous SNV	TMEM143:NM_001303540:exon4:c.C547G:p.L183V,TMEM143:NM_001303538:exon5:c.C742G:p.L248V,TMEM143:NM_001303539:exon5:c.C652G:p.L218V,TMEM143:NM_018273:exon6:c.C847G:p.L283V
chr9	84955377	84955377	G	A	A2780	NTRK2	Missense_Mutation	NM_001369534	exon15	c.G1948A	p.A650T	SNP	OV_merge_somatic_vcf	exonic	NTRK2		nonsynonymous SNV	NTRK2:NM_001369534:exon15:c.G1948A:p.A650T,NTRK2:NM_001369535:exon15:c.G1516A:p.A506T,NTRK2:NM_001018064:exon16:c.G1984A:p.A662T,NTRK2:NM_001369533:exon16:c.G1984A:p.A662T,NTRK2:NM_001369536:exon16:c.G1564A:p.A522T,NTRK2:NM_001369532:exon17:c.G1984A:p.A662T,NTRK2:NM_006180:exon17:c.G2032A:p.A678T
chr9	97640806	97640806	A	G	A2780	NCBP1	Missense_Mutation	NM_002486	exon2	c.A47G	p.H16R	SNP	OV_merge_somatic_vcf	exonic	NCBP1		nonsynonymous SNV	NCBP1:NM_002486:exon2:c.A47G:p.H16R
chr1	155269501	155269501	C	T	A2780	CLK2	Missense_Mutation	NM_001294338	exon3	c.G386A	p.S129N	SNP	OV_merge_somatic_vcf	exonic	CLK2		nonsynonymous SNV	CLK2:NM_001294338:exon3:c.G386A:p.S129N,CLK2:NM_001363704:exon3:c.G383A:p.S128N,CLK2:NM_003993:exon3:c.G386A:p.S129N
chr12	52304933	52304933	A	T	A2780	KRT86	Missense_Mutation	NM_001320198	exon6	c.A641T	p.D214V	SNP	OV_merge_somatic_vcf	exonic	KRT86		nonsynonymous SNV	KRT86:NM_001320198:exon6:c.A641T:p.D214V
chr17	43533899	43533899	G	A	A2780	ETV4	Missense_Mutation	NM_001261437	exon5	c.C226T	p.P76S	SNP	OV_merge_somatic_vcf	exonic	ETV4		nonsynonymous SNV	ETV4:NM_001261437:exon5:c.C226T:p.P76S,ETV4:NM_001261438:exon5:c.C226T:p.P76S,ETV4:NM_001079675:exon6:c.C343T:p.P115S,ETV4:NM_001369366:exon6:c.C343T:p.P115S,ETV4:NM_001369367:exon6:c.C340T:p.P114S,ETV4:NM_001369368:exon6:c.C343T:p.P115S,ETV4:NM_001986:exon6:c.C343T:p.P115S
chr1	210241930	210241930	G	A	A2780	SERTAD4	Missense_Mutation	NM_001375428	exon4	c.G664A	p.A222T	SNP	OV_merge_somatic_vcf	exonic	SERTAD4		nonsynonymous SNV	SERTAD4:NM_001375428:exon4:c.G664A:p.A222T,SERTAD4:NM_019605:exon4:c.G664A:p.A222T
chr4	149686397	149686397	G	A	A2780	IQCM	Nonsense_Mutation	NM_001378181	exon5	c.C49T	p.Q17X	SNP	OV_merge_somatic_vcf	exonic	IQCM		stopgain	IQCM:NM_001378181:exon5:c.C49T:p.Q17X,IQCM:NM_001363507:exon6:c.C457T:p.Q153X,IQCM:NM_001363509:exon6:c.C457T:p.Q153X,IQCM:NM_001378178:exon6:c.C457T:p.Q153X,IQCM:NM_001378177:exon7:c.C457T:p.Q153X,IQCM:NM_001378179:exon7:c.C457T:p.Q153X
chr13	113405089	113405089	C	A	A2780	LOC101928841	Missense_Mutation	NM_001304433	exon2	c.G3101T	p.R1034M	SNP	OV_merge_somatic_vcf	exonic	LOC101928841		nonsynonymous SNV	LOC101928841:NM_001304433:exon2:c.G3101T:p.R1034M,LOC101928841:NM_001375393:exon2:c.G3101T:p.R1034M
chr7	75592388	75592388	C	T	A2780	HIP1	Missense_Mutation	NM_001243198	exon3	c.G311A	p.R104Q	SNP	OV_merge_somatic_vcf	exonic	HIP1		nonsynonymous SNV	HIP1:NM_001243198:exon3:c.G311A:p.R104Q,HIP1:NM_001382444:exon3:c.G209A:p.R70Q,HIP1:NM_001382445:exon3:c.G224A:p.R75Q,HIP1:NM_005338:exon3:c.G311A:p.R104Q
chr14	23103476	23103476	C	T	A2780	LMLN2	Missense_Mutation	NM_001354640	exon5	c.G676A	p.A226T	SNP	OV_merge_somatic_vcf	exonic	LMLN2		nonsynonymous SNV	LMLN2:NM_001354640:exon5:c.G676A:p.A226T
chr4	6578396	6578396	C	T	A2780	MAN2B2	Missense_Mutation	NM_001292038	exon3	c.C289T	p.R97C	SNP	OV_merge_somatic_vcf	exonic	MAN2B2		nonsynonymous SNV	MAN2B2:NM_001292038:exon3:c.C289T:p.R97C,MAN2B2:NM_015274:exon3:c.C289T:p.R97C
chr7	101003306	101003306	A	G	A2780	MUC12	Missense_Mutation	NM_001164462	exon2	c.A12743G	p.H4248R	SNP	OV_merge_somatic_vcf	exonic	MUC12		nonsynonymous SNV	MUC12:NM_001164462:exon2:c.A12743G:p.H4248R
chr8	25243703	25243703	G	A	A2780	DOCK5	Missense_Mutation	NM_001322810	exon2	c.G73A	p.V25M	SNP	OV_merge_somatic_vcf	exonic	DOCK5		nonsynonymous SNV	DOCK5:NM_001322810:exon2:c.G73A:p.V25M,DOCK5:NM_024940:exon2:c.G73A:p.V25M
chr11	61962725	61962725	T	C	A2780	BEST1	Missense_Mutation	NM_001300786	exon8	c.T1310C	p.M437T	SNP	OV_merge_somatic_vcf	exonic	BEST1		nonsynonymous SNV	BEST1:NM_001300786:exon8:c.T1310C:p.M437T,BEST1:NM_001363591:exon8:c.T1253C:p.M418T,BEST1:NM_001363593:exon8:c.T599C:p.M200T,BEST1:NM_001139443:exon9:c.T1391C:p.M464T,BEST1:NM_001300787:exon9:c.T1391C:p.M464T,BEST1:NM_004183:exon10:c.T1571C:p.M524T
chr6	45914308	45914308	C	G	A2780	CLIC5	Missense_Mutation	NM_001114086	exon5	c.G985C	p.G329R	SNP	OV_merge_somatic_vcf	exonic	CLIC5		nonsynonymous SNV	CLIC5:NM_001114086:exon5:c.G985C:p.G329R,CLIC5:NM_001256023:exon5:c.G508C:p.G170R,CLIC5:NM_001370649:exon5:c.G391C:p.G131R,CLIC5:NM_016929:exon5:c.G508C:p.G170R,CLIC5:NM_001370650:exon6:c.G985C:p.G329R
chr3	39186688	39186688	C	T	A2780	XIRP1	Missense_Mutation	NM_001198621	exon2	c.G2758A	p.A920T	SNP	OV_merge_somatic_vcf	exonic	XIRP1		nonsynonymous SNV	XIRP1:NM_001198621:exon2:c.G2758A:p.A920T,XIRP1:NM_194293:exon2:c.G2758A:p.A920T
chr17	42788151	42788151	C	T	A2780	WNK4	Missense_Mutation	NM_001321299	exon8	c.C877T	p.R293C	SNP	OV_merge_somatic_vcf	exonic	WNK4		nonsynonymous SNV	WNK4:NM_001321299:exon8:c.C877T:p.R293C,WNK4:NM_032387:exon9:c.C1885T:p.R629C
chr2	190519051	190519051	C	T	A2780	NEMP2	Missense_Mutation	NM_001142645	exon3	c.G346A	p.E116K	SNP	OV_merge_somatic_vcf	exonic	NEMP2		nonsynonymous SNV	NEMP2:NM_001142645:exon3:c.G346A:p.E116K
chr5	6633790	6633790	G	A	A2780	SRD5A1	Missense_Mutation	NM_001047	exon1	c.G214A	p.A72T	SNP	OV_merge_somatic_vcf	exonic	SRD5A1		nonsynonymous SNV	SRD5A1:NM_001047:exon1:c.G214A:p.A72T
chr19	55080162	55080162	G	A	A2780	EPS8L1	Missense_Mutation	NM_133180	exon6	c.G313A	p.V105M	SNP	OV_merge_somatic_vcf	exonic	EPS8L1		nonsynonymous SNV	EPS8L1:NM_133180:exon6:c.G313A:p.V105M
chr3	69047690	69047690	C	T	A2780	TMF1	Missense_Mutation	NM_001363879	exon2	c.G1015A	p.V339I	SNP	OV_merge_somatic_vcf	exonic	TMF1		nonsynonymous SNV	TMF1:NM_001363879:exon2:c.G1015A:p.V339I,TMF1:NM_007114:exon2:c.G1015A:p.V339I
chr15	22611246	22611246	G	T	A2780	GOLGA8J	Missense_Mutation	NM_001282472	exon12	c.C962A	p.A321E	SNP	OV_merge_somatic_vcf	exonic	GOLGA8J		nonsynonymous SNV	GOLGA8J:NM_001282472:exon12:c.C962A:p.A321E
chr1	13052212	13052212	G	T	A2780	PRAMEF27	Missense_Mutation	NM_001300891	exon3	c.C781A	p.Q261K	SNP	OV_merge_somatic_vcf	exonic	PRAMEF27		nonsynonymous SNV	PRAMEF27:NM_001300891:exon3:c.C781A:p.Q261K
chr3	9941132	9941132	G	A	A2780	CRELD1	Missense_Mutation	NM_001374318	exon6	c.G659A	p.R220Q	SNP	OV_merge_somatic_vcf	exonic	CRELD1		nonsynonymous SNV	CRELD1:NM_001374318:exon6:c.G659A:p.R220Q,CRELD1:NM_001374320:exon6:c.G659A:p.R220Q,CRELD1:NM_015513:exon6:c.G659A:p.R220Q,CRELD1:NM_001031717:exon7:c.G659A:p.R220Q,CRELD1:NM_001077415:exon7:c.G659A:p.R220Q,CRELD1:NM_001374316:exon7:c.G659A:p.R220Q,CRELD1:NM_001374317:exon7:c.G659A:p.R220Q,CRELD1:NM_001374319:exon7:c.G659A:p.R220Q
chr1	81984616	81984616	T	C	A2780	ADGRL2	Missense_Mutation	NM_001297705	exon18	c.T3265C	p.S1089P	SNP	OV_merge_somatic_vcf	exonic	ADGRL2		nonsynonymous SNV	ADGRL2:NM_001297705:exon18:c.T3265C:p.S1089P,ADGRL2:NM_001297706:exon18:c.T3265C:p.S1089P,ADGRL2:NM_001350699:exon18:c.T3265C:p.S1089P,ADGRL2:NM_012302:exon18:c.T3265C:p.S1089P,ADGRL2:NM_001297704:exon19:c.T3265C:p.S1089P,ADGRL2:NM_001330645:exon19:c.T3304C:p.S1102P,ADGRL2:NM_001366002:exon19:c.T3265C:p.S1089P,ADGRL2:NM_001366009:exon19:c.T3304C:p.S1102P,ADGRL2:NM_001350698:exon20:c.T3316C:p.S110…
chr20	35987462	35987462	G	A	A2780	CNBD2	Missense_Mutation	NM_001207076	exon7	c.G784A	p.E262K	SNP	OV_merge_somatic_vcf	exonic	CNBD2		nonsynonymous SNV	CNBD2:NM_001207076:exon7:c.G784A:p.E262K,CNBD2:NM_001365709:exon7:c.G784A:p.E262K,CNBD2:NM_080834:exon7:c.G784A:p.E262K
chr9	15744759	15744759	G	C	A2780	CCDC171	Missense_Mutation	NM_001355547	exon16	c.G2560C	p.D854H	SNP	OV_merge_somatic_vcf	exonic	CCDC171		nonsynonymous SNV	CCDC171:NM_001355547:exon16:c.G2560C:p.D854H,CCDC171:NM_173550:exon17:c.G2536C:p.D846H,CCDC171:NM_001348002:exon18:c.G2281C:p.D761H
chr6	96798731	96798731	C	T	A2780	GPR63	Missense_Mutation	NM_030784	exon2	c.G1001A	p.S334N	SNP	OV_merge_somatic_vcf	exonic	GPR63		nonsynonymous SNV	GPR63:NM_030784:exon2:c.G1001A:p.S334N,GPR63:NM_001143957:exon3:c.G1001A:p.S334N
chr14	53951995	53951995	A	T	A2780	BMP4	Missense_Mutation	NM_001347914	exon2	c.T228A	p.S76R	SNP	OV_merge_somatic_vcf	exonic	BMP4		nonsynonymous SNV	BMP4:NM_001347914:exon2:c.T228A:p.S76R,BMP4:NM_001347915:exon2:c.T39A:p.S13R,BMP4:NM_001202:exon3:c.T228A:p.S76R,BMP4:NM_001347912:exon3:c.T369A:p.S123R,BMP4:NM_001347913:exon3:c.T39A:p.S13R,BMP4:NM_001347916:exon3:c.T228A:p.S76R,BMP4:NM_001347917:exon3:c.T39A:p.S13R,BMP4:NM_130850:exon3:c.T228A:p.S76R,BMP4:NM_130851:exon3:c.T228A:p.S76R
chr3	50257641	50257641	T	C	A2780	GNAI2	Missense_Mutation	NM_001282618	exon7	c.T776C	p.V259A	SNP	OV_merge_somatic_vcf	exonic	GNAI2		nonsynonymous SNV	GNAI2:NM_001282618:exon7:c.T776C:p.V259A,GNAI2:NM_001166425:exon8:c.T908C:p.V303A,GNAI2:NM_001282617:exon8:c.T863C:p.V288A,GNAI2:NM_001282620:exon8:c.T971C:p.V324A,GNAI2:NM_002070:exon8:c.T1019C:p.V340A,GNAI2:NM_001282619:exon9:c.T971C:p.V324A
chr1	149065544	149065544	T	C	A2780	NBPF9	Missense_Mutation	NM_001037675	exon13	c.A1783G	p.M595V	SNP	OV_merge_somatic_vcf	exonic	NBPF9		nonsynonymous SNV	NBPF9:NM_001037675:exon13:c.A1783G:p.M595V,NBPF9:NM_001277444:exon13:c.A1783G:p.M595V
chr3	11601936	11601936	T	C	A2780	VGLL4	Missense_Mutation	NM_001128219	exon2	c.A169G	p.I57V	SNP	OV_merge_somatic_vcf	exonic	VGLL4		nonsynonymous SNV	VGLL4:NM_001128219:exon2:c.A169G:p.I57V,VGLL4:NM_014667:exon3:c.A151G:p.I51V,VGLL4:NM_001284390:exon4:c.A166G:p.I56V
chr4	103148938	103148938	G	C	A2780	CENPE	Missense_Mutation	NM_001286734	exon27	c.C3674G	p.T1225S	SNP	OV_merge_somatic_vcf	exonic	CENPE		nonsynonymous SNV	CENPE:NM_001286734:exon27:c.C3674G:p.T1225S,CENPE:NM_001813:exon28:c.C3749G:p.T1250S
chr4	113318556	113318556	C	T	A2780	ANK2	Missense_Mutation	NM_001354278	exon6	c.C463T	p.R155C	SNP	OV_merge_somatic_vcf	exonic	ANK2		nonsynonymous SNV	ANK2:NM_001354278:exon6:c.C463T:p.R155C,ANK2:NM_001354279:exon6:c.C463T:p.R155C,ANK2:NM_001354280:exon6:c.C463T:p.R155C,ANK2:NM_001354281:exon6:c.C463T:p.R155C,ANK2:NM_001354282:exon6:c.C463T:p.R155C,ANK2:NM_001354277:exon24:c.C2551T:p.R851C,ANK2:NM_001354245:exon25:c.C2737T:p.R913C,ANK2:NM_001354260:exon25:c.C2650T:p.R884C,ANK2:NM_001354268:exon25:c.C2737T:p.R913C,ANK2:NM_001354269:exon25:c.C262…
chr1	108699322	108699322	C	T	A2780	PRPF38B	Missense_Mutation	NM_001349762	exon6	c.C508T	p.R170W	SNP	OV_merge_somatic_vcf	exonic	PRPF38B		nonsynonymous SNV	PRPF38B:NM_001349762:exon6:c.C508T:p.R170W,PRPF38B:NM_001349764:exon6:c.C397T:p.R133W,PRPF38B:NM_001349765:exon6:c.C397T:p.R133W,PRPF38B:NM_018061:exon6:c.C943T:p.R315W,PRPF38B:NM_001349757:exon7:c.C610T:p.R204W,PRPF38B:NM_001349759:exon7:c.C391T:p.R131W,PRPF38B:NM_001349761:exon7:c.C508T:p.R170W,PRPF38B:NM_001349763:exon7:c.C397T:p.R133W,PRPF38B:NM_001349766:exon7:c.C352T:p.R118W,PRPF38B:NM_0013…
chr9	101426583	101426583	A	G	A2780	ALDOB	Missense_Mutation	NM_000035	exon6	c.T596C	p.L199P	SNP	OV_merge_somatic_vcf	exonic	ALDOB		nonsynonymous SNV	ALDOB:NM_000035:exon6:c.T596C:p.L199P
chr1	45561805	45561805	C	T	A2780	AKR1A1	Missense_Mutation	NM_153326	exon2	c.C11T	p.S4F	SNP	OV_merge_somatic_vcf	exonic	AKR1A1		nonsynonymous SNV	AKR1A1:NM_153326:exon2:c.C11T:p.S4F,AKR1A1:NM_001202413:exon3:c.C11T:p.S4F,AKR1A1:NM_006066:exon3:c.C11T:p.S4F,AKR1A1:NM_001202414:exon4:c.C11T:p.S4F
chr8	141163403	141163403	C	T	A2780	DENND3	Missense_Mutation	NM_001352890	exon10	c.C1423T	p.P475S	SNP	OV_merge_somatic_vcf	exonic	DENND3		nonsynonymous SNV	DENND3:NM_001352890:exon10:c.C1423T:p.P475S,DENND3:NM_001362798:exon10:c.C1423T:p.P475S,DENND3:NM_014957:exon10:c.C1222T:p.P408S
chr12	69677212	69677212	C	T	A2780	BEST3	Missense_Mutation	NM_152439	exon3	c.G196A	p.D66N	SNP	OV_merge_somatic_vcf	exonic	BEST3		nonsynonymous SNV	BEST3:NM_152439:exon3:c.G196A:p.D66N,BEST3:NM_001282613:exon4:c.G364A:p.D122N,BEST3:NM_001282614:exon6:c.G682A:p.D228N,BEST3:NM_032735:exon6:c.G682A:p.D228N
chrX	130184381	130184381	G	A	A2780	RAB33A	Missense_Mutation	NM_004794	exon2	c.G355A	p.V119I	SNP	OV_merge_somatic_vcf	exonic	RAB33A		nonsynonymous SNV	RAB33A:NM_004794:exon2:c.G355A:p.V119I
chr9	136302874	136302874	G	A	A2780	CCDC187	Missense_Mutation	NM_001291516	exon2	c.C269T	p.T90M	SNP	OV_merge_somatic_vcf	exonic	CCDC187		nonsynonymous SNV	CCDC187:NM_001291516:exon2:c.C269T:p.T90M,CCDC187:NM_001378188:exon2:c.C563T:p.T188M
chr5	127941401	127941401	G	A	A2780	CCDC192	Missense_Mutation	NM_001317938	exon7	c.G755A	p.C252Y	SNP	OV_merge_somatic_vcf	exonic	CCDC192		nonsynonymous SNV	CCDC192:NM_001317938:exon7:c.G755A:p.C252Y
chr11	19232299	19232299	G	A	A2780	E2F8	Missense_Mutation	NM_001256371	exon7	c.C1001T	p.T334I	SNP	OV_merge_somatic_vcf	exonic	E2F8		nonsynonymous SNV	E2F8:NM_001256371:exon7:c.C1001T:p.T334I,E2F8:NM_001256372:exon7:c.C1001T:p.T334I,E2F8:NM_024680:exon7:c.C1001T:p.T334I
chr3	343031	343031	G	T	A2780	CHL1	Missense_Mutation	NM_001253388	exon6	c.G727T	p.A243S	SNP	OV_merge_somatic_vcf	exonic	CHL1		nonsynonymous SNV	CHL1:NM_001253388:exon6:c.G727T:p.A243S,CHL1:NM_006614:exon8:c.G727T:p.A243S
chr1	152309319	152309319	C	T	A2780	FLG	Missense_Mutation	NM_002016	exon3	c.G5567A	p.R1856H	SNP	OV_merge_somatic_vcf	exonic	FLG		nonsynonymous SNV	FLG:NM_002016:exon3:c.G5567A:p.R1856H
chr3	183679141	183679141	G	T	A2780	KLHL24	Missense_Mutation	NM_001349421	exon7	c.G1658T	p.R553L	SNP	OV_merge_somatic_vcf	exonic	KLHL24		nonsynonymous SNV	KLHL24:NM_001349421:exon7:c.G1658T:p.R553L,KLHL24:NM_001349423:exon7:c.G1658T:p.R553L,KLHL24:NM_001349426:exon7:c.G1658T:p.R553L,KLHL24:NM_001349415:exon8:c.G1733T:p.R578L,KLHL24:NM_001349422:exon8:c.G1658T:p.R553L,KLHL24:NM_001349424:exon8:c.G1658T:p.R553L,KLHL24:NM_001349425:exon8:c.G1658T:p.R553L,KLHL24:NM_017644:exon8:c.G1658T:p.R553L,KLHL24:NM_001349413:exon9:c.G1733T:p.R578L,KLHL24:NM_00134…
chr11	96371075	96371075	G	A	A2780	CCDC82	Missense_Mutation	NM_024725	exon7	c.C1147T	p.R383C	SNP	OV_merge_somatic_vcf	exonic	CCDC82		nonsynonymous SNV	CCDC82:NM_024725:exon7:c.C1147T:p.R383C,CCDC82:NM_001318736:exon8:c.C1147T:p.R383C,CCDC82:NM_001363594:exon8:c.C1078T:p.R360C
chr4	168415440	168415440	A	T	A2780	DDX60L	Missense_Mutation	NM_001012967	exon22	c.T2947A	p.F983I	SNP	OV_merge_somatic_vcf	exonic	DDX60L		nonsynonymous SNV	DDX60L:NM_001012967:exon22:c.T2947A:p.F983I,DDX60L:NM_001291510:exon22:c.T2947A:p.F983I,DDX60L:NM_001345927:exon22:c.T2947A:p.F983I,DDX60L:NM_001378072:exon23:c.T2947A:p.F983I
chr9	121327324	121327324	G	A	A2780	GSN	Missense_Mutation	NM_000177	exon13	c.G1757A	p.G586D	SNP	OV_merge_somatic_vcf	exonic	GSN		nonsynonymous SNV	GSN:NM_000177:exon13:c.G1757A:p.G586D,GSN:NM_001127662:exon13:c.G1604A:p.G535D,GSN:NM_001258029:exon13:c.G1655A:p.G552D,GSN:NM_001258030:exon13:c.G1628A:p.G543D,GSN:NM_001353078:exon13:c.G950A:p.G317D,GSN:NM_001353055:exon14:c.G1604A:p.G535D,GSN:NM_001353057:exon14:c.G1604A:p.G535D,GSN:NM_001353062:exon14:c.G1604A:p.G535D,GSN:NM_001353063:exon14:c.G1637A:p.G546D,GSN:NM_001353067:exon14:c.G1637A:p…
chr10	95225348	95225348	G	A	A2780	ACSM6	Missense_Mutation	NM_207321	exon10	c.G1259A	p.R420H	SNP	OV_merge_somatic_vcf	exonic	ACSM6		nonsynonymous SNV	ACSM6:NM_207321:exon10:c.G1259A:p.R420H
chr17	42795092	42795092	A	G	A2780	WNK4	Missense_Mutation	NM_001321299	exon13	c.A1663G	p.T555A	SNP	OV_merge_somatic_vcf	exonic	WNK4		nonsynonymous SNV	WNK4:NM_001321299:exon13:c.A1663G:p.T555A,WNK4:NM_032387:exon14:c.A2671G:p.T891A
chr4	52069832	52069832	C	T	A2780	SPATA18	Missense_Mutation	NM_145263	exon5	c.C434T	p.T145I	SNP	OV_merge_somatic_vcf	exonic	SPATA18		nonsynonymous SNV	SPATA18:NM_145263:exon5:c.C434T:p.T145I
chr9	107487682	107487682	G	A	A2780	KLF4	Missense_Mutation	NM_001314052	exon3	c.C712T	p.P238S	SNP	OV_merge_somatic_vcf	exonic	KLF4		nonsynonymous SNV	KLF4:NM_001314052:exon3:c.C712T:p.P238S,KLF4:NM_004235:exon3:c.C712T:p.P238S
chr4	953272	953272	G	A	A2780	TMEM175	Missense_Mutation	NM_001297424	exon6	c.G299A	p.R100Q	SNP	OV_merge_somatic_vcf	exonic	TMEM175		nonsynonymous SNV	TMEM175:NM_001297424:exon6:c.G299A:p.R100Q,TMEM175:NM_001297425:exon6:c.G299A:p.R100Q,TMEM175:NM_001297428:exon6:c.G197A:p.R66Q,TMEM175:NM_001297423:exon8:c.G299A:p.R100Q,TMEM175:NM_001297427:exon8:c.G197A:p.R66Q,TMEM175:NM_032326:exon8:c.G545A:p.R182Q,TMEM175:NM_001297426:exon9:c.G197A:p.R66Q
chr16	48128673	48128673	A	T	A2780	ABCC12	Nonsense_Mutation	NM_033226	exon9	c.T1301A	p.L434X	SNP	OV_merge_somatic_vcf	exonic	ABCC12		stopgain	ABCC12:NM_033226:exon9:c.T1301A:p.L434X
chr19	54773575	54773575	A	C	A2780	KIR2DL1	Missense_Mutation	NM_001368251	exon3	c.A313C	p.T105P	SNP	OV_merge_somatic_vcf	exonic	KIR2DL1;KIR2DS1;KIR2DS5;LOC112267881		nonsynonymous SNV	LOC112267881:NM_001368251:exon3:c.A313C:p.T105P,KIR2DL1:NM_014218:exon3:c.A313C:p.T105P,KIR2DS1:NM_014512:exon3:c.A313C:p.T105P,KIR2DS5:NM_014513:exon3:c.A313C:p.T105P
chr1	152787558	152787558	C	T	A2780	LCE1E	Missense_Mutation	NM_178353	exon2	c.C259T	p.R87C	SNP	OV_merge_somatic_vcf	exonic	LCE1E		nonsynonymous SNV	LCE1E:NM_178353:exon2:c.C259T:p.R87C
chr1	152109883	152109883	C	T	A2780	TCHH	Missense_Mutation	NM_007113	exon3	c.G3334A	p.E1112K	SNP	OV_merge_somatic_vcf	exonic	TCHH		nonsynonymous SNV	TCHH:NM_007113:exon3:c.G3334A:p.E1112K
chr15	43133871	43133871	G	C	A2780	TMEM62	Missense_Mutation	NM_001347031	exon1	c.G69C	p.L23F	SNP	OV_merge_somatic_vcf	exonic	TMEM62		nonsynonymous SNV	TMEM62:NM_001347031:exon1:c.G69C:p.L23F,TMEM62:NM_001347032:exon1:c.G69C:p.L23F,TMEM62:NM_001347033:exon1:c.G69C:p.L23F,TMEM62:NM_024956:exon1:c.G69C:p.L23F
chr7	117540171	117540171	G	C	A2780	CFTR	Missense_Mutation	NM_000492	exon8	c.G941C	p.G314A	SNP	OV_merge_somatic_vcf	exonic	CFTR		nonsynonymous SNV	CFTR:NM_000492:exon8:c.G941C:p.G314A
chrX	54470337	54470337	C	A	A2780	FGD1	Missense_Mutation	NM_004463	exon4	c.G780T	p.E260D	SNP	OV_merge_somatic_vcf	exonic	FGD1		nonsynonymous SNV	FGD1:NM_004463:exon4:c.G780T:p.E260D
chr4	186079012	186079012	C	T	A2780	TLR3	Missense_Mutation	NM_003265	exon3	c.C614T	p.S205L	SNP	OV_merge_somatic_vcf	exonic	TLR3		nonsynonymous SNV	TLR3:NM_003265:exon3:c.C614T:p.S205L
chr15	21652283	21652283	G	C	A2780	OR4N4C	Missense_Mutation	NM_001365389	exon2	c.G400C	p.V134L	SNP	OV_merge_somatic_vcf	exonic	OR4N4C		nonsynonymous SNV	OR4N4C:NM_001365389:exon2:c.G400C:p.V134L
chr8	17675218	17675218	G	A	A2780	MTUS1	Missense_Mutation	NM_001330470	exon2	c.C89T	p.S30F	SNP	OV_merge_somatic_vcf	exonic	MTUS1		nonsynonymous SNV	MTUS1:NM_001330470:exon2:c.C89T:p.S30F,MTUS1:NM_020749:exon3:c.C371T:p.S124F,MTUS1:NM_001001931:exon5:c.C614T:p.S205F,MTUS1:NM_001166393:exon5:c.C308T:p.S103F,MTUS1:NM_001001925:exon7:c.C2711T:p.S904F,MTUS1:NM_001363060:exon7:c.C2711T:p.S904F,MTUS1:NM_001363062:exon7:c.C2711T:p.S904F,MTUS1:NM_001001924:exon8:c.C2873T:p.S958F,MTUS1:NM_001363057:exon8:c.C2873T:p.S958F,MTUS1:NM_001363059:exon8:c.C28…
chr16	1788834	1788834	C	T	A2780	NUBP2	Missense_Mutation	NM_001284502	exon6	c.C490T	p.P164S	SNP	OV_merge_somatic_vcf	exonic	NUBP2		nonsynonymous SNV	NUBP2:NM_001284502:exon6:c.C490T:p.P164S
chr19	54832784	54832784	T	G	A2780	KIR2DS4	Missense_Mutation	NM_001281971	exon1	c.T20G	p.I7S	SNP	OV_merge_somatic_vcf	exonic	KIR2DS4		nonsynonymous SNV	KIR2DS4:NM_001281971:exon1:c.T20G:p.I7S,KIR2DS4:NM_001281972:exon1:c.T20G:p.I7S
chr1	248387654	248387654	G	T	A2780	OR2T6	Missense_Mutation	NM_001005471	exon1	c.G46T	p.G16W	SNP	OV_merge_somatic_vcf	exonic	OR2T6		nonsynonymous SNV	OR2T6:NM_001005471:exon1:c.G46T:p.G16W
chr6	33202104	33202104	G	A	A2780	SLC39A7	Missense_Mutation	NM_006979	exon3	c.G613A	p.G205R	SNP	OV_merge_somatic_vcf	exonic	SLC39A7		nonsynonymous SNV	SLC39A7:NM_006979:exon3:c.G613A:p.G205R,SLC39A7:NM_001077516:exon4:c.G613A:p.G205R,SLC39A7:NM_001288777:exon4:c.G238A:p.G80R
chr14	60062155	60062155	A	G	A2780	LRRC9	Missense_Mutation	NM_001355272	exon32	c.A4421G	p.Y1474C	SNP	OV_merge_somatic_vcf	exonic	LRRC9		nonsynonymous SNV	LRRC9:NM_001355272:exon32:c.A4421G:p.Y1474C
chr11	59515246	59515246	G	A	A2780	OR4D9	Missense_Mutation	NM_001004711	exon1	c.G334A	p.V112I	SNP	OV_merge_somatic_vcf	exonic	OR4D9		nonsynonymous SNV	OR4D9:NM_001004711:exon1:c.G334A:p.V112I
chr7	23200414	23200414	C	T	A2780	NUP42	Missense_Mutation	NM_001370444	exon7	c.C932T	p.P311L	SNP	OV_merge_somatic_vcf	exonic	NUP42		nonsynonymous SNV	NUP42:NM_001370444:exon7:c.C932T:p.P311L,NUP42:NM_001370445:exon7:c.C572T:p.P191L,NUP42:NM_007342:exon7:c.C941T:p.P314L,NUP42:NM_001370443:exon8:c.C1016T:p.P339L,NUP42:NM_001370446:exon8:c.C347T:p.P116L
chr1	159063641	159063641	G	C	A2780	AIM2	Missense_Mutation	NM_001348247	exon4	c.C535G	p.L179V	SNP	OV_merge_somatic_vcf	exonic	AIM2		nonsynonymous SNV	AIM2:NM_001348247:exon4:c.C535G:p.L179V,AIM2:NM_004833:exon5:c.C850G:p.L284V
chr1	3508674	3508674	G	A	A2780	MEGF6	Missense_Mutation	NM_001409	exon13	c.C1544T	p.S515F	SNP	OV_merge_somatic_vcf	exonic	MEGF6		nonsynonymous SNV	MEGF6:NM_001409:exon13:c.C1544T:p.S515F
chr22	30580120	30580120	C	T	A2780	PES1	Missense_Mutation	NM_001243225	exon11	c.G1087A	p.V363I	SNP	OV_merge_somatic_vcf	exonic	PES1		nonsynonymous SNV	PES1:NM_001243225:exon11:c.G1087A:p.V363I,PES1:NM_014303:exon11:c.G1102A:p.V368I,PES1:NM_001282327:exon13:c.G685A:p.V229I,PES1:NM_001282328:exon13:c.G685A:p.V229I
chr19	10461648	10461648	C	T	A2780	PDE4A	Missense_Mutation	NM_006202	exon7	c.C871T	p.R291W	SNP	OV_merge_somatic_vcf	exonic	PDE4A		nonsynonymous SNV	PDE4A:NM_006202:exon7:c.C871T:p.R291W,PDE4A:NM_001111307:exon12:c.C1588T:p.R530W,PDE4A:NM_001111308:exon12:c.C1510T:p.R504W,PDE4A:NM_001111309:exon12:c.C1405T:p.R469W,PDE4A:NM_001243121:exon14:c.C1522T:p.R508W
chr3	23954731	23954731	C	T	A2780	NR1D2	Nonsense_Mutation	NM_005126	exon2	c.C211T	p.R71X	SNP	OV_merge_somatic_vcf	exonic	NR1D2		stopgain	NR1D2:NM_005126:exon2:c.C211T:p.R71X
chr3	184572531	184572531	G	T	A2780	EPHB3	Missense_Mutation	NM_004443	exon3	c.G211T	p.A71S	SNP	OV_merge_somatic_vcf	exonic	EPHB3		nonsynonymous SNV	EPHB3:NM_004443:exon3:c.G211T:p.A71S
chr7	33635220	33635220	A	G	A2780	BBS9	Missense_Mutation	NM_001362679	exon22	c.A2565G	p.I855M	SNP	OV_merge_somatic_vcf	exonic	BBS9		nonsynonymous SNV	BBS9:NM_001362679:exon22:c.A2565G:p.I855M,BBS9:NM_001348041:exon23:c.A2676G:p.I892M
chr21	13629896	13629896	G	A	A2780	POTED	Missense_Mutation	NM_174981	exon8	c.G1238A	p.R413K	SNP	OV_merge_somatic_vcf	exonic	POTED		nonsynonymous SNV	POTED:NM_174981:exon8:c.G1238A:p.R413K
chr16	81691782	81691782	T	C	A2780	CMIP	Missense_Mutation	NM_030629	exon11	c.T1114C	p.Y372H	SNP	OV_merge_somatic_vcf	exonic	CMIP		nonsynonymous SNV	CMIP:NM_030629:exon11:c.T1114C:p.Y372H,CMIP:NM_198390:exon11:c.T1396C:p.Y466H
chr15	21652190	21652190	C	T	A2780	OR4N4C	Missense_Mutation	NM_001365389	exon2	c.C307T	p.L103F	SNP	OV_merge_somatic_vcf	exonic	OR4N4C		nonsynonymous SNV	OR4N4C:NM_001365389:exon2:c.C307T:p.L103F
chr19	56088226	56088226	C	A	A2780	ZNF787	Missense_Mutation	NM_001002836	exon3	c.G946T	p.A316S	SNP	OV_merge_somatic_vcf	exonic	ZNF787		nonsynonymous SNV	ZNF787:NM_001002836:exon3:c.G946T:p.A316S
chr19	54240918	54240918	G	T	A2780	LILRA6	Missense_Mutation	NM_001360167	exon5	c.C859A	p.H287N	SNP	OV_merge_somatic_vcf	exonic	LILRA6		nonsynonymous SNV	LILRA6:NM_001360167:exon5:c.C859A:p.H287N,LILRA6:NM_024318:exon5:c.C868A:p.H290N
chr1	12716215	12716215	C	A	A2780	AADACL3	Nonsense_Mutation	NM_001103170	exon1	c.C39A	p.C13X	SNP	OV_merge_somatic_vcf	exonic	AADACL3		stopgain	AADACL3:NM_001103170:exon1:c.C39A:p.C13X
chr11	67307688	67307688	G	A	A2780	SSH3	Missense_Mutation	NM_017857	exon7	c.G742A	p.A248T	SNP	OV_merge_somatic_vcf	exonic	SSH3		nonsynonymous SNV	SSH3:NM_017857:exon7:c.G742A:p.A248T
chr15	82830702	82830702	C	T	A2780	WHAMM	Missense_Mutation	NM_001080435	exon9	c.C1745T	p.A582V	SNP	OV_merge_somatic_vcf	exonic	WHAMM		nonsynonymous SNV	WHAMM:NM_001080435:exon9:c.C1745T:p.A582V
chr19	54773456	54773456	T	C	A2780	KIR2DL1	Missense_Mutation	NM_001368251	exon3	c.T194C	p.M65T	SNP	OV_merge_somatic_vcf	exonic	KIR2DL1;KIR2DS1;KIR2DS5;LOC112267881		nonsynonymous SNV	LOC112267881:NM_001368251:exon3:c.T194C:p.M65T,KIR2DL1:NM_014218:exon3:c.T194C:p.M65T,KIR2DS1:NM_014512:exon3:c.T194C:p.M65T,KIR2DS5:NM_014513:exon3:c.T194C:p.M65T
chr11	56031020	56031020	C	T	A2780	OR5AS1	Missense_Mutation	NM_001001921	exon1	c.C602T	p.A201V	SNP	OV_merge_somatic_vcf	exonic	OR5AS1		nonsynonymous SNV	OR5AS1:NM_001001921:exon1:c.C602T:p.A201V
chrX	49162899	49162899	C	T	A2780	MAGIX	Missense_Mutation	NM_001099681	exon1	c.C10T	p.R4C	SNP	OV_merge_somatic_vcf	exonic	MAGIX		nonsynonymous SNV	MAGIX:NM_001099681:exon1:c.C10T:p.R4C,MAGIX:NM_001099682:exon1:c.C10T:p.R4C,MAGIX:NM_024859:exon1:c.C10T:p.R4C
chr19	54775402	54775402	A	G	A2780	KIR2DL1	Missense_Mutation	NM_001368251	exon4	c.A608G	p.H203R	SNP	OV_merge_somatic_vcf	exonic	KIR2DL1;KIR2DS1;KIR2DS5;LOC112267881		nonsynonymous SNV	LOC112267881:NM_001368251:exon4:c.A608G:p.H203R,KIR2DL1:NM_014218:exon4:c.A608G:p.H203R,KIR2DS1:NM_014512:exon4:c.A608G:p.H203R,KIR2DS5:NM_014513:exon4:c.A608G:p.H203R
chr3	167532970	167532970	A	T	A2780	WDR49	Nonsense_Mutation	NM_001366158	exon9	c.T906A	p.Y302X	SNP	OV_merge_somatic_vcf	exonic	WDR49		stopgain	WDR49:NM_001366158:exon9:c.T906A:p.Y302X,WDR49:NM_001348951:exon12:c.T1929A:p.Y643X,WDR49:NM_001348952:exon12:c.T1929A:p.Y643X,WDR49:NM_001366157:exon12:c.T1962A:p.Y654X
chr19	54848062	54848062	T	C	A2780	KIR2DS2	Missense_Mutation	NM_001291695	exon8	c.T968C	p.V323A	SNP	OV_merge_somatic_vcf	exonic	KIR2DS2		nonsynonymous SNV	KIR2DS2:NM_001291695:exon8:c.T968C:p.V323A
chr3	149982336	149982336	G	A	A2780	TMEM183B	Missense_Mutation	NM_001079809	exon1	c.C973T	p.R325W	SNP	OV_merge_somatic_vcf	exonic	TMEM183B		nonsynonymous SNV	TMEM183B:NM_001079809:exon1:c.C973T:p.R325W
chr6	160047883	160047883	C	T	A2780	IGF2R	Missense_Mutation	NM_000876	exon17	c.C2321T	p.T774M	SNP	OV_merge_somatic_vcf	exonic	IGF2R		nonsynonymous SNV	IGF2R:NM_000876:exon17:c.C2321T:p.T774M
chr19	57493276	57493276	T	G	A2780	ZNF419	Missense_Mutation	NM_001098495	exon3	c.T584G	p.F195C	SNP	OV_merge_somatic_vcf	exonic	ZNF419		nonsynonymous SNV	ZNF419:NM_001098495:exon3:c.T584G:p.F195C,ZNF419:NM_001098496:exon3:c.T581G:p.F194C,ZNF419:NM_001098492:exon4:c.T683G:p.F228C,ZNF419:NM_001098493:exon4:c.T680G:p.F227C,ZNF419:NM_001098494:exon4:c.T623G:p.F208C,ZNF419:NM_001291743:exon4:c.T620G:p.F207C,ZNF419:NM_001291744:exon4:c.T455G:p.F152C,ZNF419:NM_001098491:exon5:c.T722G:p.F241C,ZNF419:NM_024691:exon5:c.T719G:p.F240C
chr14	23965950	23965950	C	T	A2780	DHRS4	Missense_Mutation	NM_001282987	exon4	c.C427T	p.R143C	SNP	OV_merge_somatic_vcf	exonic	DHRS4		nonsynonymous SNV	DHRS4:NM_001282987:exon4:c.C427T:p.R143C
chr3	57386475	57386475	T	C	A2780	DNAH12	Missense_Mutation	NM_001366028	exon47	c.A7568G	p.N2523S	SNP	OV_merge_somatic_vcf	exonic	DNAH12		nonsynonymous SNV	DNAH12:NM_001366028:exon47:c.A7568G:p.N2523S
chr10	125836158	125836158	G	T	A2780	BCCIP	Nonsense_Mutation	NM_078468	exon7	c.G829T	p.G277X	SNP	OV_merge_somatic_vcf	exonic	BCCIP		stopgain	BCCIP:NM_078468:exon7:c.G829T:p.G277X
chr22	32084553	32084553	C	A	A2780	SLC5A1	Missense_Mutation	NM_001256314	exon7	c.C398A	p.A133D	SNP	OV_merge_somatic_vcf	exonic	SLC5A1		nonsynonymous SNV	SLC5A1:NM_001256314:exon7:c.C398A:p.A133D,SLC5A1:NM_000343:exon8:c.C779A:p.A260D
chr2	36479595	36479595	C	A	A2780	CRIM1	Missense_Mutation	NM_016441	exon7	c.C1273A	p.Q425K	SNP	OV_merge_somatic_vcf	exonic	CRIM1		nonsynonymous SNV	CRIM1:NM_016441:exon7:c.C1273A:p.Q425K
chr3	169926930	169926930	A	G	A2780	SAMD7	Missense_Mutation	NM_001304366	exon6	c.A668G	p.Y223C	SNP	OV_merge_somatic_vcf	exonic	SAMD7		nonsynonymous SNV	SAMD7:NM_001304366:exon6:c.A668G:p.Y223C,SAMD7:NM_182610:exon6:c.A668G:p.Y223C
chr11	94111039	94111039	C	T	A2780	HEPHL1	Missense_Mutation	NM_001098672	exon18	c.C3182T	p.T1061I	SNP	OV_merge_somatic_vcf	exonic	HEPHL1		nonsynonymous SNV	HEPHL1:NM_001098672:exon18:c.C3182T:p.T1061I
chr10	71322828	71322828	G	A	A2780	SLC29A3	Missense_Mutation	NM_001174098	exon2	c.G74A	p.R25Q	SNP	OV_merge_somatic_vcf	exonic	SLC29A3		nonsynonymous SNV	SLC29A3:NM_001174098:exon2:c.G74A:p.R25Q,SLC29A3:NM_018344:exon2:c.G74A:p.R25Q
chr19	54804879	54804879	C	G	A2780	KIR2DL4	Missense_Mutation	NM_001080770	exon3	c.C163G	p.R55G	SNP	OV_merge_somatic_vcf	exonic	KIR2DL4;LOC112268354		nonsynonymous SNV	KIR2DL4:NM_001080770:exon3:c.C163G:p.R55G,KIR2DL4:NM_001080772:exon3:c.C163G:p.R55G
chr18	6032270	6032270	C	T	A2780	L3MBTL4	Missense_Mutation	NM_001365767	exon17	c.G1450A	p.V484M	SNP	OV_merge_somatic_vcf	exonic	L3MBTL4		nonsynonymous SNV	L3MBTL4:NM_001365767:exon17:c.G1450A:p.V484M
chr17	76292884	76292884	C	T	A2780	QRICH2	Missense_Mutation	NM_032134	exon4	c.G1345A	p.A449T	SNP	OV_merge_somatic_vcf	exonic	QRICH2		nonsynonymous SNV	QRICH2:NM_032134:exon4:c.G1345A:p.A449T
chr16	66803065	66803065	T	C	A2780	NAE1	Missense_Mutation	NM_001018160	exon19	c.A1282G	p.N428D	SNP	OV_merge_somatic_vcf	exonic	NAE1		nonsynonymous SNV	NAE1:NM_001018160:exon19:c.A1282G:p.N428D,NAE1:NM_001286500:exon20:c.A1558G:p.N520D,NAE1:NM_003905:exon20:c.A1549G:p.N517D,NAE1:NM_001018159:exon21:c.A1531G:p.N511D
chr8	13567550	13567550	C	G	A2780	C8orf48	Missense_Mutation	NM_001007090	exon1	c.C559G	p.Q187E	SNP	OV_merge_somatic_vcf	exonic	C8orf48		nonsynonymous SNV	C8orf48:NM_001007090:exon1:c.C559G:p.Q187E
chr11	92797908	92797908	C	T	A2780	FAT3	Missense_Mutation	NM_001008781	exon10	c.C4895T	p.T1632M	SNP	OV_merge_somatic_vcf	exonic	FAT3		nonsynonymous SNV	FAT3:NM_001008781:exon10:c.C4895T:p.T1632M,FAT3:NM_001367949:exon10:c.C4895T:p.T1632M
chr4	9243958	9243958	C	T	A2780	USP17L17	Missense_Mutation	NM_001256857	exon1	c.C80T	p.A27V	SNP	OV_merge_somatic_vcf	exonic	USP17L17		nonsynonymous SNV	USP17L17:NM_001256857:exon1:c.C80T:p.A27V
chr1	120449302	120449302	C	A	A2780	NBPF8	Missense_Mutation	NM_001037501	exon9	c.C888A	p.H296Q	SNP	OV_merge_somatic_vcf	exonic	NBPF8		nonsynonymous SNV	NBPF8:NM_001037501:exon9:c.C888A:p.H296Q
chr9	136828502	136828502	A	G	A2780	RABL6	Missense_Mutation	NM_001173988	exon4	c.A322G	p.K108E	SNP	OV_merge_somatic_vcf	exonic	RABL6		nonsynonymous SNV	RABL6:NM_001173988:exon4:c.A322G:p.K108E,RABL6:NM_001173989:exon4:c.A322G:p.K108E,RABL6:NM_024718:exon4:c.A322G:p.K108E
chr8	73595251	73595251	T	C	A2780	STAU2	Missense_Mutation	NM_001164383	exon6	c.A560G	p.K187R	SNP	OV_merge_somatic_vcf	exonic	STAU2		nonsynonymous SNV	STAU2:NM_001164383:exon6:c.A560G:p.K187R,STAU2:NM_001164385:exon8:c.A962G:p.K321R,STAU2:NM_001164382:exon9:c.A764G:p.K255R,STAU2:NM_001164384:exon9:c.A980G:p.K327R,STAU2:NM_001164381:exon10:c.A980G:p.K327R,STAU2:NM_014393:exon10:c.A980G:p.K327R,STAU2:NM_001164380:exon11:c.A1076G:p.K359R
chr4	186707134	186707134	C	A	A2780	FAT1	Missense_Mutation	NM_005245	exon2	c.G2694T	p.R898S	SNP	OV_merge_somatic_vcf	exonic	FAT1		nonsynonymous SNV	FAT1:NM_005245:exon2:c.G2694T:p.R898S
chr1	62210669	62210669	T	C	A2780	L1TD1	Missense_Mutation	NM_019079	exon4	c.T1895C	p.I632T	SNP	OV_merge_somatic_vcf	exonic	L1TD1		nonsynonymous SNV	L1TD1:NM_019079:exon4:c.T1895C:p.I632T,L1TD1:NM_001164835:exon5:c.T1895C:p.I632T
chr9	732425	732425	C	A	A2780	KANK1	Missense_Mutation	NM_001354335	exon5	c.C2579A	p.S860Y	SNP	OV_merge_somatic_vcf	exonic	KANK1		nonsynonymous SNV	KANK1:NM_001354335:exon5:c.C2579A:p.S860Y,KANK1:NM_001354337:exon5:c.C2579A:p.S860Y,KANK1:NM_001354338:exon5:c.C2525A:p.S842Y,KANK1:NM_001354340:exon5:c.C2525A:p.S842Y,KANK1:NM_001354341:exon5:c.C2579A:p.S860Y,KANK1:NM_001354344:exon5:c.C2525A:p.S842Y,KANK1:NM_153186:exon5:c.C2579A:p.S860Y,KANK1:NM_001354332:exon6:c.C2999A:p.S1000Y,KANK1:NM_001354333:exon6:c.C2579A:p.S860Y,KANK1:NM_015158:exon6:c…
chr19	54783763	54783763	A	G	A2780	KIR2DL1	Missense_Mutation	NM_001368251	exon8	c.A997G	p.T333A	SNP	OV_merge_somatic_vcf	exonic	KIR2DL1;KIR2DL2;LOC112267881		nonsynonymous SNV	LOC112267881:NM_001368251:exon8:c.A997G:p.T333A,KIR2DL1:NM_014218:exon8:c.A997G:p.T333A,KIR2DL2:NM_014219:exon8:c.A997G:p.T333A
chr1	89149504	89149504	C	T	A2780	GBP7	Missense_Mutation	NM_207398	exon7	c.G940A	p.A314T	SNP	OV_merge_somatic_vcf	exonic	GBP7		nonsynonymous SNV	GBP7:NM_207398:exon7:c.G940A:p.A314T
chr4	169006880	169006880	A	T	A2780	CBR4	Nonsense_Mutation	NM_032783	exon3	c.T275A	p.L92X	SNP	OV_merge_somatic_vcf	exonic	CBR4		stopgain	CBR4:NM_032783:exon3:c.T275A:p.L92X
chr9	42183752	42183752	C	T	A2780	SPATA31A6	Missense_Mutation	NM_001145196	exon1	c.C65T	p.T22I	SNP	OV_merge_somatic_vcf	exonic	SPATA31A6		nonsynonymous SNV	SPATA31A6:NM_001145196:exon1:c.C65T:p.T22I
chr2	1680291	1680291	G	A	A2780	PXDN	Missense_Mutation	NM_012293	exon7	c.C632T	p.A211V	SNP	OV_merge_somatic_vcf	exonic	PXDN		nonsynonymous SNV	PXDN:NM_012293:exon7:c.C632T:p.A211V
chr3	167529179	167529179	T	C	A2780	WDR49	Missense_Mutation	NM_001366158	exon11	c.A1223G	p.K408R	SNP	OV_merge_somatic_vcf	exonic	WDR49		nonsynonymous SNV	WDR49:NM_001366158:exon11:c.A1223G:p.K408R,WDR49:NM_001348951:exon14:c.A2246G:p.K749R,WDR49:NM_001348952:exon14:c.A2246G:p.K749R,WDR49:NM_001366157:exon14:c.A2279G:p.K760R
chr2	218873751	218873751	A	G	A2780	WNT6	Missense_Mutation	NM_006522	exon4	c.A1004G	p.Q335R	SNP	OV_merge_somatic_vcf	exonic	WNT6		nonsynonymous SNV	WNT6:NM_006522:exon4:c.A1004G:p.Q335R
chr11	1188586	1188586	G	A	A2780	MUC5AC	Missense_Mutation	NM_001304359	exon31	c.G10441A	p.G3481S	SNP	OV_merge_somatic_vcf	exonic	MUC5AC		nonsynonymous SNV	MUC5AC:NM_001304359:exon31:c.G10441A:p.G3481S
chr3	48655198	48655198	G	A	A2780	CELSR3	Missense_Mutation	NM_001407	exon6	c.C4834T	p.R1612W	SNP	OV_merge_somatic_vcf	exonic	CELSR3		nonsynonymous SNV	CELSR3:NM_001407:exon6:c.C4834T:p.R1612W
chr11	59647900	59647900	G	C	A2780	PATL1	Missense_Mutation	NM_152716	exon15	c.C1747G	p.H583D	SNP	OV_merge_somatic_vcf	exonic	PATL1		nonsynonymous SNV	PATL1:NM_152716:exon15:c.C1747G:p.H583D
chr2	62948675	62948675	G	A	A2780	EHBP1	Missense_Mutation	NM_001142614	exon13	c.G1829A	p.R610H	SNP	OV_merge_somatic_vcf	exonic	EHBP1		nonsynonymous SNV	EHBP1:NM_001142614:exon13:c.G1829A:p.R610H,EHBP1:NM_001142615:exon13:c.G1829A:p.R610H,EHBP1:NM_001142616:exon13:c.G1829A:p.R610H,EHBP1:NM_001354217:exon13:c.G1934A:p.R645H,EHBP1:NM_001354218:exon13:c.G1829A:p.R610H,EHBP1:NM_001354219:exon13:c.G1829A:p.R610H,EHBP1:NM_001354220:exon13:c.G1829A:p.R610H,EHBP1:NM_001354212:exon14:c.G1934A:p.R645H,EHBP1:NM_001354213:exon14:c.G1934A:p.R645H,EHBP1:NM_001…
chr11	77213027	77213027	A	C	A2780	MYO7A	Missense_Mutation	NM_000260	exon47	c.A6430C	p.K2144Q	SNP	OV_merge_somatic_vcf	exonic	MYO7A		nonsynonymous SNV	MYO7A:NM_000260:exon47:c.A6430C:p.K2144Q,MYO7A:NM_001127180:exon47:c.A6310C:p.K2104Q,MYO7A:NM_001369365:exon48:c.A6283C:p.K2095Q
chrX	76177846	76177846	G	T	A2780	PBDC1	Nonsense_Mutation	NM_016500	exon6	c.G640T	p.G214X	SNP	OV_merge_somatic_vcf	exonic	PBDC1		stopgain	PBDC1:NM_016500:exon6:c.G640T:p.G214X
chr19	54251126	54251126	G	T	A2780	LILRB5	Missense_Mutation	NM_001304457	exon13	c.C1646A	p.P549Q	SNP	OV_merge_somatic_vcf	exonic	LILRB5		nonsynonymous SNV	LILRB5:NM_001304457:exon13:c.C1646A:p.P549Q
chr1	2518182	2518182	C	G	A2780	PANK4	Missense_Mutation	NM_018216	exon9	c.G1200C	p.Q400H	SNP	OV_merge_somatic_vcf	exonic	PANK4		nonsynonymous SNV	PANK4:NM_018216:exon9:c.G1200C:p.Q400H
chr7	45083299	45083299	C	T	A2780	NACAD	Missense_Mutation	NM_001146334	exon2	c.G2881A	p.V961M	SNP	OV_merge_somatic_vcf	exonic	NACAD		nonsynonymous SNV	NACAD:NM_001146334:exon2:c.G2881A:p.V961M
chr6	69929527	69929527	C	G	A2780	COL19A1	Missense_Mutation	NM_001858	exon6	c.C493G	p.P165A	SNP	OV_merge_somatic_vcf	exonic	COL19A1		nonsynonymous SNV	COL19A1:NM_001858:exon6:c.C493G:p.P165A
chr1	145872973	145872973	A	G	A2780	ANKRD35	Missense_Mutation	NM_001280799	exon8	c.T1526C	p.L509P	SNP	OV_merge_somatic_vcf	exonic	ANKRD35		nonsynonymous SNV	ANKRD35:NM_001280799:exon8:c.T1526C:p.L509P,ANKRD35:NM_144698:exon10:c.T1796C:p.L599P
chr11	64267442	64267442	G	C	A2780	PLCB3	Missense_Mutation	NM_001184883	exon29	c.G3390C	p.E1130D	SNP	OV_merge_somatic_vcf	exonic	PLCB3		nonsynonymous SNV	PLCB3:NM_001184883:exon29:c.G3390C:p.E1130D,PLCB3:NM_000932:exon31:c.G3591C:p.E1197D,PLCB3:NM_001316314:exon31:c.G3591C:p.E1197D
chr7	117603730	117603730	G	T	A2780	CFTR	Missense_Mutation	NM_000492	exon17	c.G2856T	p.M952I	SNP	OV_merge_somatic_vcf	exonic	CFTR		nonsynonymous SNV	CFTR:NM_000492:exon17:c.G2856T:p.M952I
chr13	51341304	51341304	C	A	A2780	SERPINE3	Missense_Mutation	NM_001101320	exon1	c.C213A	p.S71R	SNP	OV_merge_somatic_vcf	exonic	SERPINE3		nonsynonymous SNV	SERPINE3:NM_001101320:exon1:c.C213A:p.S71R
chr11	119015850	119015850	C	T	A2780	RPS25	Missense_Mutation	NM_001028	exon4	c.G373A	p.A125T	SNP	OV_merge_somatic_vcf	exonic	RPS25		nonsynonymous SNV	RPS25:NM_001028:exon4:c.G373A:p.A125T
chr1	13306781	13306781	A	G	A2780	PRAMEF33	Missense_Mutation	NM_001291381	exon3	c.A431G	p.H144R	SNP	OV_merge_somatic_vcf	exonic	PRAMEF33		nonsynonymous SNV	PRAMEF33:NM_001291381:exon3:c.A431G:p.H144R
chr3	165786162	165786162	T	C	A2780	BCHE	Missense_Mutation	NM_000055	exon3	c.A1667G	p.K556R	SNP	OV_merge_somatic_vcf	exonic	BCHE		nonsynonymous SNV	BCHE:NM_000055:exon3:c.A1667G:p.K556R
chr7	107298295	107298295	C	T	A2780	COG5	Missense_Mutation	NM_001379516	exon5	c.G446A	p.R149H	SNP	OV_merge_somatic_vcf	exonic	COG5		nonsynonymous SNV	COG5:NM_001379516:exon5:c.G446A:p.R149H,COG5:NM_001379515:exon7:c.G590A:p.R197H,COG5:NM_001161520:exon12:c.G1160A:p.R387H,COG5:NM_001379511:exon12:c.G1160A:p.R387H,COG5:NM_001379512:exon12:c.G1160A:p.R387H,COG5:NM_001379513:exon12:c.G1160A:p.R387H,COG5:NM_001379514:exon12:c.G1160A:p.R387H,COG5:NM_006348:exon12:c.G1160A:p.R387H,COG5:NM_181733:exon12:c.G1160A:p.R387H
chr19	54742019	54742019	C	G	A2780	KIR2DL1	Missense_Mutation	NM_001291695	exon3	c.C110G	p.P37R	SNP	OV_merge_somatic_vcf	exonic	KIR2DL1;KIR2DL2;KIR2DL3;KIR2DS2;KIR2DS3;LOC102725023		nonsynonymous SNV	KIR2DS2:NM_001291695:exon3:c.C110G:p.P37R,KIR2DS2:NM_001291701:exon3:c.C110G:p.P37R,LOC102725023:NM_001360171:exon3:c.C110G:p.P37R,KIR2DS2:NM_012312:exon3:c.C110G:p.P37R,KIR2DS3:NM_012313:exon3:c.C110G:p.P37R,KIR2DL1:NM_014218:exon3:c.C110G:p.P37R,KIR2DL2:NM_014219:exon3:c.C110G:p.P37R,KIR2DL3:NM_015868:exon3:c.C110G:p.P37R
chr11	70362408	70362408	C	A	A2780	PPFIA1	Missense_Mutation	NM_003626	exon21	c.C2785A	p.L929M	SNP	OV_merge_somatic_vcf	exonic	PPFIA1		nonsynonymous SNV	PPFIA1:NM_003626:exon21:c.C2785A:p.L929M,PPFIA1:NM_177423:exon21:c.C2785A:p.L929M,PPFIA1:NM_001378006:exon23:c.C2890A:p.L964M
chr12	11186007	11186007	G	C	A2780	TAS2R42	Missense_Mutation	NM_181429	exon1	c.C931G	p.P311A	SNP	OV_merge_somatic_vcf	exonic	TAS2R42		nonsynonymous SNV	TAS2R42:NM_181429:exon1:c.C931G:p.P311A
chr1	247329364	247329364	C	T	A2780	ZNF496	Missense_Mutation	NM_001329733	exon4	c.G215A	p.R72Q	SNP	OV_merge_somatic_vcf	exonic	ZNF496		nonsynonymous SNV	ZNF496:NM_001329733:exon4:c.G215A:p.R72Q,ZNF496:NM_032752:exon4:c.G215A:p.R72Q
chr9	15447198	15447198	G	A	A2780	SNAPC3	Missense_Mutation	NM_001039697	exon5	c.G686A	p.G229D	SNP	OV_merge_somatic_vcf	exonic	SNAPC3		nonsynonymous SNV	SNAPC3:NM_001039697:exon5:c.G686A:p.G229D,SNAPC3:NM_001369647:exon5:c.G686A:p.G229D,SNAPC3:NM_001369648:exon5:c.G686A:p.G229D,SNAPC3:NM_001369650:exon5:c.G686A:p.G229D,SNAPC3:NM_001369651:exon5:c.G686A:p.G229D
chrX	106727175	106727175	G	A	A2780	RNF128	Missense_Mutation	NM_194463	exon1	c.G262A	p.D88N	SNP	OV_merge_somatic_vcf	exonic	RNF128		nonsynonymous SNV	RNF128:NM_194463:exon1:c.G262A:p.D88N
chr5	141418706	141418706	G	A	A2780	PCDHGB7	Missense_Mutation	NM_018927	exon1	c.G847A	p.G283S	SNP	OV_merge_somatic_vcf	exonic	PCDHGB7		nonsynonymous SNV	PCDHGB7:NM_018927:exon1:c.G847A:p.G283S,PCDHGB7:NM_032101:exon1:c.G847A:p.G283S
chr15	42752618	42752618	A	AT	A2780	TTBK2	Nonsense_Mutation	NM_173500	exon14	c.2628delinsAT	p.N876Kfs*2		OV_merge_somatic_vcf	exonic	TTBK2		stopgain	TTBK2:NM_173500:exon14:c.2628delinsAT:p.N876Kfs*2
chr19	18618376	18618376	C	T	A2780	TMEM59L	Missense_Mutation	NM_012109	exon7	c.C784T	p.R262C	SNP	OV_merge_somatic_vcf	exonic	TMEM59L		nonsynonymous SNV	TMEM59L:NM_012109:exon7:c.C784T:p.R262C
chr16	81705535	81705535	C	G	A2780	CMIP	Missense_Mutation	NM_030629	exon19	c.C1846G	p.L616V	SNP	OV_merge_somatic_vcf	exonic	CMIP		nonsynonymous SNV	CMIP:NM_030629:exon19:c.C1846G:p.L616V,CMIP:NM_198390:exon19:c.C2128G:p.L710V
chr6	129146974	129146974	A	G	A2780	LAMA2	Missense_Mutation	NM_000426	exon6	c.A835G	p.K279E	SNP	OV_merge_somatic_vcf	exonic	LAMA2		nonsynonymous SNV	LAMA2:NM_000426:exon6:c.A835G:p.K279E,LAMA2:NM_001079823:exon6:c.A835G:p.K279E
chr8	143929425	143929425	C	T	A2780	PLEC	Missense_Mutation	NM_201378	exon24	c.G3028A	p.A1010T	SNP	OV_merge_somatic_vcf	exonic	PLEC		nonsynonymous SNV	PLEC:NM_201378:exon24:c.G3028A:p.A1010T,PLEC:NM_201379:exon24:c.G3004A:p.A1002T,PLEC:NM_201380:exon24:c.G3481A:p.A1161T,PLEC:NM_201381:exon24:c.G2974A:p.A992T,PLEC:NM_201382:exon24:c.G3070A:p.A1024T,PLEC:NM_201383:exon24:c.G3082A:p.A1028T,PLEC:NM_201384:exon24:c.G3070A:p.A1024T,PLEC:NM_000445:exon25:c.G3151A:p.A1051T
chr8	138143072	138143072	C	T	A2780	FAM135B	Missense_Mutation	NM_001362965	exon16	c.G3578A	p.R1193Q	SNP	OV_merge_somatic_vcf	exonic	FAM135B		nonsynonymous SNV	FAM135B:NM_001362965:exon16:c.G3578A:p.R1193Q,FAM135B:NM_015912:exon16:c.G3578A:p.R1193Q
chr15	58887331	58887331	G	A	A2780	SLTM	Missense_Mutation	NM_001013843	exon18	c.C2531T	p.P844L	SNP	OV_merge_somatic_vcf	exonic	SLTM		nonsynonymous SNV	SLTM:NM_001013843:exon18:c.C2531T:p.P844L,SLTM:NM_024755:exon18:c.C2585T:p.P862L
chr19	4494285	4494285	A	G	A2780	HDGFL2	Missense_Mutation	NM_001001520	exon9	c.A1034G	p.Q345R	SNP	OV_merge_somatic_vcf	exonic	HDGFL2		nonsynonymous SNV	HDGFL2:NM_001001520:exon9:c.A1034G:p.Q345R,HDGFL2:NM_001348169:exon9:c.A1106G:p.Q369R,HDGFL2:NM_032631:exon9:c.A1034G:p.Q345R
chr8	37872682	37872682	G	A	A2780	RAB11FIP1	Missense_Mutation	NM_001002814	exon4	c.C2120T	p.P707L	SNP	OV_merge_somatic_vcf	exonic	RAB11FIP1		nonsynonymous SNV	RAB11FIP1:NM_001002814:exon4:c.C2120T:p.P707L
chr19	54775344	54775344	G	A	A2780	KIR2DL1	Missense_Mutation	NM_001368251	exon4	c.G550A	p.D184N	SNP	OV_merge_somatic_vcf	exonic	KIR2DL1;KIR2DS1;KIR2DS5;LOC112267881		nonsynonymous SNV	LOC112267881:NM_001368251:exon4:c.G550A:p.D184N,KIR2DL1:NM_014218:exon4:c.G550A:p.D184N,KIR2DS1:NM_014512:exon4:c.G550A:p.D184N,KIR2DS5:NM_014513:exon4:c.G550A:p.D184N
chr4	88067950	88067950	G	A	A2780	PKD2	Missense_Mutation	NM_000297	exon13	c.G2411A	p.S804N	SNP	OV_merge_somatic_vcf	exonic	PKD2		nonsynonymous SNV	PKD2:NM_000297:exon13:c.G2411A:p.S804N
chr17	80108353	80108353	A	G	A2780	GAA	Missense_Mutation	NM_000152	exon6	c.A1019G	p.Y340C	SNP	OV_merge_somatic_vcf	exonic	GAA		nonsynonymous SNV	GAA:NM_000152:exon6:c.A1019G:p.Y340C,GAA:NM_001079804:exon6:c.A1019G:p.Y340C,GAA:NM_001079803:exon7:c.A1019G:p.Y340C
chr11	126414134	126414134	A	G	A2780	ST3GAL4	Missense_Mutation	NM_001348398	exon11	c.A995G	p.Y332C	SNP	OV_merge_somatic_vcf	exonic	ST3GAL4		nonsynonymous SNV	ST3GAL4:NM_001348398:exon11:c.A995G:p.Y332C
chr7	1444864	1444864	G	C	A2780	MICALL2	Missense_Mutation	NM_182924	exon6	c.C1206G	p.D402E	SNP	OV_merge_somatic_vcf	exonic	MICALL2		nonsynonymous SNV	MICALL2:NM_182924:exon6:c.C1206G:p.D402E
chr15	82344962	82344962	G	A	A2780	GOLGA6L10	Missense_Mutation	NM_001164465	exon6	c.C898T	p.R300C	SNP	OV_merge_somatic_vcf	exonic	GOLGA6L10		nonsynonymous SNV	GOLGA6L10:NM_001164465:exon6:c.C898T:p.R300C,GOLGA6L10:NM_001322400:exon6:c.C898T:p.R300C
chr1	149529190	149529190	C	G	A2780	NBPF19	Missense_Mutation	NM_001351365	exon61	c.C7363G	p.L2455V	SNP	OV_merge_somatic_vcf	exonic	NBPF19		nonsynonymous SNV	NBPF19:NM_001351365:exon61:c.C7363G:p.L2455V
chr11	1183358	1183358	T	C	A2780	MUC5AC	Missense_Mutation	NM_001304359	exon31	c.T5213C	p.L1738P	SNP	OV_merge_somatic_vcf	exonic	MUC5AC		nonsynonymous SNV	MUC5AC:NM_001304359:exon31:c.T5213C:p.L1738P
chr3	47916251	47916251	T	C	A2780	MAP4	Missense_Mutation	NM_001384680	exon4	c.A1270G	p.T424A	SNP	OV_merge_somatic_vcf	exonic	MAP4		nonsynonymous SNV	MAP4:NM_001384680:exon4:c.A1270G:p.T424A,MAP4:NM_001384746:exon5:c.A1384G:p.T462A,MAP4:NM_001384753:exon5:c.A1384G:p.T462A,MAP4:NM_001384757:exon5:c.A1384G:p.T462A,MAP4:NM_001384803:exon5:c.A1339G:p.T447A,MAP4:NM_001384807:exon5:c.A1339G:p.T447A,MAP4:NM_001384842:exon5:c.A1339G:p.T447A,MAP4:NM_001384843:exon5:c.A1339G:p.T447A,MAP4:NM_001384862:exon5:c.A1132G:p.T378A,MAP4:NM_001384864:exon5:c.A138…
chr21	44601475	44601475	C	G	A2780	KRTAP10-7	Missense_Mutation	NM_198689	exon1	c.C854G	p.T285S	SNP	OV_merge_somatic_vcf	exonic	KRTAP10-7		nonsynonymous SNV	KRTAP10-7:NM_198689:exon1:c.C854G:p.T285S
chr12	20855097	20855097	A	G	A2780	SLCO1B3	Missense_Mutation	NM_001349920	exon2	c.A70G	p.I24V	SNP	OV_merge_somatic_vcf	exonic	SLCO1B3;SLCO1B3-SLCO1B7		nonsynonymous SNV	SLCO1B3:NM_001349920:exon2:c.A70G:p.I24V,SLCO1B3-SLCO1B7:NM_001371097:exon2:c.A154G:p.I52V,SLCO1B3:NM_019844:exon4:c.A154G:p.I52V
chr1	53114921	53114921	C	T	A2780	SLC1A7	Missense_Mutation	NM_001287595	exon3	c.G268A	p.V90I	SNP	OV_merge_somatic_vcf	exonic	SLC1A7		nonsynonymous SNV	SLC1A7:NM_001287595:exon3:c.G268A:p.V90I,SLC1A7:NM_001287596:exon3:c.G268A:p.V90I,SLC1A7:NM_006671:exon3:c.G268A:p.V90I
chr6	10877326	10877326	C	T	A2780	GCM2	Missense_Mutation	NM_004752	exon2	c.G157A	p.D53N	SNP	OV_merge_somatic_vcf	exonic	GCM2		nonsynonymous SNV	GCM2:NM_004752:exon2:c.G157A:p.D53N
chr1	215743258	215743258	C	T	A2780	USH2A	Missense_Mutation	NM_206933	exon59	c.G11467A	p.V3823I	SNP	OV_merge_somatic_vcf	exonic	USH2A		nonsynonymous SNV	USH2A:NM_206933:exon59:c.G11467A:p.V3823I
chr3	98799607	98799607	G	A	A2780	DCBLD2	Missense_Mutation	NM_080927	exon16	c.C2093T	p.T698I	SNP	OV_merge_somatic_vcf	exonic	DCBLD2		nonsynonymous SNV	DCBLD2:NM_080927:exon16:c.C2093T:p.T698I
chr15	90918706	90918706	G	A	A2780	MAN2A2	Missense_Mutation	NM_006122	exon22	c.G3251A	p.G1084D	SNP	OV_merge_somatic_vcf	exonic	MAN2A2		nonsynonymous SNV	MAN2A2:NM_006122:exon22:c.G3251A:p.G1084D,MAN2A2:NM_001320977:exon24:c.G3326A:p.G1109D
chr5	140371563	140371563	C	T	A2780	SLC4A9	Missense_Mutation	NM_001258427	exon18	c.C2420T	p.A807V	SNP	OV_merge_somatic_vcf	exonic	SLC4A9		nonsynonymous SNV	SLC4A9:NM_001258427:exon18:c.C2420T:p.A807V,SLC4A9:NM_001258426:exon19:c.C2567T:p.A856V,SLC4A9:NM_001258428:exon19:c.C2681T:p.A894V,SLC4A9:NM_031467:exon19:c.C2609T:p.A870V
chr17	41149283	41149283	C	T	A2780	KRTAP4-5	Missense_Mutation	NM_033188	exon1	c.G485A	p.R162H	SNP	OV_merge_somatic_vcf	exonic	KRTAP4-5		nonsynonymous SNV	KRTAP4-5:NM_033188:exon1:c.G485A:p.R162H
chr1	9105547	9105547	C	A	A2780	GPR157	Missense_Mutation	NM_024980	exon3	c.G731T	p.R244L	SNP	OV_merge_somatic_vcf	exonic	GPR157		nonsynonymous SNV	GPR157:NM_024980:exon3:c.G731T:p.R244L
chr22	45417779	45417779	G	A	A2780	RIBC2	Missense_Mutation	NM_015653	exon3	c.G389A	p.R130Q	SNP	OV_merge_somatic_vcf	exonic	RIBC2		nonsynonymous SNV	RIBC2:NM_015653:exon3:c.G389A:p.R130Q
chr11	72867923	72867923	A	G	A2780	FCHSD2	Missense_Mutation	NM_014824	exon13	c.T1250C	p.L417P	SNP	OV_merge_somatic_vcf	exonic	FCHSD2		nonsynonymous SNV	FCHSD2:NM_014824:exon13:c.T1250C:p.L417P
chr20	63349970	63349970	C	T	A2780	CHRNA4	Missense_Mutation	NM_000744	exon5	c.G1441A	p.G481S	SNP	OV_merge_somatic_vcf	exonic	CHRNA4		nonsynonymous SNV	CHRNA4:NM_000744:exon5:c.G1441A:p.G481S,CHRNA4:NM_001256573:exon5:c.G913A:p.G305S
chr2	167259020	167259020	G	A	A2780	XIRP2	Missense_Mutation	NM_001199145	exon8	c.G1808A	p.G603E	SNP	OV_merge_somatic_vcf	exonic	XIRP2		nonsynonymous SNV	XIRP2:NM_001199145:exon8:c.G1808A:p.G603E,XIRP2:NM_001079810:exon10:c.G2474A:p.G825E,XIRP2:NM_001199143:exon11:c.G2573A:p.G858E
chr1	152314116	152314116	T	A	A2780	FLG	Missense_Mutation	NM_002016	exon3	c.A770T	p.Y257F	SNP	OV_merge_somatic_vcf	exonic	FLG		nonsynonymous SNV	FLG:NM_002016:exon3:c.A770T:p.Y257F
chr19	54773524	54773524	A	G	A2780	KIR2DL1	Missense_Mutation	NM_001368251	exon3	c.A262G	p.S88G	SNP	OV_merge_somatic_vcf	exonic	KIR2DL1;KIR2DS1;KIR2DS5;LOC112267881		nonsynonymous SNV	LOC112267881:NM_001368251:exon3:c.A262G:p.S88G,KIR2DL1:NM_014218:exon3:c.A262G:p.S88G,KIR2DS1:NM_014512:exon3:c.A262G:p.S88G,KIR2DS5:NM_014513:exon3:c.A262G:p.S88G
chr19	56027407	56027407	C	T	A2780	NLRP5	Missense_Mutation	NM_153447	exon7	c.C1174T	p.R392C	SNP	OV_merge_somatic_vcf	exonic	NLRP5		nonsynonymous SNV	NLRP5:NM_153447:exon7:c.C1174T:p.R392C
chr21	10590523	10590523	G	T	A2780	TPTE	Missense_Mutation	NM_001290224	exon13	c.G675T	p.K225N	SNP	OV_merge_somatic_vcf	exonic	TPTE		nonsynonymous SNV	TPTE:NM_001290224:exon13:c.G675T:p.K225N,TPTE:NM_199260:exon16:c.G975T:p.K325N,TPTE:NM_199259:exon17:c.G1035T:p.K345N,TPTE:NM_199261:exon18:c.G1089T:p.K363N
chr20	31259511	31259511	G	C	A2780	DEFB115	Missense_Mutation	NM_001037730	exon2	c.G146C	p.C49S	SNP	OV_merge_somatic_vcf	exonic	DEFB115		nonsynonymous SNV	DEFB115:NM_001037730:exon2:c.G146C:p.C49S
chr3	186671688	186671688	C	T	A2780	HRG	Missense_Mutation	NM_000412	exon4	c.C457T	p.R153C	SNP	OV_merge_somatic_vcf	exonic	HRG		nonsynonymous SNV	HRG:NM_000412:exon4:c.C457T:p.R153C
chr2	26310940	26310940	C	T	A2780	ADGRF3	Missense_Mutation	NM_153835	exon8	c.G2191A	p.V731M	SNP	OV_merge_somatic_vcf	exonic	ADGRF3		nonsynonymous SNV	ADGRF3:NM_153835:exon8:c.G2191A:p.V731M,ADGRF3:NM_001145169:exon10:c.G2581A:p.V861M,ADGRF3:NM_001321971:exon10:c.G2584A:p.V862M,ADGRF3:NM_001145168:exon11:c.G2788A:p.V930M,ADGRF3:NM_001321975:exon11:c.G1597A:p.V533M
chr6	159777353	159777353	A	G	A2780	ACAT2	Missense_Mutation	NM_001303253	exon7	c.A896G	p.D299G	SNP	OV_merge_somatic_vcf	exonic	ACAT2		nonsynonymous SNV	ACAT2:NM_001303253:exon7:c.A896G:p.D299G,ACAT2:NM_005891:exon7:c.A809G:p.D270G
chr1	149929885	149929885	G	A	A2780	MTMR11	Missense_Mutation	NM_181873	exon15	c.C1463T	p.S488F	SNP	OV_merge_somatic_vcf	exonic	MTMR11		nonsynonymous SNV	MTMR11:NM_181873:exon15:c.C1463T:p.S488F,MTMR11:NM_001145862:exon16:c.C1679T:p.S560F
chr9	42189519	42189519	G	A	A2780	SPATA31A6	Missense_Mutation	NM_001145196	exon4	c.G3817A	p.G1273S	SNP	OV_merge_somatic_vcf	exonic	SPATA31A6		nonsynonymous SNV	SPATA31A6:NM_001145196:exon4:c.G3817A:p.G1273S
chr1	201212239	201212239	G	A	A2780	IGFN1	Missense_Mutation	NM_001164586	exon12	c.G7346A	p.G2449E	SNP	OV_merge_somatic_vcf	exonic	IGFN1		nonsynonymous SNV	IGFN1:NM_001164586:exon12:c.G7346A:p.G2449E
chr10	131973083	131973083	C	T	A2780	BNIP3	Missense_Mutation	NM_004052	exon3	c.G428A	p.R143K	SNP	OV_merge_somatic_vcf	exonic	BNIP3		nonsynonymous SNV	BNIP3:NM_004052:exon3:c.G428A:p.R143K
chr19	54752378	54752378	A	T	A2780	KIR2DL3	Missense_Mutation	NM_015868	exon8	c.A885T	p.E295D	SNP	OV_merge_somatic_vcf	exonic	KIR2DL3		nonsynonymous SNV	KIR2DL3:NM_015868:exon8:c.A885T:p.E295D
chr18	32267921	32267921	G	A	A2780	GAREM1	Nonsense_Mutation	NM_001242409	exon6	c.C2581T	p.Q861X	SNP	OV_merge_somatic_vcf	exonic	GAREM1		stopgain	GAREM1:NM_001242409:exon6:c.C2581T:p.Q861X,GAREM1:NM_022751:exon6:c.C2578T:p.Q860X
chr22	23884816	23884816	G	A	A2780	SLC2A11	Missense_Mutation	NM_001282864	exon11	c.G1478A	p.G493E	SNP	OV_merge_somatic_vcf	exonic	SLC2A11		nonsynonymous SNV	SLC2A11:NM_001282864:exon11:c.G1478A:p.G493E
chr10	106730053	106730053	C	G	A2780	SORCS1	Missense_Mutation	NM_001013031	exon6	c.G1021C	p.G341R	SNP	OV_merge_somatic_vcf	exonic	SORCS1		nonsynonymous SNV	SORCS1:NM_001013031:exon6:c.G1021C:p.G341R,SORCS1:NM_001206569:exon6:c.G1021C:p.G341R,SORCS1:NM_001206570:exon6:c.G1021C:p.G341R,SORCS1:NM_001206571:exon6:c.G1021C:p.G341R,SORCS1:NM_001206572:exon6:c.G1021C:p.G341R,SORCS1:NM_052918:exon6:c.G1021C:p.G341R
chr1	149055882	149055882	A	G	A2780	NBPF9	Missense_Mutation	NM_001037675	exon21	c.T2603C	p.M868T	SNP	OV_merge_somatic_vcf	exonic	NBPF9		nonsynonymous SNV	NBPF9:NM_001037675:exon21:c.T2603C:p.M868T,NBPF9:NM_001277444:exon25:c.T3110C:p.M1037T
chr7	100957541	100957541	C	T	A2780	MUC3A	Missense_Mutation	NM_005960	exon2	c.C5762T	p.T1921I	SNP	OV_merge_somatic_vcf	exonic	MUC3A		nonsynonymous SNV	MUC3A:NM_005960:exon2:c.C5762T:p.T1921I
chr11	47329101	47329101	A	T	A2780	MADD	Missense_Mutation	NM_001376663	exon31	c.A4052T	p.H1351L	SNP	OV_merge_somatic_vcf	exonic	MADD		nonsynonymous SNV	MADD:NM_001376663:exon31:c.A4052T:p.H1351L,MADD:NM_001376611:exon32:c.A4616T:p.H1539L,MADD:NM_001376612:exon32:c.A4610T:p.H1537L,MADD:NM_001376613:exon32:c.A4604T:p.H1535L,MADD:NM_001376614:exon32:c.A4604T:p.H1535L,MADD:NM_001376650:exon32:c.A4475T:p.H1492L,MADD:NM_001135943:exon33:c.A4586T:p.H1529L,MADD:NM_001135944:exon33:c.A4577T:p.H1526L,MADD:NM_001376584:exon33:c.A4718T:p.H1573L,MADD:NM_0013…
chr8	21693313	21693313	C	T	A2780	GFRA2	Missense_Mutation	NM_001165039	exon7	c.G961A	p.V321M	SNP	OV_merge_somatic_vcf	exonic	GFRA2		nonsynonymous SNV	GFRA2:NM_001165039:exon7:c.G961A:p.V321M,GFRA2:NM_001165038:exon8:c.G1045A:p.V349M,GFRA2:NM_001495:exon9:c.G1360A:p.V454M
chr1	980008	980008	G	C	A2780	PERM1	Missense_Mutation	NM_001369898	exon1	c.C1022G	p.T341R	SNP	OV_merge_somatic_vcf	exonic	PERM1		nonsynonymous SNV	PERM1:NM_001369898:exon1:c.C1022G:p.T341R,PERM1:NM_001291366:exon2:c.C1022G:p.T341R,PERM1:NM_001369897:exon2:c.C1022G:p.T341R,PERM1:NM_001291367:exon3:c.C680G:p.T227R
chr19	44386639	44386639	C	T	A2780	ZNF285	Missense_Mutation	NM_001291491	exon3	c.G1141A	p.G381R	SNP	OV_merge_somatic_vcf	exonic	ZNF285		nonsynonymous SNV	ZNF285:NM_001291491:exon3:c.G1141A:p.G381R,ZNF285:NM_001291489:exon4:c.G1606A:p.G536R,ZNF285:NM_152354:exon4:c.G1606A:p.G536R,ZNF285:NM_001291488:exon5:c.G1627A:p.G543R,ZNF285:NM_001291490:exon5:c.G1141A:p.G381R
chr2	178549332	178549332	C	G	A2780	TTN	Missense_Mutation	NM_003319	exon167	c.G65099C	p.R21700T	SNP	OV_merge_somatic_vcf	exonic	TTN		nonsynonymous SNV	TTN:NM_003319:exon167:c.G65099C:p.R21700T,TTN:NM_133432:exon168:c.G65474C:p.R21825T,TTN:NM_133437:exon168:c.G65675C:p.R21892T,TTN:NM_133378:exon288:c.G84590C:p.R28197T,TTN:NM_001256850:exon289:c.G87371C:p.R29124T,TTN:NM_001267550:exon339:c.G92294C:p.R30765T
chr6	73787298	73787298	C	T	A2780	CD109	Missense_Mutation	NM_001159588	exon20	c.C2171T	p.A724V	SNP	OV_merge_somatic_vcf	exonic	CD109		nonsynonymous SNV	CD109:NM_001159588:exon20:c.C2171T:p.A724V,CD109:NM_001159587:exon21:c.C2402T:p.A801V,CD109:NM_133493:exon21:c.C2402T:p.A801V
chr11	48307121	48307121	T	G	A2780	OR4S1	Missense_Mutation	NM_001004725	exon1	c.T899G	p.F300C	SNP	OV_merge_somatic_vcf	exonic	OR4S1		nonsynonymous SNV	OR4S1:NM_001004725:exon1:c.T899G:p.F300C
chr8	125011596	125011596	G	A	A2780	SQLE	Missense_Mutation	NM_003129	exon7	c.G1168A	p.A390T	SNP	OV_merge_somatic_vcf	exonic	SQLE		nonsynonymous SNV	SQLE:NM_003129:exon7:c.G1168A:p.A390T
chrX	316987	316987	C	G	A2780	GTPBP6	Missense_Mutation	NM_012227	exon2	c.G414C	p.Q138H	SNP	OV_merge_somatic_vcf	exonic	GTPBP6		nonsynonymous SNV	GTPBP6:NM_012227:exon2:c.G414C:p.Q138H
chr19	54821718	54821718	G	A	A2780	KIR3DL1	Missense_Mutation	NM_001282171	exon3	c.G488A	p.R163H	SNP	OV_merge_somatic_vcf	exonic	KIR3DL1;KIR3DS1;LOC112268355		nonsynonymous SNV	KIR3DS1:NM_001282171:exon3:c.G488A:p.R163H,KIR3DS1:NM_001282170:exon4:c.G524A:p.R175H,KIR3DS1:NM_001083539:exon5:c.G809A:p.R270H,KIR3DL1:NM_001322168:exon5:c.G809A:p.R270H,LOC112268355:NM_001368254:exon5:c.G809A:p.R270H,KIR3DL1:NM_013289:exon5:c.G809A:p.R270H
chr21	10605542	10605542	G	A	A2780	TPTE	Missense_Mutation	NM_001290224	exon19	c.G1232A	p.G411E	SNP	OV_merge_somatic_vcf	exonic	TPTE		nonsynonymous SNV	TPTE:NM_001290224:exon19:c.G1232A:p.G411E,TPTE:NM_199260:exon22:c.G1532A:p.G511E,TPTE:NM_199259:exon23:c.G1592A:p.G531E,TPTE:NM_199261:exon24:c.G1646A:p.G549E
chr2	175995602	175995602	T	C	A2780	LNPK	Missense_Mutation	NM_001305008	exon2	c.A176G	p.Q59R	SNP	OV_merge_somatic_vcf	exonic	LNPK		nonsynonymous SNV	LNPK:NM_001305008:exon2:c.A176G:p.Q59R,LNPK:NM_001305010:exon2:c.A176G:p.Q59R
chr19	52438758	52438758	C	G	A2780	ZNF534	Missense_Mutation	NM_001351679	exon4	c.C1214G	p.T405S	SNP	OV_merge_somatic_vcf	exonic	ZNF534		nonsynonymous SNV	ZNF534:NM_001351679:exon4:c.C1214G:p.T405S,ZNF534:NM_001143938:exon5:c.C1298G:p.T433S,ZNF534:NM_001143939:exon5:c.C1337G:p.T446S
chr5	178986233	178986233	C	T	A2780	GRM6	Missense_Mutation	NM_000843	exon9	c.G2021A	p.R674H	SNP	OV_merge_somatic_vcf	exonic	GRM6		nonsynonymous SNV	GRM6:NM_000843:exon9:c.G2021A:p.R674H
chr7	64077611	64077611	A	G	A2780	ZNF727	Missense_Mutation	NM_001159522	exon4	c.A562G	p.T188A	SNP	OV_merge_somatic_vcf	exonic	ZNF727		nonsynonymous SNV	ZNF727:NM_001159522:exon4:c.A562G:p.T188A
chr20	1649285	1649285	C	A	A2780	SIRPG	Missense_Mutation	NM_001039508	exon2	c.G197T	p.W66L	SNP	OV_merge_somatic_vcf	exonic	SIRPG		nonsynonymous SNV	SIRPG:NM_001039508:exon2:c.G197T:p.W66L,SIRPG:NM_018556:exon2:c.G197T:p.W66L,SIRPG:NM_080816:exon2:c.G197T:p.W66L
chr18	8784569	8784569	G	C	A2780	MTCL1	Missense_Mutation	NM_001378205	exon5	c.G2537C	p.G846A	SNP	OV_merge_somatic_vcf	exonic	MTCL1		nonsynonymous SNV	MTCL1:NM_001378205:exon5:c.G2537C:p.G846A,MTCL1:NM_001378206:exon5:c.G2537C:p.G846A,MTCL1:NM_001378207:exon5:c.G2537C:p.G846A,MTCL1:NM_015210:exon6:c.G1457C:p.G486A
chr8	144397510	144397510	C	T	A2780	CPSF1	Missense_Mutation	NM_013291	exon22	c.G2362A	p.V788M	SNP	OV_merge_somatic_vcf	exonic	CPSF1		nonsynonymous SNV	CPSF1:NM_013291:exon22:c.G2362A:p.V788M
chr7	102439005	102439005	C	T	A2780	ORAI2	Missense_Mutation	NM_032831	exon2	c.C49T	p.P17S	SNP	OV_merge_somatic_vcf	exonic	ORAI2		nonsynonymous SNV	ORAI2:NM_032831:exon2:c.C49T:p.P17S,ORAI2:NM_001126340:exon3:c.C49T:p.P17S,ORAI2:NM_001271818:exon3:c.C49T:p.P17S
chr5	64690693	64690693	T	A	A2780	SHISAL2B	Missense_Mutation	NM_001164442	exon1	c.T70A	p.C24S	SNP	OV_merge_somatic_vcf	exonic	SHISAL2B		nonsynonymous SNV	SHISAL2B:NM_001164442:exon1:c.T70A:p.C24S
chr12	7143293	7143293	G	A	A2780	CLSTN3	Missense_Mutation	NM_014718	exon12	c.G1829A	p.R610H	SNP	OV_merge_somatic_vcf	exonic	CLSTN3		nonsynonymous SNV	CLSTN3:NM_014718:exon12:c.G1829A:p.R610H
chr19	17719528	17719528	C	T	A2780	MAP1S	Missense_Mutation	NM_018174	exon1	c.C26T	p.A9V	SNP	OV_merge_somatic_vcf	exonic	MAP1S		nonsynonymous SNV	MAP1S:NM_018174:exon1:c.C26T:p.A9V
chr2	169637036	169637036	A	C	A2780	PPIG	Missense_Mutation	NM_004792	exon14	c.A1778C	p.Y593S	SNP	OV_merge_somatic_vcf	exonic	PPIG		nonsynonymous SNV	PPIG:NM_004792:exon14:c.A1778C:p.Y593S
chr3	3846556	3846556	A	G	A2780	LRRN1	Missense_Mutation	NM_020873	exon2	c.A1915G	p.M639V	SNP	OV_merge_somatic_vcf	exonic	LRRN1		nonsynonymous SNV	LRRN1:NM_020873:exon2:c.A1915G:p.M639V,LRRN1:NM_001324188:exon3:c.A1915G:p.M639V,LRRN1:NM_001324189:exon3:c.A1915G:p.M639V
chr3	42743024	42743024	G	A	A2780	CCDC13	Missense_Mutation	NM_144719	exon8	c.C859T	p.R287W	SNP	OV_merge_somatic_vcf	exonic	CCDC13		nonsynonymous SNV	CCDC13:NM_144719:exon8:c.C859T:p.R287W
chr16	76498578	76498578	C	T	A2780	CNTNAP4	Missense_Mutation	NM_001322178	exon14	c.C2099T	p.T700I	SNP	OV_merge_somatic_vcf	exonic	CNTNAP4		nonsynonymous SNV	CNTNAP4:NM_001322178:exon14:c.C2099T:p.T700I,CNTNAP4:NM_001322180:exon14:c.C1862T:p.T621I,CNTNAP4:NM_001322190:exon14:c.C2105T:p.T702I,CNTNAP4:NM_001322191:exon14:c.C1322T:p.T441I,CNTNAP4:NM_138994:exon14:c.C2030T:p.T677I,CNTNAP4:NM_001322179:exon15:c.C2249T:p.T750I,CNTNAP4:NM_001322181:exon15:c.C2246T:p.T749I,CNTNAP4:NM_001322188:exon15:c.C2249T:p.T750I,CNTNAP4:NM_033401:exon15:c.C2249T:p.T750I,…
chr2	74415797	74415797	G	A	A2780	C2orf81	Missense_Mutation	NM_001316766	exon2	c.C95T	p.S32L	SNP	OV_merge_somatic_vcf	exonic	C2orf81		nonsynonymous SNV	C2orf81:NM_001316766:exon2:c.C95T:p.S32L,C2orf81:NM_001145054:exon3:c.C389T:p.S130L,C2orf81:NM_001316764:exon3:c.C380T:p.S127L,C2orf81:NM_001316765:exon3:c.C233T:p.S78L
chr22	19724310	19724310	C	T	A2780	GP1BB	Missense_Mutation	NM_000407	exon2	c.C467T	p.A156V	SNP	OV_merge_somatic_vcf	exonic	GP1BB		nonsynonymous SNV	GP1BB:NM_000407:exon2:c.C467T:p.A156V
chr6	70294311	70294311	C	A	A2780	COL9A1	Missense_Mutation	NM_001377291	exon5	c.G552T	p.M184I	SNP	OV_merge_somatic_vcf	exonic	COL9A1		nonsynonymous SNV	COL9A1:NM_001377291:exon5:c.G552T:p.M184I,COL9A1:NM_001851:exon5:c.G552T:p.M184I
chr16	71652966	71652966	G	A	A2780	PHLPP2	Missense_Mutation	NM_001289003	exon17	c.C2440T	p.R814C	SNP	OV_merge_somatic_vcf	exonic	PHLPP2		nonsynonymous SNV	PHLPP2:NM_001289003:exon17:c.C2440T:p.R814C,PHLPP2:NM_015020:exon18:c.C2641T:p.R881C
chr17	4539623	4539623	T	C	A2780	MYBBP1A	Missense_Mutation	NM_001105538	exon26	c.A3779G	p.Q1260R	SNP	OV_merge_somatic_vcf	exonic	MYBBP1A		nonsynonymous SNV	MYBBP1A:NM_001105538:exon26:c.A3779G:p.Q1260R,MYBBP1A:NM_014520:exon26:c.A3779G:p.Q1260R
chr11	66563128	66563128	G	T	A2780	ACTN3	Missense_Mutation	NM_001104	exon21	c.G2641T	p.A881S	SNP	OV_merge_somatic_vcf	exonic	ACTN3		nonsynonymous SNV	ACTN3:NM_001104:exon21:c.G2641T:p.A881S,ACTN3:NM_001258371:exon21:c.G2770T:p.A924S
chr2	181678441	181678441	G	C	A2780	NEUROD1	Missense_Mutation	NM_002500	exon2	c.C420G	p.I140M	SNP	OV_merge_somatic_vcf	exonic	NEUROD1		nonsynonymous SNV	NEUROD1:NM_002500:exon2:c.C420G:p.I140M
chr12	14425108	14425108	A	G	A2780	ATF7IP	Missense_Mutation	NM_001286514	exon2	c.A1193G	p.N398S	SNP	OV_merge_somatic_vcf	exonic	ATF7IP		nonsynonymous SNV	ATF7IP:NM_001286514:exon2:c.A1193G:p.N398S,ATF7IP:NM_001286515:exon2:c.A1193G:p.N398S,ATF7IP:NM_018179:exon2:c.A1193G:p.N398S,ATF7IP:NM_181352:exon2:c.A1217G:p.N406S
chr9	136845525	136845525	G	A	A2780	AJM1	Missense_Mutation	NM_001080482	exon3	c.G1111A	p.A371T	SNP	OV_merge_somatic_vcf	exonic	AJM1		nonsynonymous SNV	AJM1:NM_001080482:exon3:c.G1111A:p.A371T
chr22	50142127	50142127	G	A	A2780	MOV10L1	Missense_Mutation	NM_001164104	exon16	c.G2117A	p.R706K	SNP	OV_merge_somatic_vcf	exonic	MOV10L1		nonsynonymous SNV	MOV10L1:NM_001164104:exon16:c.G2117A:p.R706K,MOV10L1:NM_001164105:exon16:c.G2057A:p.R686K,MOV10L1:NM_018995:exon16:c.G2117A:p.R706K
chr8	17543469	17543469	G	A	A2780	SLC7A2	Missense_Mutation	NM_001008539	exon2	c.G130A	p.V44I	SNP	OV_merge_somatic_vcf	exonic	SLC7A2		nonsynonymous SNV	SLC7A2:NM_001008539:exon2:c.G130A:p.V44I,SLC7A2:NM_001164771:exon2:c.G250A:p.V84I,SLC7A2:NM_003046:exon2:c.G250A:p.V84I,SLC7A2:NM_001370337:exon3:c.G130A:p.V44I,SLC7A2:NM_001370338:exon3:c.G130A:p.V44I
chr8	21782895	21782895	C	G	A2780	GFRA2	Missense_Mutation	NM_001495	exon2	c.G45C	p.E15D	SNP	OV_merge_somatic_vcf	exonic	GFRA2		nonsynonymous SNV	GFRA2:NM_001495:exon2:c.G45C:p.E15D
chr2	38071060	38071060	G	C	A2780	CYP1B1	Missense_Mutation	NM_000104	exon3	c.C1294G	p.L432V	SNP	OV_merge_somatic_vcf	exonic	CYP1B1		nonsynonymous SNV	CYP1B1:NM_000104:exon3:c.C1294G:p.L432V
chr18	5424301	5424301	C	T	A2780	EPB41L3	Missense_Mutation	NM_001281533	exon10	c.G1124A	p.R375H	SNP	OV_merge_somatic_vcf	exonic	EPB41L3		nonsynonymous SNV	EPB41L3:NM_001281533:exon10:c.G1124A:p.R375H,EPB41L3:NM_001281534:exon10:c.G1124A:p.R375H,EPB41L3:NM_001330557:exon10:c.G1124A:p.R375H,EPB41L3:NM_001384682:exon10:c.G1124A:p.R375H,EPB41L3:NM_001384683:exon10:c.G797A:p.R266H,EPB41L3:NM_001384684:exon10:c.G1124A:p.R375H,EPB41L3:NM_001384685:exon10:c.G1124A:p.R375H,EPB41L3:NM_001384686:exon10:c.G1124A:p.R375H,EPB41L3:NM_001384687:exon10:c.G1124A:p.R…
chr1	152304601	152304601	C	A	A2780	FLG	Nonsense_Mutation	NM_002016	exon3	c.G10285T	p.E3429X	SNP	OV_merge_somatic_vcf	exonic	FLG		stopgain	FLG:NM_002016:exon3:c.G10285T:p.E3429X
chr22	30373616	30373616	G	A	A2780	CCDC157	Missense_Mutation	NM_001017437	exon8	c.G1355A	p.R452Q	SNP	OV_merge_somatic_vcf	exonic	CCDC157		nonsynonymous SNV	CCDC157:NM_001017437:exon8:c.G1355A:p.R452Q,CCDC157:NM_001318334:exon8:c.G1355A:p.R452Q
chr10	46462341	46462341	C	A	A2780	NPY4R	Missense_Mutation	NM_001278794	exon2	c.G295T	p.A99S	SNP	OV_merge_somatic_vcf	exonic	NPY4R		nonsynonymous SNV	NPY4R:NM_001278794:exon2:c.G295T:p.A99S,NPY4R:NM_005972:exon3:c.G295T:p.A99S
chr6	33189092	33189092	C	T	A2780	COL11A2	Missense_Mutation	NM_001163771	exon3	c.G329A	p.R110Q	SNP	OV_merge_somatic_vcf	exonic	COL11A2		nonsynonymous SNV	COL11A2:NM_001163771:exon3:c.G329A:p.R110Q,COL11A2:NM_080679:exon3:c.G329A:p.R110Q,COL11A2:NM_080680:exon3:c.G329A:p.R110Q,COL11A2:NM_080681:exon3:c.G329A:p.R110Q
chr4	37590344	37590344	G	A	A2780	C4orf19	Missense_Mutation	NM_018302	exon3	c.G289A	p.G97S	SNP	OV_merge_somatic_vcf	exonic	C4orf19		nonsynonymous SNV	C4orf19:NM_018302:exon3:c.G289A:p.G97S,C4orf19:NM_001104629:exon4:c.G289A:p.G97S
chr3	124325984	124325984	C	T	A2780	KALRN	Missense_Mutation	NM_001024660	exon7	c.C1091T	p.A364V	SNP	OV_merge_somatic_vcf	exonic	KALRN		nonsynonymous SNV	KALRN:NM_001024660:exon7:c.C1091T:p.A364V,KALRN:NM_001322988:exon7:c.C1091T:p.A364V,KALRN:NM_001322989:exon7:c.C1091T:p.A364V,KALRN:NM_001322990:exon7:c.C1091T:p.A364V,KALRN:NM_001322991:exon7:c.C1091T:p.A364V,KALRN:NM_001322992:exon7:c.C1091T:p.A364V,KALRN:NM_003947:exon7:c.C1091T:p.A364V
chr2	219209269	219209269	G	A	A2780	ZFAND2B	Missense_Mutation	NM_001270999	exon9	c.G605A	p.S202N	SNP	OV_merge_somatic_vcf	exonic	ZFAND2B		nonsynonymous SNV	ZFAND2B:NM_001270999:exon9:c.G605A:p.S202N,ZFAND2B:NM_138802:exon9:c.G737A:p.S246N,ZFAND2B:NM_001270998:exon10:c.G737A:p.S246N
chr2	121367781	121367781	A	AC	A2780	CLASP1	Nonsense_Mutation	NM_001142274	exon33	c.3492delinsGT	p.S1165*		OV_merge_somatic_vcf	exonic	CLASP1		stopgain	CLASP1:NM_001142274:exon33:c.3492delinsGT:p.S1165*,CLASP1:NM_001207051:exon33:c.3510delinsGT:p.S1171*,CLASP1:NM_001378004:exon33:c.3489delinsGT:p.S1164*,CLASP1:NM_001378005:exon33:c.3510delinsGT:p.S1171*,CLASP1:NM_001142273:exon34:c.3516delinsGT:p.S1173*,CLASP1:NM_001378003:exon34:c.3597delinsGT:p.S1200*,CLASP1:NM_015282:exon34:c.3693delinsGT:p.S1232*
chr1	148962618	148962618	A	C	A2780	PDE4DIP	Missense_Mutation	NM_001002811	exon5	c.A1661C	p.E554A	SNP	OV_merge_somatic_vcf	exonic	PDE4DIP		nonsynonymous SNV	PDE4DIP:NM_001002811:exon5:c.A1661C:p.E554A,PDE4DIP:NM_001350520:exon5:c.A1661C:p.E554A,PDE4DIP:NM_001002812:exon9:c.A1172C:p.E391A,PDE4DIP:NM_001198834:exon9:c.A1172C:p.E391A,PDE4DIP:NM_014644:exon9:c.A1172C:p.E391A,PDE4DIP:NM_001198832:exon12:c.A1370C:p.E457A,PDE4DIP:NM_001350521:exon12:c.A1583C:p.E528A,PDE4DIP:NM_001350522:exon12:c.A1370C:p.E457A,PDE4DIP:NM_001350523:exon12:c.A1370C:p.E457A,PD…
chr10	25598987	25598987	C	G	A2780	GPR158	Missense_Mutation	NM_020752	exon11	c.C3361G	p.P1121A	SNP	OV_merge_somatic_vcf	exonic	GPR158		nonsynonymous SNV	GPR158:NM_020752:exon11:c.C3361G:p.P1121A
chr1	43838241	43838241	T	C	A2780	ST3GAL3	Missense_Mutation	NM_001270461	exon4	c.T184C	p.Y62H	SNP	OV_merge_somatic_vcf	exonic	ST3GAL3		nonsynonymous SNV	ST3GAL3:NM_001270461:exon4:c.T184C:p.Y62H,ST3GAL3:NM_001270463:exon4:c.T229C:p.Y77H,ST3GAL3:NM_001270464:exon4:c.T184C:p.Y62H,ST3GAL3:NM_001270465:exon4:c.T229C:p.Y77H,ST3GAL3:NM_001270466:exon4:c.T184C:p.Y62H,ST3GAL3:NM_174969:exon4:c.T184C:p.Y62H,ST3GAL3:NM_174970:exon4:c.T184C:p.Y62H,ST3GAL3:NM_001270459:exon5:c.T232C:p.Y78H,ST3GAL3:NM_001350619:exon5:c.T277C:p.Y93H,ST3GAL3:NM_001350620:exon5:…
chr14	76853346	76853346	G	C	A2780	LRRC74A	Missense_Mutation	NM_001385108	exon7	c.G761C	p.G254A	SNP	OV_merge_somatic_vcf	exonic	LRRC74A		nonsynonymous SNV	LRRC74A:NM_001385108:exon7:c.G761C:p.G254A,LRRC74A:NM_001385106:exon9:c.G893C:p.G298A,LRRC74A:NM_001385107:exon9:c.G872C:p.G291A,LRRC74A:NM_194287:exon9:c.G944C:p.G315A
chr1	12719616	12719616	C	T	A2780	AADACL3	Missense_Mutation	NM_001103170	exon2	c.C310T	p.P104S	SNP	OV_merge_somatic_vcf	exonic	AADACL3		nonsynonymous SNV	AADACL3:NM_001103170:exon2:c.C310T:p.P104S
chr1	36179752	36179752	T	C	A2780	MAP7D1	Missense_Mutation	NM_001286365	exon14	c.T2203C	p.W735R	SNP	OV_merge_somatic_vcf	exonic	MAP7D1		nonsynonymous SNV	MAP7D1:NM_001286365:exon14:c.T2203C:p.W735R,MAP7D1:NM_018067:exon15:c.T2317C:p.W773R,MAP7D1:NM_001286366:exon16:c.T2218C:p.W740R
chr22	50548003	50548003	C	T	A2780	KLHDC7B	Missense_Mutation	NM_138433	exon1	c.C1760T	p.P587L	SNP	OV_merge_somatic_vcf	exonic	KLHDC7B		nonsynonymous SNV	KLHDC7B:NM_138433:exon1:c.C1760T:p.P587L
chr19	54847971	54847971	A	G	A2780	KIR2DS2	Missense_Mutation	NM_001291695	exon8	c.A877G	p.K293E	SNP	OV_merge_somatic_vcf	exonic	KIR2DS2		nonsynonymous SNV	KIR2DS2:NM_001291695:exon8:c.A877G:p.K293E
chr20	1254386	1254386	A	C	A2780	RAD21L1	Missense_Mutation	NM_001384357	exon10	c.A961C	p.I321L	SNP	OV_merge_somatic_vcf	exonic	RAD21L1		nonsynonymous SNV	RAD21L1:NM_001384357:exon10:c.A961C:p.I321L,RAD21L1:NM_001384356:exon11:c.A1123C:p.I375L,RAD21L1:NM_001384358:exon11:c.A958C:p.I320L,RAD21L1:NM_001136566:exon14:c.A1600C:p.I534L,RAD21L1:NM_001384355:exon14:c.A1597C:p.I533L
chr21	43673916	43673916	G	C	A2780	RRP1B	Missense_Mutation	NM_015056	exon4	c.G318C	p.W106C	SNP	OV_merge_somatic_vcf	exonic	RRP1B		nonsynonymous SNV	RRP1B:NM_015056:exon4:c.G318C:p.W106C
chr8	24918508	24918508	G	A	A2780	NEFM	Missense_Mutation	NM_001105541	exon3	c.G1525A	p.E509K	SNP	OV_merge_somatic_vcf	exonic	NEFM		nonsynonymous SNV	NEFM:NM_001105541:exon3:c.G1525A:p.E509K,NEFM:NM_005382:exon3:c.G2653A:p.E885K
chr8	37871432	37871432	C	T	A2780	RAB11FIP1	Missense_Mutation	NM_001002814	exon4	c.G3370A	p.A1124T	SNP	OV_merge_somatic_vcf	exonic	RAB11FIP1		nonsynonymous SNV	RAB11FIP1:NM_001002814:exon4:c.G3370A:p.A1124T
chr2	178749048	178749048	T	C	A2780	TTN	Missense_Mutation	NM_133379	exon46	c.A13352G	p.Y4451C	SNP	OV_merge_somatic_vcf	exonic	TTN		nonsynonymous SNV	TTN:NM_133379:exon46:c.A13352G:p.Y4451C
chr1	11796319	11796319	C	T	A2780	MTHFR	Missense_Mutation	NM_001330358	exon5	c.G790A	p.D264N	SNP	OV_merge_somatic_vcf	exonic	MTHFR		nonsynonymous SNV	MTHFR:NM_001330358:exon5:c.G790A:p.D264N,MTHFR:NM_005957:exon5:c.G667A:p.D223N
chr22	43173782	43173782	C	T	A2780	TTLL12	Missense_Mutation	NM_015140	exon9	c.G1274A	p.R425H	SNP	OV_merge_somatic_vcf	exonic	TTLL12		nonsynonymous SNV	TTLL12:NM_015140:exon9:c.G1274A:p.R425H
chr6	106973758	106973758	G	C	A2780	CD24	Missense_Mutation	NM_001291739	exon1	c.C128G	p.A43G	SNP	OV_merge_somatic_vcf	exonic	CD24		nonsynonymous SNV	CD24:NM_001291739:exon1:c.C128G:p.A43G
chr12	49041198	49041198	G	A	A2780	KMT2D	Missense_Mutation	NM_003482	exon32	c.C6572T	p.T2191M	SNP	OV_merge_somatic_vcf	exonic	KMT2D		nonsynonymous SNV	KMT2D:NM_003482:exon32:c.C6572T:p.T2191M
chr7	22154577	22154577	T	C	A2780	RAPGEF5	Missense_Mutation	NM_001367600	exon7	c.A755G	p.H252R	SNP	OV_merge_somatic_vcf	exonic	RAPGEF5		nonsynonymous SNV	RAPGEF5:NM_001367600:exon7:c.A755G:p.H252R,RAPGEF5:NM_001367601:exon7:c.A755G:p.H252R,RAPGEF5:NM_001367602:exon10:c.A419G:p.H140R,RAPGEF5:NM_012294:exon17:c.A1664G:p.H555R
chr1	209795383	209795383	T	C	A2780	IRF6	Missense_Mutation	NM_001206696	exon3	c.A130G	p.N44D	SNP	OV_merge_somatic_vcf	exonic	IRF6		nonsynonymous SNV	IRF6:NM_001206696:exon3:c.A130G:p.N44D,IRF6:NM_006147:exon5:c.A415G:p.N139D
chr6	30160522	30160522	C	G	A2780	TRIM10	Missense_Mutation	NM_006778	exon1	c.G337C	p.D113H	SNP	OV_merge_somatic_vcf	exonic	TRIM10		nonsynonymous SNV	TRIM10:NM_006778:exon1:c.G337C:p.D113H,TRIM10:NM_052828:exon1:c.G337C:p.D113H
chr21	46440138	46440138	G	A	A2780	PCNT	Missense_Mutation	NM_001315529	exon42	c.G8738A	p.R2913K	SNP	OV_merge_somatic_vcf	exonic	PCNT		nonsynonymous SNV	PCNT:NM_001315529:exon42:c.G8738A:p.R2913K,PCNT:NM_006031:exon42:c.G9329A:p.R3110K
chr7	75147987	75147987	A	C	A2780	GTF2IRD2B	Missense_Mutation	NM_001003795	exon16	c.A1540C	p.N514H	SNP	OV_merge_somatic_vcf	exonic	GTF2IRD2B		nonsynonymous SNV	GTF2IRD2B:NM_001003795:exon16:c.A1540C:p.N514H,GTF2IRD2B:NM_001368302:exon16:c.A2026C:p.N676H
chr1	13053583	13053583	G	A	A2780	PRAMEF27	Missense_Mutation	NM_001300891	exon2	c.C77T	p.A26V	SNP	OV_merge_somatic_vcf	exonic	PRAMEF27		nonsynonymous SNV	PRAMEF27:NM_001300891:exon2:c.C77T:p.A26V
chr6	65304122	65304122	G	A	A2780	LOC441155	Missense_Mutation	NM_001271675	exon2	c.G1601A	p.R534H	SNP	OV_merge_somatic_vcf	exonic	LOC441155		nonsynonymous SNV	LOC441155:NM_001271675:exon2:c.G1601A:p.R534H
chr6	55819713	55819713	A	G	A2780	BMP5	Missense_Mutation	NM_001329754	exon2	c.T625C	p.F209L	SNP	OV_merge_somatic_vcf	exonic	BMP5		nonsynonymous SNV	BMP5:NM_001329754:exon2:c.T625C:p.F209L,BMP5:NM_001329756:exon2:c.T625C:p.F209L,BMP5:NM_021073:exon2:c.T625C:p.F209L
chr21	36461290	36461290	C	T	A2780	CLDN14	Missense_Mutation	NM_001146079	exon2	c.G406A	p.V136I	SNP	OV_merge_somatic_vcf	exonic	CLDN14		nonsynonymous SNV	CLDN14:NM_001146079:exon2:c.G406A:p.V136I,CLDN14:NM_012130:exon2:c.G406A:p.V136I,CLDN14:NM_001146077:exon3:c.G406A:p.V136I,CLDN14:NM_001146078:exon3:c.G406A:p.V136I,CLDN14:NM_144492:exon3:c.G406A:p.V136I
chr15	99218976	99218976	T	G	A2780	TTC23	Missense_Mutation	NM_001288616	exon5	c.A377C	p.Y126S	SNP	OV_merge_somatic_vcf	exonic	TTC23		nonsynonymous SNV	TTC23:NM_001288616:exon5:c.A377C:p.Y126S,TTC23:NM_001353869:exon6:c.A377C:p.Y126S,TTC23:NM_001288615:exon7:c.A377C:p.Y126S
chr19	11400211	11400211	C	T	A2780	RGL3	Missense_Mutation	NM_001035223	exon14	c.G1571A	p.R524H	SNP	OV_merge_somatic_vcf	exonic	RGL3		nonsynonymous SNV	RGL3:NM_001035223:exon14:c.G1571A:p.R524H,RGL3:NM_001161616:exon14:c.G1571A:p.R524H
chr1	149059722	149059722	T	C	A2780	NBPF9	Missense_Mutation	NM_001277444	exon20	c.A2563G	p.N855D	SNP	OV_merge_somatic_vcf	exonic	NBPF9		nonsynonymous SNV	NBPF9:NM_001277444:exon20:c.A2563G:p.N855D
chr8	76778394	76778394	C	T	A2780	ZFHX4	Missense_Mutation	NM_024721	exon4	c.C3280T	p.L1094F	SNP	OV_merge_somatic_vcf	exonic	ZFHX4		nonsynonymous SNV	ZFHX4:NM_024721:exon4:c.C3280T:p.L1094F
chr17	29613395	29613395	C	T	A2780	ANKRD13B	Missense_Mutation	NM_152345	exon15	c.C1694T	p.A565V	SNP	OV_merge_somatic_vcf	exonic	ANKRD13B		nonsynonymous SNV	ANKRD13B:NM_152345:exon15:c.C1694T:p.A565V
chr19	54752434	54752434	G	C	A2780	KIR2DL3	Missense_Mutation	NM_015868	exon8	c.G941C	p.R314T	SNP	OV_merge_somatic_vcf	exonic	KIR2DL3		nonsynonymous SNV	KIR2DL3:NM_015868:exon8:c.G941C:p.R314T
chr6	56124273	56124273	C	T	A2780	COL21A1	Missense_Mutation	NM_001318752	exon14	c.G1661A	p.G554E	SNP	OV_merge_somatic_vcf	exonic	COL21A1		nonsynonymous SNV	COL21A1:NM_001318752:exon14:c.G1661A:p.G554E,COL21A1:NM_030820:exon15:c.G1670A:p.G557E,COL21A1:NM_001318751:exon16:c.G1670A:p.G557E
chr19	51081532	51081532	G	A	A2780	KLK14	Missense_Mutation	NM_001369775	exon3	c.C212T	p.P71L	SNP	OV_merge_somatic_vcf	exonic	KLK14		nonsynonymous SNV	KLK14:NM_001369775:exon3:c.C212T:p.P71L,KLK14:NM_001311182:exon4:c.C212T:p.P71L,KLK14:NM_022046:exon4:c.C212T:p.P71L
chr20	21714568	21714568	G	T	A2780	PAX1	Missense_Mutation	NM_006192	exon5	c.G1370T	p.S457I	SNP	OV_merge_somatic_vcf	exonic	PAX1		nonsynonymous SNV	PAX1:NM_006192:exon5:c.G1370T:p.S457I
chr12	6530960	6530960	A	G	A2780	NCAPD2	Missense_Mutation	NM_014865	exon31	c.A4004G	p.N1335S	SNP	OV_merge_somatic_vcf	exonic	NCAPD2		nonsynonymous SNV	NCAPD2:NM_014865:exon31:c.A4004G:p.N1335S
chr11	1191287	1191287	C	T	A2780	MUC5AC	Missense_Mutation	NM_001304359	exon31	c.C13142T	p.P4381L	SNP	OV_merge_somatic_vcf	exonic	MUC5AC		nonsynonymous SNV	MUC5AC:NM_001304359:exon31:c.C13142T:p.P4381L
chr3	195726273	195726273	G	T	A2780	MUC20	Missense_Mutation	NM_001282506	exon2	c.G1670T	p.G557V	SNP	OV_merge_somatic_vcf	exonic	MUC20		nonsynonymous SNV	MUC20:NM_001282506:exon2:c.G1670T:p.G557V,MUC20:NM_001291833:exon4:c.G1157T:p.G386V,MUC20:NM_020790:exon4:c.G1214T:p.G405V,MUC20:NM_152673:exon4:c.G1157T:p.G386V
chrX	110694265	110694265	A	T	A2780	CHRDL1	Missense_Mutation	NM_001143983	exon6	c.T436A	p.F146I	SNP	OV_merge_somatic_vcf	exonic	CHRDL1		nonsynonymous SNV	CHRDL1:NM_001143983:exon6:c.T436A:p.F146I,CHRDL1:NM_001143981:exon8:c.T676A:p.F226I,CHRDL1:NM_001143982:exon8:c.T673A:p.F225I,CHRDL1:NM_001367204:exon8:c.T676A:p.F226I,CHRDL1:NM_001367205:exon8:c.T676A:p.F226I,CHRDL1:NM_001367206:exon8:c.T676A:p.F226I,CHRDL1:NM_001367207:exon8:c.T673A:p.F225I,CHRDL1:NM_001367208:exon8:c.T676A:p.F226I,CHRDL1:NM_001367209:exon8:c.T676A:p.F226I,CHRDL1:NM_145234:exon…
chr1	152311057	152311057	C	G	A2780	FLG	Missense_Mutation	NM_002016	exon3	c.G3829C	p.E1277Q	SNP	OV_merge_somatic_vcf	exonic	FLG		nonsynonymous SNV	FLG:NM_002016:exon3:c.G3829C:p.E1277Q
chr8	23022742	23022742	T	C	A2780	TNFRSF10B	Missense_Mutation	NM_003842	exon9	c.A1252G	p.I418V	SNP	OV_merge_somatic_vcf	exonic	TNFRSF10B		nonsynonymous SNV	TNFRSF10B:NM_003842:exon9:c.A1252G:p.I418V,TNFRSF10B:NM_147187:exon10:c.A1165G:p.I389V
chr20	62130580	62130580	G	A	A2780	LSM14B	Missense_Mutation	NM_144703	exon6	c.G724A	p.V242I	SNP	OV_merge_somatic_vcf	exonic	LSM14B		nonsynonymous SNV	LSM14B:NM_144703:exon6:c.G724A:p.V242I
chr1	47289505	47289505	G	T	A2780	STIL	Missense_Mutation	NM_001048166	exon9	c.C953A	p.P318H	SNP	OV_merge_somatic_vcf	exonic	STIL		nonsynonymous SNV	STIL:NM_001048166:exon9:c.C953A:p.P318H,STIL:NM_003035:exon9:c.C953A:p.P318H,STIL:NM_001282936:exon10:c.C953A:p.P318H,STIL:NM_001282937:exon10:c.C953A:p.P318H,STIL:NM_001282938:exon11:c.C812A:p.P271H,STIL:NM_001282939:exon11:c.C812A:p.P271H,STIL:NM_001377417:exon11:c.C812A:p.P271H
chr1	160155221	160155221	T	G	A2780	ATP1A4	Nonsense_Mutation	NM_144699	exon3	c.T384G	p.Y128X	SNP	OV_merge_somatic_vcf	exonic	ATP1A4		stopgain	ATP1A4:NM_144699:exon3:c.T384G:p.Y128X
chr11	33341110	33341110	G	A	A2780	HIPK3	Missense_Mutation	NM_001048200	exon7	c.G1756A	p.G586R	SNP	OV_merge_somatic_vcf	exonic	HIPK3		nonsynonymous SNV	HIPK3:NM_001048200:exon7:c.G1756A:p.G586R,HIPK3:NM_001278162:exon7:c.G1756A:p.G586R,HIPK3:NM_001278163:exon7:c.G1756A:p.G586R,HIPK3:NM_005734:exon7:c.G1756A:p.G586R
chr2	27278301	27278301	G	A	A2780	DNAJC5G	Missense_Mutation	NM_001303128	exon4	c.G227A	p.S76N	SNP	OV_merge_somatic_vcf	exonic	DNAJC5G		nonsynonymous SNV	DNAJC5G:NM_001303128:exon4:c.G227A:p.S76N
chr1	53069871	53069871	G	T	A2780	PODN	Missense_Mutation	NM_153703	exon2	c.G16T	p.V6L	SNP	OV_merge_somatic_vcf	exonic	PODN		nonsynonymous SNV	PODN:NM_153703:exon2:c.G16T:p.V6L,PODN:NM_001199081:exon3:c.G16T:p.V6L,PODN:NM_001199080:exon4:c.G16T:p.V6L
chr1	152215058	152215058	C	T	A2780	HRNR	Missense_Mutation	NM_001009931	exon3	c.G6571A	p.G2191S	SNP	OV_merge_somatic_vcf	exonic	HRNR		nonsynonymous SNV	HRNR:NM_001009931:exon3:c.G6571A:p.G2191S
chr17	40798320	40798320	T	C	A2780	KRT28	Missense_Mutation	NM_181535	exon3	c.A605G	p.E202G	SNP	OV_merge_somatic_vcf	exonic	KRT28		nonsynonymous SNV	KRT28:NM_181535:exon3:c.A605G:p.E202G
chr1	179110832	179110832	A	C	A2780	ABL2	Missense_Mutation	NM_001136001	exon10	c.T1602G	p.C534W	SNP	OV_merge_somatic_vcf	exonic	ABL2		nonsynonymous SNV	ABL2:NM_001136001:exon10:c.T1602G:p.C534W
chr9	61192481	61192481	A	T	A2780	SPATA31A5	Missense_Mutation	NM_001113541	exon4	c.A395T	p.D132V	SNP	OV_merge_somatic_vcf	exonic	SPATA31A5;SPATA31A7		nonsynonymous SNV	SPATA31A5:NM_001113541:exon4:c.A395T:p.D132V,SPATA31A7:NM_015667:exon4:c.A395T:p.D132V
chr18	31029572	31029572	C	A	A2780	DSC3	Missense_Mutation	NM_001941	exon4	c.G411T	p.W137C	SNP	OV_merge_somatic_vcf	exonic	DSC3		nonsynonymous SNV	DSC3:NM_001941:exon4:c.G411T:p.W137C,DSC3:NM_024423:exon4:c.G411T:p.W137C
chr17	69250523	69250523	C	T	A2780	ABCA5	Missense_Mutation	NM_018672	exon35	c.G4634A	p.R1545H	SNP	OV_merge_somatic_vcf	exonic	ABCA5		nonsynonymous SNV	ABCA5:NM_018672:exon35:c.G4634A:p.R1545H,ABCA5:NM_172232:exon36:c.G4634A:p.R1545H
chr10	5395382	5395382	C	T	A2780	TUBAL3	Missense_Mutation	NM_001171864	exon3	c.G221A	p.R74H	SNP	OV_merge_somatic_vcf	exonic	TUBAL3		nonsynonymous SNV	TUBAL3:NM_001171864:exon3:c.G221A:p.R74H,TUBAL3:NM_024803:exon3:c.G341A:p.R114H
chr22	17808892	17808892	G	C	A2780	MICAL3	Missense_Mutation	NM_015241	exon29	c.C5602G	p.L1868V	SNP	OV_merge_somatic_vcf	exonic	MICAL3		nonsynonymous SNV	MICAL3:NM_015241:exon29:c.C5602G:p.L1868V
chr6	87257296	87257296	C	G	A2780	ZNF292	Missense_Mutation	NM_015021	exon8	c.C3667G	p.Q1223E	SNP	OV_merge_somatic_vcf	exonic	ZNF292		nonsynonymous SNV	ZNF292:NM_015021:exon8:c.C3667G:p.Q1223E,ZNF292:NM_001351444:exon9:c.C3247G:p.Q1083E
chr17	81229274	81229274	G	T	A2780	TEPSIN	Missense_Mutation	NM_144679	exon12	c.C1232A	p.P411Q	SNP	OV_merge_somatic_vcf	exonic	TEPSIN		nonsynonymous SNV	TEPSIN:NM_144679:exon12:c.C1232A:p.P411Q,TEPSIN:NM_001363764:exon13:c.C1436A:p.P479Q
chr19	2936645	2936645	C	T	A2780	ZNF77	Missense_Mutation	NM_021217	exon3	c.G190A	p.G64R	SNP	OV_merge_somatic_vcf	exonic	ZNF77		nonsynonymous SNV	ZNF77:NM_021217:exon3:c.G190A:p.G64R
chr19	38415038	38415038	C	T	A2780	RASGRP4	Missense_Mutation	NM_001146207	exon7	c.G749A	p.R250Q	SNP	OV_merge_somatic_vcf	exonic	RASGRP4		nonsynonymous SNV	RASGRP4:NM_001146207:exon7:c.G749A:p.R250Q,RASGRP4:NM_001146202:exon9:c.G998A:p.R333Q,RASGRP4:NM_001146205:exon9:c.G938A:p.R313Q,RASGRP4:NM_170604:exon9:c.G1040A:p.R347Q
chr9	134835095	134835095	A	G	A2780	COL5A1	Missense_Mutation	NM_000093	exon65	c.A5261G	p.D1754G	SNP	OV_merge_somatic_vcf	exonic	COL5A1		nonsynonymous SNV	COL5A1:NM_000093:exon65:c.A5261G:p.D1754G,COL5A1:NM_001278074:exon65:c.A5261G:p.D1754G
chr11	556343	556343	C	A	A2780	LMNTD2	Missense_Mutation	NM_173573	exon10	c.G1106T	p.C369F	SNP	OV_merge_somatic_vcf	exonic	LMNTD2		nonsynonymous SNV	LMNTD2:NM_173573:exon10:c.G1106T:p.C369F
chr15	40625220	40625220	C	G	A2780	KNL1	Missense_Mutation	NM_144508	exon10	c.C4956G	p.I1652M	SNP	OV_merge_somatic_vcf	exonic	KNL1		nonsynonymous SNV	KNL1:NM_144508:exon10:c.C4956G:p.I1652M,KNL1:NM_170589:exon11:c.C5034G:p.I1678M
chr9	130319603	130319603	G	A	A2780	HMCN2	Missense_Mutation	NM_001291815	exon16	c.G2459A	p.R820H	SNP	OV_merge_somatic_vcf	exonic	HMCN2		nonsynonymous SNV	HMCN2:NM_001291815:exon16:c.G2459A:p.R820H
chr6	149451389	149451389	G	A	A2780	ZC3H12D	Missense_Mutation	NM_207360	exon6	c.C878T	p.A293V	SNP	OV_merge_somatic_vcf	exonic	ZC3H12D		nonsynonymous SNV	ZC3H12D:NM_207360:exon6:c.C878T:p.A293V
chr3	97874249	97874249	A	T	A2780	CRYBG3	Missense_Mutation	NM_153605	exon4	c.A3055T	p.N1019Y	SNP	OV_merge_somatic_vcf	exonic	CRYBG3		nonsynonymous SNV	CRYBG3:NM_153605:exon4:c.A3055T:p.N1019Y
chr13	23330584	23330584	C	A	A2780	SACS	Missense_Mutation	NM_001278055	exon8	c.G12851T	p.R4284M	SNP	OV_merge_somatic_vcf	exonic	SACS		nonsynonymous SNV	SACS:NM_001278055:exon8:c.G12851T:p.R4284M,SACS:NM_014363:exon10:c.G13292T:p.R4431M
chr12	52839346	52839346	A	C	A2780	KRT78	Missense_Mutation	NM_001300814	exon9	c.T1000G	p.S334A	SNP	OV_merge_somatic_vcf	exonic	KRT78		nonsynonymous SNV	KRT78:NM_001300814:exon9:c.T1000G:p.S334A,KRT78:NM_173352:exon9:c.T1330G:p.S444A
chr18	36170112	36170112	A	G	A2780	ELP2	Missense_Mutation	NM_001242879	exon17	c.A1916G	p.N639S	SNP	OV_merge_somatic_vcf	exonic	ELP2		nonsynonymous SNV	ELP2:NM_001242879:exon17:c.A1916G:p.N639S,ELP2:NM_001242878:exon18:c.A1916G:p.N639S,ELP2:NM_001242876:exon19:c.A2111G:p.N704S,ELP2:NM_001242877:exon19:c.A2048G:p.N683S,ELP2:NM_001324465:exon19:c.A1994G:p.N665S,ELP2:NM_001324467:exon19:c.A1976G:p.N659S,ELP2:NM_001324468:exon19:c.A1679G:p.N560S,ELP2:NM_001324466:exon20:c.A2243G:p.N748S,ELP2:NM_018255:exon20:c.A2126G:p.N709S,ELP2:NM_001242875:exon21…
chr16	3656675	3656675	G	A	A2780	DNASE1	Missense_Mutation	NM_005223	exon5	c.G358A	p.D120N	SNP	OV_merge_somatic_vcf	exonic	DNASE1		nonsynonymous SNV	DNASE1:NM_005223:exon5:c.G358A:p.D120N,DNASE1:NM_001351825:exon6:c.G358A:p.D120N
chr11	78670148	78670148	C	T	A2780	TENM4	Missense_Mutation	NM_001098816	exon32	c.G6197A	p.R2066Q	SNP	OV_merge_somatic_vcf	exonic	TENM4		nonsynonymous SNV	TENM4:NM_001098816:exon32:c.G6197A:p.R2066Q
chr1	62207454	62207454	T	C	A2780	L1TD1	Missense_Mutation	NM_019079	exon3	c.T826C	p.F276L	SNP	OV_merge_somatic_vcf	exonic	L1TD1		nonsynonymous SNV	L1TD1:NM_019079:exon3:c.T826C:p.F276L,L1TD1:NM_001164835:exon4:c.T826C:p.F276L
chr8	132175478	132175478	T	C	A2780	KCNQ3	Missense_Mutation	NM_001204824	exon5	c.A548G	p.Y183C	SNP	OV_merge_somatic_vcf	exonic	KCNQ3		nonsynonymous SNV	KCNQ3:NM_001204824:exon5:c.A548G:p.Y183C,KCNQ3:NM_004519:exon5:c.A908G:p.Y303C
chr11	75203324	75203324	G	A	A2780	SLCO2B1	Missense_Mutation	NM_001145212	exon10	c.G1414A	p.V472M	SNP	OV_merge_somatic_vcf	exonic	SLCO2B1		nonsynonymous SNV	SLCO2B1:NM_001145212:exon10:c.G1414A:p.V472M,SLCO2B1:NM_001145211:exon13:c.G1780A:p.V594M,SLCO2B1:NM_007256:exon13:c.G1846A:p.V616M
chr3	7579106	7579106	G	A	A2780	GRM7	Missense_Mutation	NM_000844	exon8	c.G2200A	p.E734K	SNP	OV_merge_somatic_vcf	exonic	GRM7		nonsynonymous SNV	GRM7:NM_000844:exon8:c.G2200A:p.E734K,GRM7:NM_181874:exon8:c.G2200A:p.E734K
chr7	122302054	122302054	C	G	A2780	FEZF1	Missense_Mutation	NM_001024613	exon4	c.G1371C	p.Q457H	SNP	OV_merge_somatic_vcf	exonic	FEZF1		nonsynonymous SNV	FEZF1:NM_001024613:exon4:c.G1371C:p.Q457H,FEZF1:NM_001160264:exon5:c.G1221C:p.Q407H
chrX	40074387	40074387	G	A	A2780	BCOR	Missense_Mutation	NM_001123383	exon4	c.C959T	p.A320V	SNP	OV_merge_somatic_vcf	exonic	BCOR		nonsynonymous SNV	BCOR:NM_001123383:exon4:c.C959T:p.A320V,BCOR:NM_001123384:exon4:c.C959T:p.A320V,BCOR:NM_001123385:exon4:c.C959T:p.A320V,BCOR:NM_017745:exon4:c.C959T:p.A320V
chr4	176268957	176268957	G	A	A2780	ASB5	Missense_Mutation	NM_080874	exon1	c.C152T	p.A51V	SNP	OV_merge_somatic_vcf	exonic	ASB5		nonsynonymous SNV	ASB5:NM_080874:exon1:c.C152T:p.A51V
chr13	20085936	20085936	A	C	A2780	ZMYM2	Missense_Mutation	NM_001190965	exon25	c.A4056C	p.E1352D	SNP	OV_merge_somatic_vcf	exonic	ZMYM2		nonsynonymous SNV	ZMYM2:NM_001190965:exon25:c.A4056C:p.E1352D,ZMYM2:NM_001353157:exon25:c.A4056C:p.E1352D,ZMYM2:NM_001353159:exon25:c.A4056C:p.E1352D,ZMYM2:NM_001353164:exon25:c.A4056C:p.E1352D,ZMYM2:NM_197968:exon25:c.A4056C:p.E1352D,ZMYM2:NM_001190964:exon26:c.A4056C:p.E1352D,ZMYM2:NM_001353163:exon26:c.A3795C:p.E1265D,ZMYM2:NM_003453:exon26:c.A4056C:p.E1352D,ZMYM2:NM_001353161:exon27:c.A3861C:p.E1287D,ZMYM2:NM_…
chr8	10609986	10609986	C	G	A2780	RP1L1	Missense_Mutation	NM_178857	exon4	c.G4112C	p.G1371A	SNP	OV_merge_somatic_vcf	exonic	RP1L1		nonsynonymous SNV	RP1L1:NM_178857:exon4:c.G4112C:p.G1371A
chr5	32268724	32268724	G	A	A2780	MTMR12	Missense_Mutation	NM_001040446	exon6	c.C560T	p.A187V	SNP	OV_merge_somatic_vcf	exonic	MTMR12		nonsynonymous SNV	MTMR12:NM_001040446:exon6:c.C560T:p.A187V,MTMR12:NM_001294343:exon6:c.C560T:p.A187V,MTMR12:NM_001294344:exon6:c.C560T:p.A187V
chrX	48969184	48969184	A	T	A2780	KCND1	Missense_Mutation	NM_004979	exon1	c.T1088A	p.F363Y	SNP	OV_merge_somatic_vcf	exonic	KCND1		nonsynonymous SNV	KCND1:NM_004979:exon1:c.T1088A:p.F363Y
chr9	107487778	107487778	G	C	A2780	KLF4	Missense_Mutation	NM_001314052	exon3	c.C616G	p.P206A	SNP	OV_merge_somatic_vcf	exonic	KLF4		nonsynonymous SNV	KLF4:NM_001314052:exon3:c.C616G:p.P206A,KLF4:NM_004235:exon3:c.C616G:p.P206A
chr1	146987977	146987977	T	C	A2780	NBPF12	Missense_Mutation	NM_001278141	exon29	c.T3140C	p.V1047A	SNP	OV_merge_somatic_vcf	exonic	NBPF12		nonsynonymous SNV	NBPF12:NM_001278141:exon29:c.T3140C:p.V1047A
chr2	65072325	65072325	G	A	A2780	CEP68	Missense_Mutation	NM_001319100	exon3	c.G1229A	p.R410H	SNP	OV_merge_somatic_vcf	exonic	CEP68		nonsynonymous SNV	CEP68:NM_001319100:exon3:c.G1229A:p.R410H,CEP68:NM_001319101:exon3:c.G1229A:p.R410H,CEP68:NM_015147:exon3:c.G1229A:p.R410H
chr16	74675346	74675346	A	T	A2780	MLKL	Missense_Mutation	NM_001142497	exon4	c.T594A	p.N198K	SNP	OV_merge_somatic_vcf	exonic	MLKL		nonsynonymous SNV	MLKL:NM_001142497:exon4:c.T594A:p.N198K
chr12	108592290	108592290	C	T	A2780	TMEM119	Missense_Mutation	NM_181724	exon2	c.G94A	p.A32T	SNP	OV_merge_somatic_vcf	exonic	TMEM119		nonsynonymous SNV	TMEM119:NM_181724:exon2:c.G94A:p.A32T
chr11	67991674	67991674	G	A	A2780	UNC93B1	Missense_Mutation	NM_030930	exon11	c.C1666T	p.H556Y	SNP	OV_merge_somatic_vcf	exonic	UNC93B1		nonsynonymous SNV	UNC93B1:NM_030930:exon11:c.C1666T:p.H556Y
chr5	23527528	23527528	A	C	A2780	PRDM9	Missense_Mutation	NM_001310214	exon11	c.A2440C	p.S814R	SNP	OV_merge_somatic_vcf	exonic	PRDM9		nonsynonymous SNV	PRDM9:NM_001310214:exon11:c.A2440C:p.S814R,PRDM9:NM_001376900:exon11:c.A2440C:p.S814R,PRDM9:NM_020227:exon11:c.A2440C:p.S814R
chr1	13115959	13115959	T	C	A2780	HNRNPCL2	Missense_Mutation	NM_001136561	exon2	c.A442G	p.I148V	SNP	OV_merge_somatic_vcf	exonic	HNRNPCL2		nonsynonymous SNV	HNRNPCL2:NM_001136561:exon2:c.A442G:p.I148V
chr3	186048782	186048782	G	A	A2780	ETV5	Missense_Mutation	NM_004454	exon13	c.C1390T	p.R464C	SNP	OV_merge_somatic_vcf	exonic	ETV5		nonsynonymous SNV	ETV5:NM_004454:exon13:c.C1390T:p.R464C
chr12	53985819	53985819	T	G	A2780	HOXC10	Missense_Mutation	NM_017409	exon1	c.T560G	p.L187R	SNP	OV_merge_somatic_vcf	exonic	HOXC10		nonsynonymous SNV	HOXC10:NM_017409:exon1:c.T560G:p.L187R
chr9	312051	312051	G	A	A2780	DOCK8	Missense_Mutation	NM_001190458	exon5	c.G422A	p.R141Q	SNP	OV_merge_somatic_vcf	exonic	DOCK8		nonsynonymous SNV	DOCK8:NM_001190458:exon5:c.G422A:p.R141Q,DOCK8:NM_001193536:exon5:c.G422A:p.R141Q,DOCK8:NM_203447:exon6:c.G626A:p.R209Q
chr17	36451698	36451698	T	G	A2780	TBC1D3D	Missense_Mutation	NM_001355571	exon10	c.A806C	p.E269A	SNP	OV_merge_somatic_vcf	exonic	TBC1D3D;TBC1D3G;TBC1D3H;TBC1D3I;TBC1D3J		nonsynonymous SNV	TBC1D3J:NM_001355571:exon10:c.A806C:p.E269A
chr3	75739007	75739007	G	C	A2780	ZNF717	Missense_Mutation	NM_001128223	exon5	c.C616G	p.L206V	SNP	OV_merge_somatic_vcf	exonic	ZNF717		nonsynonymous SNV	ZNF717:NM_001128223:exon5:c.C616G:p.L206V,ZNF717:NM_001290208:exon5:c.C616G:p.L206V,ZNF717:NM_001290209:exon5:c.C466G:p.L156V,ZNF717:NM_001324027:exon5:c.C616G:p.L206V
chr19	41579520	41579520	G	A	A2780	CEACAM21	Missense_Mutation	NM_001098506	exon3	c.G592A	p.V198M	SNP	OV_merge_somatic_vcf	exonic	CEACAM21		nonsynonymous SNV	CEACAM21:NM_001098506:exon3:c.G592A:p.V198M,CEACAM21:NM_001290113:exon3:c.G208A:p.V70M,CEACAM21:NM_033543:exon3:c.G592A:p.V198M,CEACAM21:NM_001288773:exon4:c.G208A:p.V70M
chrX	54470363	54470363	G	T	A2780	FGD1	Missense_Mutation	NM_004463	exon4	c.C754A	p.P252T	SNP	OV_merge_somatic_vcf	exonic	FGD1		nonsynonymous SNV	FGD1:NM_004463:exon4:c.C754A:p.P252T
chr12	11869507	11869507	A	G	A2780	ETV6	Missense_Mutation	NM_001987	exon5	c.A547G	p.R183G	SNP	OV_merge_somatic_vcf	exonic	ETV6		nonsynonymous SNV	ETV6:NM_001987:exon5:c.A547G:p.R183G
chr21	44638127	44638127	G	A	A2780	KRTAP10-10	Missense_Mutation	NM_181688	exon1	c.G710A	p.R237H	SNP	OV_merge_somatic_vcf	exonic	KRTAP10-10		nonsynonymous SNV	KRTAP10-10:NM_181688:exon1:c.G710A:p.R237H
chr17	38471937	38471937	T	G	A2780	ARHGAP23	Missense_Mutation	NM_001199417	exon11	c.T2049G	p.D683E	SNP	OV_merge_somatic_vcf	exonic	ARHGAP23		nonsynonymous SNV	ARHGAP23:NM_001199417:exon11:c.T2049G:p.D683E
chr9	127896304	127896304	G	A	A2780	ST6GALNAC6	Missense_Mutation	NM_001286999	exon3	c.C55T	p.P19S	SNP	OV_merge_somatic_vcf	exonic	ST6GALNAC6		nonsynonymous SNV	ST6GALNAC6:NM_001286999:exon3:c.C55T:p.P19S,ST6GALNAC6:NM_013443:exon3:c.C55T:p.P19S
chr12	75207515	75207515	G	A	A2780	KCNC2	Missense_Mutation	NM_001260497	exon2	c.C469T	p.R157W	SNP	OV_merge_somatic_vcf	exonic	KCNC2		nonsynonymous SNV	KCNC2:NM_001260497:exon2:c.C469T:p.R157W,KCNC2:NM_001260498:exon2:c.C469T:p.R157W,KCNC2:NM_001260499:exon2:c.C469T:p.R157W,KCNC2:NM_139136:exon2:c.C469T:p.R157W,KCNC2:NM_139137:exon2:c.C469T:p.R157W,KCNC2:NM_153748:exon2:c.C469T:p.R157W
chr15	54626869	54626869	A	G	A2780	UNC13C	Missense_Mutation	NM_001080534	exon32	c.A6401G	p.H2134R	SNP	OV_merge_somatic_vcf	exonic	UNC13C		nonsynonymous SNV	UNC13C:NM_001080534:exon32:c.A6401G:p.H2134R,UNC13C:NM_001329919:exon32:c.A6395G:p.H2132R
chr19	22757345	22757345	T	G	A2780	ZNF99	Missense_Mutation	NM_001080409	exon4	c.A2564C	p.N855T	SNP	OV_merge_somatic_vcf	exonic	ZNF99		nonsynonymous SNV	ZNF99:NM_001080409:exon4:c.A2564C:p.N855T
chr13	110152349	110152349	C	T	A2780	COL4A1	Missense_Mutation	NM_001845	exon51	c.G4913A	p.R1638K	SNP	OV_merge_somatic_vcf	exonic	COL4A1		nonsynonymous SNV	COL4A1:NM_001845:exon51:c.G4913A:p.R1638K
chr1	152309764	152309764	C	T	A2780	FLG	Missense_Mutation	NM_002016	exon3	c.G5122A	p.D1708N	SNP	OV_merge_somatic_vcf	exonic	FLG		nonsynonymous SNV	FLG:NM_002016:exon3:c.G5122A:p.D1708N
chr2	32545703	32545703	G	A	A2780	BIRC6	Missense_Mutation	NM_001378125	exon63	c.G12650A	p.R4217H	SNP	OV_merge_somatic_vcf	exonic	BIRC6		nonsynonymous SNV	BIRC6:NM_001378125:exon63:c.G12650A:p.R4217H,BIRC6:NM_016252:exon63:c.G12653A:p.R4218H
chr10	17714709	17714709	C	G	A2780	STAM	Missense_Mutation	NM_001324286	exon11	c.C1261G	p.L421V	SNP	OV_merge_somatic_vcf	exonic	STAM		nonsynonymous SNV	STAM:NM_001324286:exon11:c.C1261G:p.L421V,STAM:NM_001324287:exon12:c.C1219G:p.L407V,STAM:NM_001324282:exon13:c.C1456G:p.L486V,STAM:NM_001324283:exon13:c.C1402G:p.L468V,STAM:NM_001324289:exon14:c.C1168G:p.L390V,STAM:NM_003473:exon14:c.C1552G:p.L518V,STAM:NM_001324284:exon15:c.C1402G:p.L468V,STAM:NM_001324285:exon15:c.C1402G:p.L468V,STAM:NM_001324288:exon15:c.C1168G:p.L390V
chr22	19820625	19820625	G	A	A2780	GNB1L	Missense_Mutation	NM_053004	exon4	c.C227T	p.T76M	SNP	OV_merge_somatic_vcf	exonic	GNB1L		nonsynonymous SNV	GNB1L:NM_053004:exon4:c.C227T:p.T76M
chr15	81333252	81333252	C	T	A2780	TMC3	Missense_Mutation	NM_001080532	exon22	c.G2470A	p.G824S	SNP	OV_merge_somatic_vcf	exonic	TMC3		nonsynonymous SNV	TMC3:NM_001080532:exon22:c.G2470A:p.G824S
chr1	202445110	202445110	C	T	A2780	PPP1R12B	Missense_Mutation	NM_001331029	exon13	c.C1732T	p.P578S	SNP	OV_merge_somatic_vcf	exonic	PPP1R12B		nonsynonymous SNV	PPP1R12B:NM_001331029:exon13:c.C1732T:p.P578S
chr13	101868822	101868822	A	G	A2780	FGF14	Missense_Mutation	NM_001321939	exon2	c.T215C	p.F72S	SNP	OV_merge_somatic_vcf	exonic	FGF14		nonsynonymous SNV	FGF14:NM_001321939:exon2:c.T215C:p.F72S,FGF14:NM_001321934:exon3:c.T59C:p.F20S,FGF14:NM_001321935:exon3:c.T59C:p.F20S,FGF14:NM_001321937:exon3:c.T326C:p.F109S,FGF14:NM_004115:exon3:c.T311C:p.F104S,FGF14:NM_175929:exon3:c.T326C:p.F109S,FGF14:NM_001321931:exon4:c.T59C:p.F20S,FGF14:NM_001321932:exon4:c.T122C:p.F41S,FGF14:NM_001321933:exon4:c.T131C:p.F44S,FGF14:NM_001321936:exon4:c.T122C:p.F41S,FGF14…
chr4	131416	131416	G	C	A2780	ZNF718	Missense_Mutation	NM_001039127	exon3	c.G137C	p.S46T	SNP	OV_merge_somatic_vcf	exonic	ZNF718		nonsynonymous SNV	ZNF718:NM_001039127:exon3:c.G137C:p.S46T,ZNF718:NM_001289930:exon3:c.G41C:p.S14T,ZNF718:NM_001289931:exon3:c.G41C:p.S14T
chr11	27658434	27658434	T	C	A2780	BDNF	Missense_Mutation	NM_170735	exon1	c.A131G	p.E44G	SNP	OV_merge_somatic_vcf	exonic	BDNF		nonsynonymous SNV	BDNF:NM_170735:exon1:c.A131G:p.E44G,BDNF:NM_001143805:exon2:c.A131G:p.E44G,BDNF:NM_001143806:exon2:c.A131G:p.E44G,BDNF:NM_001143807:exon2:c.A131G:p.E44G,BDNF:NM_001143808:exon2:c.A131G:p.E44G,BDNF:NM_001143809:exon2:c.A218G:p.E73G,BDNF:NM_001143812:exon2:c.A131G:p.E44G,BDNF:NM_001143813:exon2:c.A131G:p.E44G,BDNF:NM_001143816:exon2:c.A131G:p.E44G,BDNF:NM_001709:exon2:c.A131G:p.E44G,BDNF:NM_170731:…
chr2	229585950	229585950	A	C	A2780	DNER	Missense_Mutation	NM_139072	exon4	c.T755G	p.L252R	SNP	OV_merge_somatic_vcf	exonic	DNER		nonsynonymous SNV	DNER:NM_139072:exon4:c.T755G:p.L252R
chr17	42543079	42543079	C	T	A2780	NAGLU	Missense_Mutation	NM_000263	exon6	c.C1073T	p.P358L	SNP	OV_merge_somatic_vcf	exonic	NAGLU		nonsynonymous SNV	NAGLU:NM_000263:exon6:c.C1073T:p.P358L
chr3	48659130	48659130	G	A	A2780	CELSR3	Missense_Mutation	NM_001407	exon1	c.C3505T	p.L1169F	SNP	OV_merge_somatic_vcf	exonic	CELSR3		nonsynonymous SNV	CELSR3:NM_001407:exon1:c.C3505T:p.L1169F
chr6	33404002	33404002	G	A	A2780	KIFC1	Missense_Mutation	NM_002263	exon6	c.G629A	p.R210H	SNP	OV_merge_somatic_vcf	exonic	KIFC1		nonsynonymous SNV	KIFC1:NM_002263:exon6:c.G629A:p.R210H
chr17	36195362	36195362	C	T	A2780	CCL3	Missense_Mutation	NM_001001437	exon3	c.G206A	p.R69K	SNP	OV_merge_somatic_vcf	exonic	CCL3;CCL3L1;CCL3L3		nonsynonymous SNV	CCL3L3:NM_001001437:exon3:c.G206A:p.R69K,CCL3L1:NM_021006:exon3:c.G206A:p.R69K
chr3	51937282	51937282	G	A	A2780	RRP9	Missense_Mutation	NM_004704	exon6	c.C427T	p.R143W	SNP	OV_merge_somatic_vcf	exonic	RRP9		nonsynonymous SNV	RRP9:NM_004704:exon6:c.C427T:p.R143W
chr4	52017397	52017397	T	C	A2780	LRRC66	Missense_Mutation	NM_001024611	exon2	c.A217G	p.R73G	SNP	OV_merge_somatic_vcf	exonic	LRRC66		nonsynonymous SNV	LRRC66:NM_001024611:exon2:c.A217G:p.R73G
chr19	47751535	47751535	C	G	A2780	NOP53	Missense_Mutation	NM_015710	exon5	c.C614G	p.P205R	SNP	OV_merge_somatic_vcf	exonic	NOP53		nonsynonymous SNV	NOP53:NM_015710:exon5:c.C614G:p.P205R
chr1	152313095	152313095	G	C	A2780	FLG	Missense_Mutation	NM_002016	exon3	c.C1791G	p.S597R	SNP	OV_merge_somatic_vcf	exonic	FLG		nonsynonymous SNV	FLG:NM_002016:exon3:c.C1791G:p.S597R
chr5	176598244	176598244	C	T	A2780	GPRIN1	Missense_Mutation	NM_052899	exon2	c.G1591A	p.A531T	SNP	OV_merge_somatic_vcf	exonic	GPRIN1		nonsynonymous SNV	GPRIN1:NM_052899:exon2:c.G1591A:p.A531T
chr19	15179174	15179174	C	T	A2780	NOTCH3	Missense_Mutation	NM_000435	exon22	c.G3569A	p.R1190H	SNP	OV_merge_somatic_vcf	exonic	NOTCH3		nonsynonymous SNV	NOTCH3:NM_000435:exon22:c.G3569A:p.R1190H
chr20	41173950	41173950	A	G	A2780	PLCG1	Missense_Mutation	NM_002660	exon30	c.A3584G	p.N1195S	SNP	OV_merge_somatic_vcf	exonic	PLCG1		nonsynonymous SNV	PLCG1:NM_002660:exon30:c.A3584G:p.N1195S,PLCG1:NM_182811:exon30:c.A3584G:p.N1195S
chr4	112646386	112646386	A	C	A2780	LARP7	Translation_Start_Site	NM_001370974	exon3	c.A238C	p.M80L	SNP	OV_merge_somatic_vcf	exonic	LARP7		startloss	LARP7:NM_001370974:exon3:c.A238C:p.M80L,LARP7:NM_001370975:exon3:c.A238C:p.M80L,LARP7:NM_001370976:exon3:c.A238C:p.M80L,LARP7:NM_001370977:exon3:c.A238C:p.M80L,LARP7:NM_001370979:exon3:c.A238C:p.M80L,LARP7:NM_001370980:exon3:c.A238C:p.M80L,LARP7:NM_001370981:exon3:c.A1C:p.M1?,LARP7:NM_001370982:exon3:c.A1C:p.M1?,LARP7:NM_015454:exon3:c.A238C:p.M80L,LARP7:NM_016648:exon3:c.A238C:p.M80L,LARP7:NM_00…
chr5	141094869	141094869	C	T	A2780	PCDHB2	Nonsense_Mutation	NM_018936	exon1	c.C79T	p.Q27X	SNP	OV_merge_somatic_vcf	exonic	PCDHB2		stopgain	PCDHB2:NM_018936:exon1:c.C79T:p.Q27X
chr14	74798305	74798305	C	T	A2780	YLPM1	Missense_Mutation	NM_019589	exon5	c.C3008T	p.P1003L	SNP	OV_merge_somatic_vcf	exonic	YLPM1		nonsynonymous SNV	YLPM1:NM_019589:exon5:c.C3008T:p.P1003L
chr2	47375295	47375295	C	T	A2780	EPCAM	Missense_Mutation	NM_002354	exon4	c.C487T	p.R163W	SNP	OV_merge_somatic_vcf	exonic	EPCAM		nonsynonymous SNV	EPCAM:NM_002354:exon4:c.C487T:p.R163W
chr6	75102607	75102607	G	A	A2780	COL12A1	Missense_Mutation	NM_080645	exon41	c.C4913T	p.P1638L	SNP	OV_merge_somatic_vcf	exonic	COL12A1		nonsynonymous SNV	COL12A1:NM_080645:exon41:c.C4913T:p.P1638L,COL12A1:NM_004370:exon56:c.C8405T:p.P2802L
chr7	105614425	105614425	C	T	A2780	ATXN7L1	Missense_Mutation	NM_138495	exon8	c.G1537A	p.D513N	SNP	OV_merge_somatic_vcf	exonic	ATXN7L1		nonsynonymous SNV	ATXN7L1:NM_138495:exon8:c.G1537A:p.D513N,ATXN7L1:NM_001318229:exon10:c.G1261A:p.D421N,ATXN7L1:NM_001385596:exon10:c.G1909A:p.D637N,ATXN7L1:NM_020725:exon10:c.G1909A:p.D637N
chr2	27080887	27080887	G	A	A2780	EMILIN1	Missense_Mutation	NM_007046	exon3	c.G446A	p.R149Q	SNP	OV_merge_somatic_vcf	exonic	EMILIN1		nonsynonymous SNV	EMILIN1:NM_007046:exon3:c.G446A:p.R149Q
chrX	152701010	152701010	G	C	A2780	MAGEA3	Missense_Mutation	NM_005362	exon3	c.G178C	p.D60H	SNP	OV_merge_somatic_vcf	exonic	MAGEA3		nonsynonymous SNV	MAGEA3:NM_005362:exon3:c.G178C:p.D60H
chr2	149570108	149570108	C	G	A2780	MMADHC	Missense_Mutation	NM_015702	exon8	c.G757C	p.G253R	SNP	OV_merge_somatic_vcf	exonic	MMADHC		nonsynonymous SNV	MMADHC:NM_015702:exon8:c.G757C:p.G253R
chrX	152846389	152846389	C	T	A2780	NSDHL	Missense_Mutation	NM_015922	exon2	c.C65T	p.T22I	SNP	OV_merge_somatic_vcf	exonic	NSDHL		nonsynonymous SNV	NSDHL:NM_015922:exon2:c.C65T:p.T22I,NSDHL:NM_001129765:exon3:c.C65T:p.T22I
chr4	174308813	174308813	T	C	A2780	CEP44	Missense_Mutation	NM_001040157	exon7	c.T632C	p.I211T	SNP	OV_merge_somatic_vcf	exonic	CEP44		nonsynonymous SNV	CEP44:NM_001040157:exon7:c.T632C:p.I211T,CEP44:NM_001145314:exon7:c.T632C:p.I211T
chr10	71761797	71761797	G	T	A2780	VSIR	Missense_Mutation	NM_022153	exon2	c.C312A	p.H104Q	SNP	OV_merge_somatic_vcf	exonic	VSIR		nonsynonymous SNV	VSIR:NM_022153:exon2:c.C312A:p.H104Q
chr7	143478059	143478059	A	G	A2780	TAS2R41	Missense_Mutation	NM_176883	exon1	c.A187G	p.T63A	SNP	OV_merge_somatic_vcf	exonic	TAS2R41		nonsynonymous SNV	TAS2R41:NM_176883:exon1:c.A187G:p.T63A
chr19	54773335	54773335	G	T	A2780	KIR2DL1	Missense_Mutation	NM_001368251	exon3	c.G73T	p.V25F	SNP	OV_merge_somatic_vcf	exonic	KIR2DL1;KIR2DS1;KIR2DS5;LOC112267881		nonsynonymous SNV	LOC112267881:NM_001368251:exon3:c.G73T:p.V25F,KIR2DL1:NM_014218:exon3:c.G73T:p.V25F,KIR2DS1:NM_014512:exon3:c.G73T:p.V25F,KIR2DS5:NM_014513:exon3:c.G73T:p.V25F
chr10	63214921	63214921	G	T	A2780	JMJD1C	Missense_Mutation	NM_001322254	exon6	c.C589A	p.P197T	SNP	OV_merge_somatic_vcf	exonic	JMJD1C		nonsynonymous SNV	JMJD1C:NM_001322254:exon6:c.C589A:p.P197T,JMJD1C:NM_001282948:exon7:c.C700A:p.P234T,JMJD1C:NM_001318153:exon7:c.C382A:p.P128T,JMJD1C:NM_001322252:exon7:c.C1132A:p.P378T,JMJD1C:NM_001322258:exon7:c.C589A:p.P197T,JMJD1C:NM_001318154:exon8:c.C700A:p.P234T,JMJD1C:NM_032776:exon8:c.C1246A:p.P416T
chr2	10080199	10080199	T	C	A2780	CYS1	Missense_Mutation	NM_001037160	exon1	c.A25G	p.S9G	SNP	OV_merge_somatic_vcf	exonic	CYS1		nonsynonymous SNV	CYS1:NM_001037160:exon1:c.A25G:p.S9G
chr6	30547509	30547509	G	A	A2780	GNL1	Missense_Mutation	NM_005275	exon9	c.C1121T	p.S374F	SNP	OV_merge_somatic_vcf	exonic	GNL1		nonsynonymous SNV	GNL1:NM_005275:exon9:c.C1121T:p.S374F
chr1	152308947	152308947	C	T	A2780	FLG	Missense_Mutation	NM_002016	exon3	c.G5939A	p.R1980H	SNP	OV_merge_somatic_vcf	exonic	FLG		nonsynonymous SNV	FLG:NM_002016:exon3:c.G5939A:p.R1980H
chr3	69119905	69119905	T	A	A2780	LMOD3	Missense_Mutation	NM_198271	exon2	c.A450T	p.E150D	SNP	OV_merge_somatic_vcf	exonic	LMOD3		nonsynonymous SNV	LMOD3:NM_198271:exon2:c.A450T:p.E150D,LMOD3:NM_001304418:exon3:c.A450T:p.E150D
chr2	172474201	172474201	G	C	A2780	ITGA6	Missense_Mutation	NM_000210	exon6	c.G922C	p.D308H	SNP	OV_merge_somatic_vcf	exonic	ITGA6		nonsynonymous SNV	ITGA6:NM_000210:exon6:c.G922C:p.D308H,ITGA6:NM_001079818:exon6:c.G922C:p.D308H,ITGA6:NM_001316306:exon6:c.G565C:p.D189H,ITGA6:NM_001365529:exon6:c.G922C:p.D308H,ITGA6:NM_001365530:exon6:c.G922C:p.D308H
chr1	151526992	151526992	T	C	A2780	CGN	Missense_Mutation	NM_020770	exon10	c.T1781C	p.M594T	SNP	OV_merge_somatic_vcf	exonic	CGN		nonsynonymous SNV	CGN:NM_020770:exon10:c.T1781C:p.M594T
chr13	87675627	87675627	G	A	A2780	SLITRK5	Missense_Mutation	NM_001384609	exon2	c.G239A	p.R80H	SNP	OV_merge_somatic_vcf	exonic	SLITRK5		nonsynonymous SNV	SLITRK5:NM_001384609:exon2:c.G239A:p.R80H,SLITRK5:NM_001384610:exon2:c.G239A:p.R80H,SLITRK5:NM_015567:exon2:c.G239A:p.R80H
chr19	38460559	38460559	G	A	A2780	RYR1	Missense_Mutation	NM_000540	exon20	c.G2545A	p.D849N	SNP	OV_merge_somatic_vcf	exonic	RYR1		nonsynonymous SNV	RYR1:NM_000540:exon20:c.G2545A:p.D849N,RYR1:NM_001042723:exon20:c.G2545A:p.D849N
chr15	75358524	75358524	T	A	A2780	MAN2C1	Missense_Mutation	NM_001256496	exon18	c.A2044T	p.S682C	SNP	OV_merge_somatic_vcf	exonic	MAN2C1		nonsynonymous SNV	MAN2C1:NM_001256496:exon18:c.A2044T:p.S682C,MAN2C1:NM_001256494:exon20:c.A2392T:p.S798C,MAN2C1:NM_001256495:exon20:c.A2341T:p.S781C,MAN2C1:NM_006715:exon20:c.A2341T:p.S781C
chr4	1214353	1214353	C	T	A2780	CTBP1	Missense_Mutation	NM_001328	exon6	c.G883A	p.E295K	SNP	OV_merge_somatic_vcf	exonic	CTBP1		nonsynonymous SNV	CTBP1:NM_001328:exon6:c.G883A:p.E295K,CTBP1:NM_001377186:exon6:c.G883A:p.E295K,CTBP1:NM_001012614:exon7:c.G850A:p.E284K,CTBP1:NM_001377187:exon7:c.G850A:p.E284K,CTBP1:NM_001377188:exon7:c.G850A:p.E284K,CTBP1:NM_001377189:exon7:c.G850A:p.E284K,CTBP1:NM_001377190:exon7:c.G850A:p.E284K,CTBP1:NM_001377191:exon7:c.G850A:p.E284K,CTBP1:NM_001377192:exon7:c.G850A:p.E284K,CTBP1:NM_001377193:exon7:c.G850A:…
chr14	99652677	99652677	C	T	A2780	HHIPL1	Missense_Mutation	NM_001127258	exon2	c.C709T	p.R237W	SNP	OV_merge_somatic_vcf	exonic	HHIPL1		nonsynonymous SNV	HHIPL1:NM_001127258:exon2:c.C709T:p.R237W,HHIPL1:NM_032425:exon2:c.C709T:p.R237W,HHIPL1:NM_001329411:exon3:c.C514T:p.R172W
chr20	63278133	63278133	C	T	A2780	ARFGAP1	Nonsense_Mutation	NM_001281483	exon5	c.C301T	p.Q101X	SNP	OV_merge_somatic_vcf	exonic	ARFGAP1		stopgain	ARFGAP1:NM_001281483:exon5:c.C301T:p.Q101X,ARFGAP1:NM_001281484:exon5:c.C121T:p.Q41X,ARFGAP1:NM_001281482:exon6:c.C460T:p.Q154X,ARFGAP1:NM_018209:exon6:c.C460T:p.Q154X,ARFGAP1:NM_175609:exon6:c.C460T:p.Q154X
chr2	177437007	177437007	T	C	A2780	AGPS	Missense_Mutation	NM_003659	exon5	c.T590C	p.L197P	SNP	OV_merge_somatic_vcf	exonic	AGPS		nonsynonymous SNV	AGPS:NM_003659:exon5:c.T590C:p.L197P
chr7	4265206	4265206	C	A	A2780	SDK1	Nonsense_Mutation	NM_001079653	exon19	c.C1925A	p.S642X	SNP	OV_merge_somatic_vcf	exonic	SDK1		stopgain	SDK1:NM_001079653:exon19:c.C1925A:p.S642X,SDK1:NM_152744:exon45:c.C6464A:p.S2155X
chr3	101849870	101849870	C	T	A2780	NFKBIZ	Missense_Mutation	NM_031419	exon1	c.C242T	p.A81V	SNP	OV_merge_somatic_vcf	exonic	NFKBIZ		nonsynonymous SNV	NFKBIZ:NM_031419:exon1:c.C242T:p.A81V
chr21	44601579	44601579	G	A	A2780	KRTAP10-7	Missense_Mutation	NM_198689	exon1	c.G958A	p.A320T	SNP	OV_merge_somatic_vcf	exonic	KRTAP10-7		nonsynonymous SNV	KRTAP10-7:NM_198689:exon1:c.G958A:p.A320T
chr2	27627448	27627448	C	T	A2780	CCDC121	Missense_Mutation	NM_001142683	exon2	c.G838A	p.E280K	SNP	OV_merge_somatic_vcf	exonic	CCDC121		nonsynonymous SNV	CCDC121:NM_001142683:exon2:c.G838A:p.E280K,CCDC121:NM_024584:exon2:c.G352A:p.E118K
chr2	130763312	130763312	C	G	A2780	AMER3	Missense_Mutation	NM_001105193	exon2	c.C1240G	p.R414G	SNP	OV_merge_somatic_vcf	exonic	AMER3		nonsynonymous SNV	AMER3:NM_001105193:exon2:c.C1240G:p.R414G,AMER3:NM_001105194:exon2:c.C1240G:p.R414G,AMER3:NM_001105195:exon2:c.C1240G:p.R414G,AMER3:NM_152698:exon2:c.C1240G:p.R414G
chr3	45973221	45973221	A	G	A2780	FYCO1	Missense_Mutation	NM_024513	exon6	c.T406C	p.Y136H	SNP	OV_merge_somatic_vcf	exonic	FYCO1		nonsynonymous SNV	FYCO1:NM_024513:exon6:c.T406C:p.Y136H
chr2	1648649	1648649	A	T	A2780	PXDN	Missense_Mutation	NM_012293	exon17	c.T3131A	p.M1044K	SNP	OV_merge_somatic_vcf	exonic	PXDN		nonsynonymous SNV	PXDN:NM_012293:exon17:c.T3131A:p.M1044K
chr22	24000227	24000227	C	T	A2780	GSTT4	Missense_Mutation	NM_001358664	exon4	c.G376A	p.E126K	SNP	OV_merge_somatic_vcf	exonic	GSTT4		nonsynonymous SNV	GSTT4:NM_001358664:exon4:c.G376A:p.E126K
chr19	2877815	2877815	C	T	A2780	ZNF556	Missense_Mutation	NM_001300843	exon4	c.C854T	p.P285L	SNP	OV_merge_somatic_vcf	exonic	ZNF556		nonsynonymous SNV	ZNF556:NM_001300843:exon4:c.C854T:p.P285L,ZNF556:NM_024967:exon4:c.C857T:p.P286L
chr8	118110125	118110125	T	C	A2780	EXT1	Missense_Mutation	NM_000127	exon1	c.A922G	p.K308E	SNP	OV_merge_somatic_vcf	exonic	EXT1		nonsynonymous SNV	EXT1:NM_000127:exon1:c.A922G:p.K308E
chr9	104604675	104604675	T	C	A2780	OR13C2	Missense_Mutation	NM_001004481	exon1	c.A953G	p.K318R	SNP	OV_merge_somatic_vcf	exonic	OR13C2		nonsynonymous SNV	OR13C2:NM_001004481:exon1:c.A953G:p.K318R
chr16	70807840	70807840	A	G	A2780	HYDIN	Missense_Mutation	NM_001270974	exon86	c.T15106C	p.Y5036H	SNP	OV_merge_somatic_vcf	exonic	HYDIN		nonsynonymous SNV	HYDIN:NM_001270974:exon86:c.T15106C:p.Y5036H
chr15	73704263	73704263	G	A	A2780	CD276	Missense_Mutation	NM_001329628	exon4	c.G506A	p.R169Q	SNP	OV_merge_somatic_vcf	exonic	CD276		nonsynonymous SNV	CD276:NM_001329628:exon4:c.G506A:p.R169Q,CD276:NM_025240:exon4:c.G506A:p.R169Q,CD276:NM_001329629:exon5:c.G722A:p.R241Q,CD276:NM_001024736:exon6:c.G1160A:p.R387Q
chr1	209611484	209611484	C	A	A2780	CAMK1G	Missense_Mutation	NM_020439	exon10	c.C847A	p.L283I	SNP	OV_merge_somatic_vcf	exonic	CAMK1G		nonsynonymous SNV	CAMK1G:NM_020439:exon10:c.C847A:p.L283I
chr11	6440179	6440179	C	T	A2780	HPX	Missense_Mutation	NM_000613	exon4	c.G322A	p.V108I	SNP	OV_merge_somatic_vcf	exonic	HPX		nonsynonymous SNV	HPX:NM_000613:exon4:c.G322A:p.V108I
chr19	54848049	54848049	C	T	A2780	KIR2DS2	Missense_Mutation	NM_001291695	exon8	c.C955T	p.P319S	SNP	OV_merge_somatic_vcf	exonic	KIR2DS2		nonsynonymous SNV	KIR2DS2:NM_001291695:exon8:c.C955T:p.P319S
chr3	53235012	53235012	G	T	A2780	TKT	Missense_Mutation	NM_001064	exon5	c.C600A	p.D200E	SNP	OV_merge_somatic_vcf	exonic	TKT		nonsynonymous SNV	TKT:NM_001064:exon5:c.C600A:p.D200E,TKT:NM_001135055:exon5:c.C600A:p.D200E,TKT:NM_001258028:exon6:c.C624A:p.D208E
chr8	76706340	76706340	G	C	A2780	ZFHX4	Missense_Mutation	NM_024721	exon2	c.G2252C	p.S751T	SNP	OV_merge_somatic_vcf	exonic	ZFHX4		nonsynonymous SNV	ZFHX4:NM_024721:exon2:c.G2252C:p.S751T
chr5	160649175	160649175	A	G	A2780	ATP10B	Missense_Mutation	NM_001366658	exon3	c.T673C	p.Y225H	SNP	OV_merge_somatic_vcf	exonic	ATP10B		nonsynonymous SNV	ATP10B:NM_001366658:exon3:c.T673C:p.Y225H,ATP10B:NM_001366654:exon6:c.T889C:p.Y297H,ATP10B:NM_001366652:exon7:c.T757C:p.Y253H,ATP10B:NM_001366653:exon7:c.T757C:p.Y253H,ATP10B:NM_001366655:exon7:c.T757C:p.Y253H,ATP10B:NM_001366656:exon7:c.T757C:p.Y253H,ATP10B:NM_001366657:exon7:c.T757C:p.Y253H,ATP10B:NM_025153:exon8:c.T757C:p.Y253H
chr16	1968657	1968657	G	A	A2780	RNF151	Missense_Mutation	NM_174903	exon4	c.G470A	p.R157H	SNP	OV_merge_somatic_vcf	exonic	RNF151		nonsynonymous SNV	RNF151:NM_174903:exon4:c.G470A:p.R157H
chr2	27129080	27129080	G	T	A2780	ABHD1	Missense_Mutation	NM_032604	exon3	c.G411T	p.E137D	SNP	OV_merge_somatic_vcf	exonic	ABHD1		nonsynonymous SNV	ABHD1:NM_032604:exon3:c.G411T:p.E137D
chr16	673021	673021	G	A	A2780	RHOT2	Missense_Mutation	NM_001352279	exon16	c.G1468A	p.E490K	SNP	OV_merge_somatic_vcf	exonic	RHOT2		nonsynonymous SNV	RHOT2:NM_001352279:exon16:c.G1468A:p.E490K,RHOT2:NM_001352286:exon16:c.G1144A:p.E382K,RHOT2:NM_001352289:exon16:c.G958A:p.E320K,RHOT2:NM_001352291:exon16:c.G958A:p.E320K,RHOT2:NM_001352294:exon16:c.G958A:p.E320K,RHOT2:NM_001352276:exon17:c.G1570A:p.E524K,RHOT2:NM_001352277:exon17:c.G1567A:p.E523K,RHOT2:NM_001352278:exon17:c.G1522A:p.E508K,RHOT2:NM_001352282:exon17:c.G1300A:p.E434K,RHOT2:NM_001352…
chr10	92081415	92081415	C	A	A2780	CPEB3	Missense_Mutation	NM_001178137	exon9	c.G1732T	p.G578C	SNP	OV_merge_somatic_vcf	exonic	CPEB3		nonsynonymous SNV	CPEB3:NM_001178137:exon9:c.G1732T:p.G578C,CPEB3:NM_014912:exon9:c.G1774T:p.G592C
chr16	722985	722985	C	T	A2780	CCDC78	Missense_Mutation	NM_001378033	exon9	c.G671A	p.R224Q	SNP	OV_merge_somatic_vcf	exonic	CCDC78		nonsynonymous SNV	CCDC78:NM_001378033:exon9:c.G671A:p.R224Q,CCDC78:NM_001378031:exon11:c.G1058A:p.R353Q,CCDC78:NM_001031737:exon13:c.G1234A:p.G412R,CCDC78:NM_001378030:exon13:c.G1238A:p.R413Q
chr18	14537923	14537923	C	T	A2780	POTEC	Missense_Mutation	NM_001137671	exon3	c.G688A	p.A230T	SNP	OV_merge_somatic_vcf	exonic	POTEC		nonsynonymous SNV	POTEC:NM_001137671:exon3:c.G688A:p.A230T
chr3	184180211	184180211	C	T	A2780	AP2M1	Missense_Mutation	NM_001025205	exon4	c.C383T	p.A128V	SNP	OV_merge_somatic_vcf	exonic	AP2M1		nonsynonymous SNV	AP2M1:NM_001025205:exon4:c.C383T:p.A128V
chr1	119737253	119737253	C	T	A2780	PHGDH	Missense_Mutation	NM_006623	exon8	c.C932T	p.S311F	SNP	OV_merge_somatic_vcf	exonic	PHGDH		nonsynonymous SNV	PHGDH:NM_006623:exon8:c.C932T:p.S311F
chr5	155017433	155017433	C	A	A2780	KIF4B	Missense_Mutation	NM_001099293	exon1	c.C3574A	p.L1192I	SNP	OV_merge_somatic_vcf	exonic	KIF4B		nonsynonymous SNV	KIF4B:NM_001099293:exon1:c.C3574A:p.L1192I
chr9	42187059	42187059	G	A	A2780	SPATA31A6	Missense_Mutation	NM_001145196	exon4	c.G1357A	p.V453I	SNP	OV_merge_somatic_vcf	exonic	SPATA31A6		nonsynonymous SNV	SPATA31A6:NM_001145196:exon4:c.G1357A:p.V453I
chr18	35977527	35977527	C	T	A2780	C18orf21	Missense_Mutation	NM_001201474	exon3	c.C154T	p.P52S	SNP	OV_merge_somatic_vcf	exonic	C18orf21		nonsynonymous SNV	C18orf21:NM_001201474:exon3:c.C154T:p.P52S,C18orf21:NM_001201475:exon3:c.C154T:p.P52S,C18orf21:NM_031446:exon4:c.C418T:p.P140S
chr1	20886352	20886352	C	T	A2780	EIF4G3	Missense_Mutation	NM_003760	exon14	c.G2105A	p.R702Q	SNP	OV_merge_somatic_vcf	exonic	EIF4G3		nonsynonymous SNV	EIF4G3:NM_003760:exon14:c.G2105A:p.R702Q,EIF4G3:NM_001198801:exon17:c.G2213A:p.R738Q,EIF4G3:NM_001198802:exon17:c.G2123A:p.R708Q
chr1	149554594	149554594	C	G	A2780	NBPF19	Missense_Mutation	NM_001351365	exon93	c.C11388G	p.D3796E	SNP	OV_merge_somatic_vcf	exonic	NBPF19		nonsynonymous SNV	NBPF19:NM_001351365:exon93:c.C11388G:p.D3796E
chr6	30987377	30987377	G	A	A2780	MUC21	Missense_Mutation	NM_001010909	exon2	c.G1202A	p.G401E	SNP	OV_merge_somatic_vcf	exonic	MUC21		nonsynonymous SNV	MUC21:NM_001010909:exon2:c.G1202A:p.G401E,MUC21:NM_001322371:exon4:c.G1202A:p.G401E,MUC21:NM_001322370:exon5:c.G1112A:p.G371E
chr4	164197114	164197114	T	C	A2780	ANP32C	Missense_Mutation	NM_012403	exon1	c.A598G	p.S200G	SNP	OV_merge_somatic_vcf	exonic	ANP32C		nonsynonymous SNV	ANP32C:NM_012403:exon1:c.A598G:p.S200G
chr1	156285668	156285668	C	T	A2780	TMEM79	Missense_Mutation	NM_032323	exon2	c.C442T	p.R148C	SNP	OV_merge_somatic_vcf	exonic	TMEM79		nonsynonymous SNV	TMEM79:NM_032323:exon2:c.C442T:p.R148C
chr2	241062859	241062859	C	A	A2780	SNED1	Missense_Mutation	NM_001080437	exon17	c.C2326A	p.L776M	SNP	OV_merge_somatic_vcf	exonic	SNED1		nonsynonymous SNV	SNED1:NM_001080437:exon17:c.C2326A:p.L776M
chr1	12893460	12893460	G	A	A2780	PRAMEF10	Missense_Mutation	NM_001039361	exon4	c.C881T	p.P294L	SNP	OV_merge_somatic_vcf	exonic	PRAMEF10		nonsynonymous SNV	PRAMEF10:NM_001039361:exon4:c.C881T:p.P294L
chr14	24290902	24290902	C	T	A2780	DHRS1	Missense_Mutation	NM_001136050	exon9	c.G899A	p.R300H	SNP	OV_merge_somatic_vcf	exonic	DHRS1		nonsynonymous SNV	DHRS1:NM_001136050:exon9:c.G899A:p.R300H,DHRS1:NM_138452:exon9:c.G899A:p.R300H
chr12	101285791	101285791	A	G	A2780	UTP20	Missense_Mutation	NM_014503	exon4	c.A236G	p.N79S	SNP	OV_merge_somatic_vcf	exonic	UTP20		nonsynonymous SNV	UTP20:NM_014503:exon4:c.A236G:p.N79S
chr7	18026962	18026962	G	T	A2780	PRPS1L1	Missense_Mutation	NM_175886	exon1	c.C821A	p.T274N	SNP	OV_merge_somatic_vcf	exonic	PRPS1L1		nonsynonymous SNV	PRPS1L1:NM_175886:exon1:c.C821A:p.T274N
chr17	45430219	45430219	C	T	A2780	ARHGAP27	Missense_Mutation	NM_001282290	exon4	c.G61A	p.G21S	SNP	OV_merge_somatic_vcf	exonic	ARHGAP27		nonsynonymous SNV	ARHGAP27:NM_001282290:exon4:c.G61A:p.G21S,ARHGAP27:NM_001385384:exon4:c.G61A:p.G21S,ARHGAP27:NM_174919:exon4:c.G61A:p.G21S
chr11	75283333	75283333	C	T	A2780	ARRB1	Missense_Mutation	NM_004041	exon5	c.G308A	p.R103H	SNP	OV_merge_somatic_vcf	exonic	ARRB1		nonsynonymous SNV	ARRB1:NM_004041:exon5:c.G308A:p.R103H,ARRB1:NM_020251:exon5:c.G308A:p.R103H
chr12	57210157	57210157	C	T	A2780	LRP1	Missense_Mutation	NM_002332	exon81	c.C12568T	p.P4190S	SNP	OV_merge_somatic_vcf	exonic	LRP1		nonsynonymous SNV	LRP1:NM_002332:exon81:c.C12568T:p.P4190S
chr4	125318266	125318266	C	T	A2780	FAT4	Missense_Mutation	NM_001291285	exon2	c.C1855T	p.R619C	SNP	OV_merge_somatic_vcf	exonic	FAT4		nonsynonymous SNV	FAT4:NM_001291285:exon2:c.C1855T:p.R619C,FAT4:NM_001291303:exon2:c.C1855T:p.R619C,FAT4:NM_024582:exon2:c.C1855T:p.R619C
chr6	28148783	28148783	T	A	A2780	ZKSCAN8	Missense_Mutation	NM_006298	exon2	c.T376A	p.L126I	SNP	OV_merge_somatic_vcf	exonic	ZKSCAN8		nonsynonymous SNV	ZKSCAN8:NM_006298:exon2:c.T376A:p.L126I,ZKSCAN8:NM_001278119:exon3:c.T376A:p.L126I
chr1	43437684	43437684	A	T	A2780	SZT2	Missense_Mutation	NM_015284	exon44	c.A6209T	p.Y2070F	SNP	OV_merge_somatic_vcf	exonic	SZT2		nonsynonymous SNV	SZT2:NM_015284:exon44:c.A6209T:p.Y2070F,SZT2:NM_001365999:exon45:c.A6380T:p.Y2127F
chr17	46710963	46710963	G	A	A2780	NSF	Missense_Mutation	NM_006178	exon14	c.G1471A	p.A491T	SNP	OV_merge_somatic_vcf	exonic	NSF		nonsynonymous SNV	NSF:NM_006178:exon14:c.G1471A:p.A491T
chr1	46361683	46361683	A	G	A2780	NSUN4	Missense_Mutation	NM_001256127	exon6	c.A845G	p.Q282R	SNP	OV_merge_somatic_vcf	exonic	NSUN4		nonsynonymous SNV	NSUN4:NM_001256127:exon6:c.A845G:p.Q282R,NSUN4:NM_001256128:exon6:c.A845G:p.Q282R,NSUN4:NM_199044:exon6:c.A992G:p.Q331R
chr4	53481812	53481812	G	A	A2780	LNX1	Missense_Mutation	NM_032622	exon6	c.C1105T	p.R369W	SNP	OV_merge_somatic_vcf	exonic	LNX1		nonsynonymous SNV	LNX1:NM_032622:exon6:c.C1105T:p.R369W,LNX1:NM_001126328:exon7:c.C1393T:p.R465W
chr19	54251127	54251127	G	C	A2780	LILRB5	Missense_Mutation	NM_001304457	exon13	c.C1645G	p.P549A	SNP	OV_merge_somatic_vcf	exonic	LILRB5		nonsynonymous SNV	LILRB5:NM_001304457:exon13:c.C1645G:p.P549A
chr10	115171343	115171345	CTT	C	A2780	ATRNL1	Nonstop_Mutation	NM_001276282	exon8	c.1399_1401delinsC	p.*468delinsIKSSYEF		OV_merge_somatic_vcf	exonic	ATRNL1		stoploss	ATRNL1:NM_001276282:exon8:c.1399_1401delinsC:p.*468delinsIKSSYEF
chrX	67686112	67686112	G	T	A2780	AR	Missense_Mutation	NM_000044	exon3	c.G1871T	p.G624V	SNP	OV_merge_somatic_vcf	exonic	AR		nonsynonymous SNV	AR:NM_000044:exon3:c.G1871T:p.G624V,AR:NM_001348061:exon3:c.G1871T:p.G624V,AR:NM_001348063:exon3:c.G1871T:p.G624V,AR:NM_001011645:exon4:c.G275T:p.G92V
chr17	55081163	55081163	G	A	A2780	STXBP4	Missense_Mutation	NM_178509	exon16	c.G1469A	p.R490H	SNP	OV_merge_somatic_vcf	exonic	STXBP4		nonsynonymous SNV	STXBP4:NM_178509:exon16:c.G1469A:p.R490H
chr3	98590727	98590727	C	T	A2780	CPOX	Missense_Mutation	NM_000097	exon3	c.G716A	p.C239Y	SNP	OV_merge_somatic_vcf	exonic	CPOX		nonsynonymous SNV	CPOX:NM_000097:exon3:c.G716A:p.C239Y
chr2	195737955	195737955	C	T	A2780	DNAH7	Missense_Mutation	NM_018897	exon65	c.G12041A	p.R4014Q	SNP	OV_merge_somatic_vcf	exonic	DNAH7		nonsynonymous SNV	DNAH7:NM_018897:exon65:c.G12041A:p.R4014Q
chr19	44032672	44032672	G	A	A2780	ZNF222	Missense_Mutation	NM_001129996	exon4	c.G1118A	p.R373Q	SNP	OV_merge_somatic_vcf	exonic	ZNF222		nonsynonymous SNV	ZNF222:NM_001129996:exon4:c.G1118A:p.R373Q,ZNF222:NM_013360:exon4:c.G998A:p.R333Q
chr11	59657549	59657549	A	G	A2780	PATL1	Missense_Mutation	NM_152716	exon5	c.T602C	p.V201A	SNP	OV_merge_somatic_vcf	exonic	PATL1		nonsynonymous SNV	PATL1:NM_152716:exon5:c.T602C:p.V201A
chr7	12570824	12570824	C	T	A2780	SCIN	Missense_Mutation	NM_001112706	exon1	c.C38T	p.A13V	SNP	OV_merge_somatic_vcf	exonic	SCIN		nonsynonymous SNV	SCIN:NM_001112706:exon1:c.C38T:p.A13V
chr8	143870306	143870306	G	A	A2780	EPPK1	Missense_Mutation	NM_031308	exon2	c.C2948T	p.S983L	SNP	OV_merge_somatic_vcf	exonic	EPPK1		nonsynonymous SNV	EPPK1:NM_031308:exon2:c.C2948T:p.S983L
chr12	128414899	128414899	T	G	A2780	TMEM132C	Missense_Mutation	NM_001136103	exon2	c.T253G	p.F85V	SNP	OV_merge_somatic_vcf	exonic	TMEM132C		nonsynonymous SNV	TMEM132C:NM_001136103:exon2:c.T253G:p.F85V
chr19	55159433	55159433	G	A	A2780	DNAAF3	Missense_Mutation	NM_001256714	exon12	c.C1456T	p.R486W	SNP	OV_merge_somatic_vcf	exonic	DNAAF3		nonsynonymous SNV	DNAAF3:NM_001256714:exon12:c.C1456T:p.R486W,DNAAF3:NM_001256715:exon12:c.C1255T:p.R419W,DNAAF3:NM_001256716:exon12:c.C1093T:p.R365W,DNAAF3:NM_178837:exon12:c.C1396T:p.R466W
chr11	1182583	1182583	C	G	A2780	MUC5AC	Missense_Mutation	NM_001304359	exon31	c.C4438G	p.P1480A	SNP	OV_merge_somatic_vcf	exonic	MUC5AC		nonsynonymous SNV	MUC5AC:NM_001304359:exon31:c.C4438G:p.P1480A
chr1	1426242	1426242	C	T	A2780	TMEM88B	Missense_Mutation	NM_001146685	exon1	c.C115T	p.P39S	SNP	OV_merge_somatic_vcf	exonic	TMEM88B		nonsynonymous SNV	TMEM88B:NM_001146685:exon1:c.C115T:p.P39S
chr11	640030	640030	G	A	A2780	DRD4	Missense_Mutation	NM_000797	exon3	c.G781A	p.D261N	SNP	OV_merge_somatic_vcf	exonic	DRD4		nonsynonymous SNV	DRD4:NM_000797:exon3:c.G781A:p.D261N
chr11	64648764	64648764	G	A	A2780	NRXN2	Missense_Mutation	NM_138732	exon14	c.C3133T	p.R1045C	SNP	OV_merge_somatic_vcf	exonic	NRXN2		nonsynonymous SNV	NRXN2:NM_138732:exon14:c.C3133T:p.R1045C,NRXN2:NM_001376265:exon15:c.C3208T:p.R1070C,NRXN2:NM_001376262:exon16:c.C3253T:p.R1085C,NRXN2:NM_001376263:exon16:c.C3232T:p.R1078C,NRXN2:NM_001376266:exon16:c.C3229T:p.R1077C,NRXN2:NM_001376267:exon16:c.C3232T:p.R1078C,NRXN2:NM_015080:exon16:c.C3253T:p.R1085C
chr5	69419970	69419970	A	G	A2780	MARVELD2	Missense_Mutation	NM_001038603	exon2	c.A585G	p.I195M	SNP	OV_merge_somatic_vcf	exonic	MARVELD2		nonsynonymous SNV	MARVELD2:NM_001038603:exon2:c.A585G:p.I195M,MARVELD2:NM_001244734:exon2:c.A585G:p.I195M
chr22	31623728	31623728	C	T	A2780	PISD	Missense_Mutation	NM_001326413	exon3	c.G214A	p.A72T	SNP	OV_merge_somatic_vcf	exonic	PISD		nonsynonymous SNV	PISD:NM_001326413:exon3:c.G214A:p.A72T,PISD:NM_178022:exon3:c.G175A:p.A59T,PISD:NM_001326414:exon4:c.G214A:p.A72T,PISD:NM_001326415:exon4:c.G175A:p.A59T,PISD:NM_014338:exon4:c.G175A:p.A59T,PISD:NM_001326417:exon5:c.G175A:p.A59T,PISD:NM_001326419:exon5:c.G175A:p.A59T,PISD:NM_001326416:exon6:c.G175A:p.A59T
chr19	16577087	16577087	G	A	A2780	MED26	Missense_Mutation	NM_004831	exon3	c.C743T	p.S248L	SNP	OV_merge_somatic_vcf	exonic	MED26		nonsynonymous SNV	MED26:NM_004831:exon3:c.C743T:p.S248L
chr4	133150406	133150406	C	T	A2780	PCDH10	Missense_Mutation	NM_020815	exon1	c.C266T	p.P89L	SNP	OV_merge_somatic_vcf	exonic	PCDH10		nonsynonymous SNV	PCDH10:NM_020815:exon1:c.C266T:p.P89L,PCDH10:NM_032961:exon1:c.C266T:p.P89L
chr19	407581	407581	C	T	A2780	C2CD4C	Missense_Mutation	NM_001136263	exon2	c.G781A	p.G261S	SNP	OV_merge_somatic_vcf	exonic	C2CD4C		nonsynonymous SNV	C2CD4C:NM_001136263:exon2:c.G781A:p.G261S
chr16	30964866	30964866	G	A	A2780	SETD1A	Missense_Mutation	NM_014712	exon7	c.G1124A	p.R375H	SNP	OV_merge_somatic_vcf	exonic	SETD1A		nonsynonymous SNV	SETD1A:NM_014712:exon7:c.G1124A:p.R375H
chr15	28843167	28843167	T	C	A2780	GOLGA6L7	Missense_Mutation	NM_001365371	exon9	c.A937G	p.M313V	SNP	OV_merge_somatic_vcf	exonic	GOLGA6L7		nonsynonymous SNV	GOLGA6L7:NM_001365371:exon9:c.A937G:p.M313V
chr4	40808380	40808380	T	C	A2780	NSUN7	Missense_Mutation	NM_024677	exon12	c.T1598C	p.I533T	SNP	OV_merge_somatic_vcf	exonic	NSUN7		nonsynonymous SNV	NSUN7:NM_024677:exon12:c.T1598C:p.I533T
chr14	76790703	76790703	C	T	A2780	ANGEL1	Missense_Mutation	NM_001370748	exon9	c.G1760A	p.R587H	SNP	OV_merge_somatic_vcf	exonic	ANGEL1		nonsynonymous SNV	ANGEL1:NM_001370748:exon9:c.G1760A:p.R587H,ANGEL1:NM_015305:exon9:c.G1760A:p.R587H,ANGEL1:NM_001370746:exon11:c.G1919A:p.R640H,ANGEL1:NM_001370747:exon11:c.G1919A:p.R640H
chr9	41991685	41991685	C	T	A2780	CNTNAP3B	Missense_Mutation	NM_001201380	exon8	c.G1258A	p.V420I	SNP	OV_merge_somatic_vcf	exonic	CNTNAP3B		nonsynonymous SNV	CNTNAP3B:NM_001201380:exon8:c.G1258A:p.V420I
chr2	240573833	240573833	G	A	A2780	RNPEPL1	Missense_Mutation	NM_018226	exon4	c.G880A	p.A294T	SNP	OV_merge_somatic_vcf	exonic	RNPEPL1		nonsynonymous SNV	RNPEPL1:NM_018226:exon4:c.G880A:p.A294T
chrX	71249610	71249610	G	A	A2780	ZMYM3	Missense_Mutation	NM_001171162	exon7	c.C1321T	p.R441W	SNP	OV_merge_somatic_vcf	exonic	ZMYM3		nonsynonymous SNV	ZMYM3:NM_001171162:exon7:c.C1321T:p.R441W,ZMYM3:NM_001171163:exon7:c.C1321T:p.R441W,ZMYM3:NM_005096:exon7:c.C1321T:p.R441W,ZMYM3:NM_201599:exon7:c.C1321T:p.R441W
chr19	54773492	54773492	A	T	A2780	KIR2DL1	Missense_Mutation	NM_001368251	exon3	c.A230T	p.H77L	SNP	OV_merge_somatic_vcf	exonic	KIR2DL1;KIR2DS1;KIR2DS5;LOC112267881		nonsynonymous SNV	LOC112267881:NM_001368251:exon3:c.A230T:p.H77L,KIR2DL1:NM_014218:exon3:c.A230T:p.H77L,KIR2DS1:NM_014512:exon3:c.A230T:p.H77L,KIR2DS5:NM_014513:exon3:c.A230T:p.H77L
chr8	10610244	10610244	G	A	A2780	RP1L1	Missense_Mutation	NM_178857	exon4	c.C3854T	p.A1285V	SNP	OV_merge_somatic_vcf	exonic	RP1L1		nonsynonymous SNV	RP1L1:NM_178857:exon4:c.C3854T:p.A1285V
chr1	152311194	152311194	C	A	A2780	FLG	Missense_Mutation	NM_002016	exon3	c.G3692T	p.R1231M	SNP	OV_merge_somatic_vcf	exonic	FLG		nonsynonymous SNV	FLG:NM_002016:exon3:c.G3692T:p.R1231M
chr1	18365293	18365293	G	C	A2780	IGSF21	Missense_Mutation	NM_032880	exon6	c.G611C	p.G204A	SNP	OV_merge_somatic_vcf	exonic	IGSF21		nonsynonymous SNV	IGSF21:NM_032880:exon6:c.G611C:p.G204A
chr2	158121573	158121573	C	T	A2780	UPP2	Missense_Mutation	NM_173355	exon5	c.C619T	p.P207S	SNP	OV_merge_somatic_vcf	exonic	UPP2		nonsynonymous SNV	UPP2:NM_173355:exon5:c.C619T:p.P207S,UPP2:NM_001135098:exon7:c.C790T:p.P264S
chr11	92792802	92792802	G	T	A2780	FAT3	Missense_Mutation	NM_001008781	exon9	c.G4647T	p.L1549F	SNP	OV_merge_somatic_vcf	exonic	FAT3		nonsynonymous SNV	FAT3:NM_001008781:exon9:c.G4647T:p.L1549F,FAT3:NM_001367949:exon9:c.G4647T:p.L1549F
chr4	78472238	78472238	C	T	A2780	FRAS1	Missense_Mutation	NM_025074	exon52	c.C7430T	p.A2477V	SNP	OV_merge_somatic_vcf	exonic	FRAS1		nonsynonymous SNV	FRAS1:NM_025074:exon52:c.C7430T:p.A2477V
chr17	8492900	8492900	G	A	A2780	MYH10	Missense_Mutation	NM_005964	exon31	c.C4241T	p.A1414V	SNP	OV_merge_somatic_vcf	exonic	MYH10		nonsynonymous SNV	MYH10:NM_005964:exon31:c.C4241T:p.A1414V,MYH10:NM_001256095:exon32:c.C4268T:p.A1423V,MYH10:NM_001375266:exon32:c.C4271T:p.A1424V,MYH10:NM_001256012:exon33:c.C4334T:p.A1445V
chr1	62210987	62210987	T	C	A2780	L1TD1	Missense_Mutation	NM_019079	exon4	c.T2213C	p.L738P	SNP	OV_merge_somatic_vcf	exonic	L1TD1		nonsynonymous SNV	L1TD1:NM_019079:exon4:c.T2213C:p.L738P,L1TD1:NM_001164835:exon5:c.T2213C:p.L738P
chr12	14823050	14823050	C	T	A2780	C12orf60	Missense_Mutation	NM_175874	exon2	c.C115T	p.R39C	SNP	OV_merge_somatic_vcf	exonic	C12orf60		nonsynonymous SNV	C12orf60:NM_175874:exon2:c.C115T:p.R39C
chr19	54743929	54743929	C	T	A2780	KIR2DL1	Missense_Mutation	NM_001291696	exon3	c.C205T	p.R69C	SNP	OV_merge_somatic_vcf	exonic	KIR2DL1;KIR2DL2;KIR2DL3;KIR2DS2;KIR2DS3;LOC102725023		nonsynonymous SNV	KIR2DS2:NM_001291696:exon3:c.C205T:p.R69C,KIR2DS2:NM_001291695:exon4:c.C505T:p.R169C,KIR2DS2:NM_001291701:exon4:c.C505T:p.R169C,LOC102725023:NM_001360171:exon4:c.C505T:p.R169C,KIR2DS2:NM_012312:exon4:c.C505T:p.R169C,KIR2DS3:NM_012313:exon4:c.C505T:p.R169C,KIR2DL1:NM_014218:exon4:c.C505T:p.R169C,KIR2DL2:NM_014219:exon4:c.C505T:p.R169C,KIR2DL3:NM_015868:exon4:c.C505T:p.R169C
chr17	74843288	74843288	T	G	A2780	GRIN2C	Missense_Mutation	NM_000835	exon13	c.A2849C	p.D950A	SNP	OV_merge_somatic_vcf	exonic	GRIN2C		nonsynonymous SNV	GRIN2C:NM_000835:exon13:c.A2849C:p.D950A
chr9	112574918	112574918	A	G	A2780	KIAA1958	Missense_Mutation	NM_001287036	exon2	c.A838G	p.I280V	SNP	OV_merge_somatic_vcf	exonic	KIAA1958		nonsynonymous SNV	KIAA1958:NM_001287036:exon2:c.A838G:p.I280V,KIAA1958:NM_001287038:exon2:c.A838G:p.I280V,KIAA1958:NM_133465:exon2:c.A838G:p.I280V
chr19	48922327	48922327	C	A	A2780	NUCB1	Missense_Mutation	NM_006184	exon13	c.C1289A	p.P430H	SNP	OV_merge_somatic_vcf	exonic	NUCB1		nonsynonymous SNV	NUCB1:NM_006184:exon13:c.C1289A:p.P430H
chr20	62308714	62308714	G	A	A2780	ADRM1	Missense_Mutation	NM_001281437	exon9	c.G1060A	p.D354N	SNP	OV_merge_somatic_vcf	exonic	ADRM1		nonsynonymous SNV	ADRM1:NM_001281437:exon9:c.G1060A:p.D354N,ADRM1:NM_001281438:exon9:c.G1060A:p.D354N,ADRM1:NM_007002:exon10:c.G1177A:p.D393N,ADRM1:NM_175573:exon10:c.G1177A:p.D393N
chr2	241048754	241048754	C	A	A2780	SNED1	Missense_Mutation	NM_001080437	exon10	c.C1492A	p.L498I	SNP	OV_merge_somatic_vcf	exonic	SNED1		nonsynonymous SNV	SNED1:NM_001080437:exon10:c.C1492A:p.L498I
chr9	87605064	87605064	G	T	A2780	DAPK1	Missense_Mutation	NM_001288729	exon3	c.G173T	p.R58L	SNP	OV_merge_somatic_vcf	exonic	DAPK1		nonsynonymous SNV	DAPK1:NM_001288729:exon3:c.G173T:p.R58L,DAPK1:NM_001288730:exon3:c.G173T:p.R58L,DAPK1:NM_001288731:exon3:c.G173T:p.R58L,DAPK1:NM_004938:exon3:c.G173T:p.R58L
chr15	22903836	22903836	C	T	A2780	CYFIP1	Missense_Mutation	NM_001033028	exon7	c.G1165A	p.G389S	SNP	OV_merge_somatic_vcf	exonic	CYFIP1		nonsynonymous SNV	CYFIP1:NM_001033028:exon7:c.G1165A:p.G389S,CYFIP1:NM_001324125:exon19:c.G2092A:p.G698S,CYFIP1:NM_001324124:exon21:c.G2368A:p.G790S,CYFIP1:NM_001324126:exon21:c.G2356A:p.G786S,CYFIP1:NM_001324119:exon22:c.G2560A:p.G854S,CYFIP1:NM_001324120:exon22:c.G2458A:p.G820S,CYFIP1:NM_001324123:exon22:c.G2458A:p.G820S,CYFIP1:NM_014608:exon22:c.G2458A:p.G820S,CYFIP1:NM_001287810:exon23:c.G2458A:p.G820S,CYFIP1:…
chr8	40005342	40005342	A	G	A2780	IDO2	Missense_Mutation	NM_194294	exon9	c.A722G	p.D241G	SNP	OV_merge_somatic_vcf	exonic	IDO2		nonsynonymous SNV	IDO2:NM_194294:exon9:c.A722G:p.D241G
chr2	25980633	25980633	C	T	A2780	KIF3C	Missense_Mutation	NM_002254	exon1	c.G1285A	p.A429T	SNP	OV_merge_somatic_vcf	exonic	KIF3C		nonsynonymous SNV	KIF3C:NM_002254:exon1:c.G1285A:p.A429T
chr8	54063367	54063367	C	A	A2780	LYPLA1	Missense_Mutation	NM_001279356	exon4	c.G176T	p.R59M	SNP	OV_merge_somatic_vcf	exonic	LYPLA1		nonsynonymous SNV	LYPLA1:NM_001279356:exon4:c.G176T:p.R59M,LYPLA1:NM_001279358:exon4:c.G176T:p.R59M,LYPLA1:NM_001279359:exon4:c.G29T:p.R10M,LYPLA1:NM_006330:exon4:c.G176T:p.R59M
chr1	209965960	209965960	T	C	A2780	SYT14	Missense_Mutation	NM_001146261	exon3	c.T143C	p.L48P	SNP	OV_merge_somatic_vcf	exonic	SYT14		nonsynonymous SNV	SYT14:NM_001146261:exon3:c.T143C:p.L48P,SYT14:NM_001146264:exon3:c.T143C:p.L48P
chrX	1193297	1193297	T	C	A2780	CRLF2	Missense_Mutation	NM_001012288	exon6	c.A437G	p.K146R	SNP	OV_merge_somatic_vcf	exonic	CRLF2		nonsynonymous SNV	CRLF2:NM_001012288:exon6:c.A437G:p.K146R,CRLF2:NM_022148:exon7:c.A773G:p.K258R
chrX	107600651	107600651	G	A	A2780	FRMPD3	Missense_Mutation	NM_032428	exon16	c.G2711A	p.R904Q	SNP	OV_merge_somatic_vcf	exonic	FRMPD3		nonsynonymous SNV	FRMPD3:NM_032428:exon16:c.G2711A:p.R904Q
chr3	196487574	196487574	G	A	A2780	RNF168	Missense_Mutation	NM_152617	exon3	c.C383T	p.A128V	SNP	OV_merge_somatic_vcf	exonic	RNF168		nonsynonymous SNV	RNF168:NM_152617:exon3:c.C383T:p.A128V
chrX	37686119	37686119	T	C	A2780	XK	Missense_Mutation	NM_021083	exon1	c.T158C	p.L53P	SNP	OV_merge_somatic_vcf	exonic	XK		nonsynonymous SNV	XK:NM_021083:exon1:c.T158C:p.L53P
chr1	164807589	164807589	A	T	A2780	PBX1	Missense_Mutation	NM_001353130	exon4	c.A500T	p.E167V	SNP	OV_merge_somatic_vcf	exonic	PBX1		nonsynonymous SNV	PBX1:NM_001353130:exon4:c.A500T:p.E167V,PBX1:NM_001204961:exon5:c.A749T:p.E250V,PBX1:NM_001204963:exon5:c.A749T:p.E250V,PBX1:NM_001353131:exon5:c.A749T:p.E250V,PBX1:NM_002585:exon5:c.A749T:p.E250V
chr17	7653397	7653397	G	A	A2780	ATP1B2	Missense_Mutation	NM_001678	exon2	c.G136A	p.V46I	SNP	OV_merge_somatic_vcf	exonic	ATP1B2		nonsynonymous SNV	ATP1B2:NM_001678:exon2:c.G136A:p.V46I
chr2	110129203	110129203	C	A	A2780	NPHP1	Missense_Mutation	NM_001128179	exon16	c.G1510T	p.V504L	SNP	OV_merge_somatic_vcf	exonic	NPHP1		nonsynonymous SNV	NPHP1:NM_001128179:exon16:c.G1510T:p.V504L,NPHP1:NM_000272:exon18:c.G1867T:p.V623L,NPHP1:NM_001128178:exon18:c.G1699T:p.V567L,NPHP1:NM_001374256:exon18:c.G1696T:p.V566L,NPHP1:NM_001374257:exon18:c.G1699T:p.V567L,NPHP1:NM_207181:exon18:c.G1864T:p.V622L
chr1	152218867	152218867	C	T	A2780	HRNR	Missense_Mutation	NM_001009931	exon3	c.G2762A	p.R921Q	SNP	OV_merge_somatic_vcf	exonic	HRNR		nonsynonymous SNV	HRNR:NM_001009931:exon3:c.G2762A:p.R921Q
chr1	22913751	22913751	G	A	A2780	EPHB2	Missense_Mutation	NM_001309193	exon17	c.G3049A	p.G1017R	SNP	OV_merge_somatic_vcf	exonic	EPHB2		nonsynonymous SNV	EPHB2:NM_001309193:exon17:c.G3049A:p.G1017R
chr1	81984615	81984615	C	A	A2780	ADGRL2	Missense_Mutation	NM_001297705	exon18	c.C3264A	p.H1088Q	SNP	OV_merge_somatic_vcf	exonic	ADGRL2		nonsynonymous SNV	ADGRL2:NM_001297705:exon18:c.C3264A:p.H1088Q,ADGRL2:NM_001297706:exon18:c.C3264A:p.H1088Q,ADGRL2:NM_001350699:exon18:c.C3264A:p.H1088Q,ADGRL2:NM_012302:exon18:c.C3264A:p.H1088Q,ADGRL2:NM_001297704:exon19:c.C3264A:p.H1088Q,ADGRL2:NM_001330645:exon19:c.C3303A:p.H1101Q,ADGRL2:NM_001366002:exon19:c.C3264A:p.H1088Q,ADGRL2:NM_001366009:exon19:c.C3303A:p.H1101Q,ADGRL2:NM_001350698:exon20:c.C3315A:p.H110…
chr10	15248698	15248698	G	A	A2780	FAM171A1	Missense_Mutation	NM_001010924	exon5	c.C695T	p.T232M	SNP	OV_merge_somatic_vcf	exonic	FAM171A1		nonsynonymous SNV	FAM171A1:NM_001010924:exon5:c.C695T:p.T232M
chr7	100955413	100955413	G	A	A2780	MUC3A	Missense_Mutation	NM_005960	exon2	c.G3634A	p.G1212S	SNP	OV_merge_somatic_vcf	exonic	MUC3A		nonsynonymous SNV	MUC3A:NM_005960:exon2:c.G3634A:p.G1212S
chr10	3067991	3067991	T	C	A2780	PFKP	Translation_Start_Site	NM_001323067	exon1	c.T2C	p.M1?	SNP	OV_merge_somatic_vcf	exonic	PFKP		startloss	PFKP:NM_001323067:exon1:c.T2C:p.M1?
chr1	26774515	26774515	C	T	A2780	ARID1A	Nonsense_Mutation	NM_006015	exon18	c.C4288T	p.Q1430X	SNP	OV_merge_somatic_vcf	exonic	ARID1A		stopgain	ARID1A:NM_006015:exon18:c.C4288T:p.Q1430X
chr17	41586747	41586747	G	A	A2780	KRT14	Missense_Mutation	NM_000526	exon1	c.C88T	p.R30C	SNP	OV_merge_somatic_vcf	exonic	KRT14		nonsynonymous SNV	KRT14:NM_000526:exon1:c.C88T:p.R30C
chr14	74763676	74763676	C	T	A2780	YLPM1	Nonsense_Mutation	NM_019589	exon1	c.C187T	p.Q63X	SNP	OV_merge_somatic_vcf	exonic	YLPM1		stopgain	YLPM1:NM_019589:exon1:c.C187T:p.Q63X
chr15	69028323	69028323	A	G	A2780	NOX5	Missense_Mutation	NM_001184779	exon3	c.A283G	p.M95V	SNP	OV_merge_somatic_vcf	exonic	NOX5		nonsynonymous SNV	NOX5:NM_001184779:exon3:c.A283G:p.M95V,NOX5:NM_001184780:exon3:c.A262G:p.M88V,NOX5:NM_024505:exon3:c.A283G:p.M95V
chr17	76292883	76292883	G	C	A2780	QRICH2	Missense_Mutation	NM_032134	exon4	c.C1346G	p.A449G	SNP	OV_merge_somatic_vcf	exonic	QRICH2		nonsynonymous SNV	QRICH2:NM_032134:exon4:c.C1346G:p.A449G
chr19	54735274	54735274	T	C	A2780	KIR3DL3	Missense_Mutation	NM_153443	exon6	c.T971C	p.V324A	SNP	OV_merge_somatic_vcf	exonic	KIR3DL3		nonsynonymous SNV	KIR3DL3:NM_153443:exon6:c.T971C:p.V324A
chr1	232806705	232806705	T	C	A2780	MAP10	Missense_Mutation	NM_019090	exon1	c.T1256C	p.I419T	SNP	OV_merge_somatic_vcf	exonic	MAP10		nonsynonymous SNV	MAP10:NM_019090:exon1:c.T1256C:p.I419T
chrX	152728157	152728157	G	C	A2780	CSAG1	Nonsense_Mutation	NM_001102576	exon3	c.C84G	p.Y28X	SNP	OV_merge_somatic_vcf	exonic	CSAG1		stopgain	CSAG1:NM_001102576:exon3:c.C84G:p.Y28X,CSAG1:NM_153478:exon4:c.C84G:p.Y28X
chr2	27375892	27375892	G	C	A2780	SNX17	Missense_Mutation	NM_001267060	exon10	c.G950C	p.G317A	SNP	OV_merge_somatic_vcf	exonic	SNX17		nonsynonymous SNV	SNX17:NM_001267060:exon10:c.G950C:p.G317A,SNX17:NM_001267059:exon11:c.G989C:p.G330A,SNX17:NM_001267061:exon11:c.G965C:p.G322A,SNX17:NM_014748:exon11:c.G1025C:p.G342A
chr19	11035028	11035028	C	T	A2780	SMARCA4	Missense_Mutation	NM_001128845	exon27	c.C3967T	p.R1323W	SNP	OV_merge_somatic_vcf	exonic	SMARCA4		nonsynonymous SNV	SMARCA4:NM_001128845:exon27:c.C3967T:p.R1323W,SMARCA4:NM_001128846:exon27:c.C3967T:p.R1323W,SMARCA4:NM_001128848:exon27:c.C3967T:p.R1323W,SMARCA4:NM_001128847:exon28:c.C3967T:p.R1323W,SMARCA4:NM_001374457:exon28:c.C3967T:p.R1323W,SMARCA4:NM_001128849:exon29:c.C4066T:p.R1356W,SMARCA4:NM_003072:exon29:c.C4066T:p.R1356W,SMARCA4:NM_001128844:exon30:c.C4066T:p.R1356W
chr1	152313067	152313067	G	C	A2780	FLG	Missense_Mutation	NM_002016	exon3	c.C1819G	p.Q607E	SNP	OV_merge_somatic_vcf	exonic	FLG		nonsynonymous SNV	FLG:NM_002016:exon3:c.C1819G:p.Q607E
chr8	22119784	22119784	C	T	A2780	HR	Missense_Mutation	NM_005144	exon14	c.G2953A	p.E985K	SNP	OV_merge_somatic_vcf	exonic	HR		nonsynonymous SNV	HR:NM_005144:exon14:c.G2953A:p.E985K,HR:NM_018411:exon14:c.G2953A:p.E985K
chr5	160636273	160636273	G	T	A2780	ATP10B	Missense_Mutation	NM_001366658	exon6	c.C953A	p.P318H	SNP	OV_merge_somatic_vcf	exonic	ATP10B		nonsynonymous SNV	ATP10B:NM_001366658:exon6:c.C953A:p.P318H,ATP10B:NM_001366654:exon9:c.C1169A:p.P390H,ATP10B:NM_001366652:exon10:c.C1037A:p.P346H,ATP10B:NM_001366653:exon10:c.C1037A:p.P346H,ATP10B:NM_001366655:exon10:c.C1037A:p.P346H,ATP10B:NM_001366656:exon10:c.C1037A:p.P346H,ATP10B:NM_001366657:exon10:c.C1037A:p.P346H,ATP10B:NM_025153:exon11:c.C1037A:p.P346H
chr1	13175357	13175357	C	T	A2780	PRAMEF27	Missense_Mutation	NM_001010890	exon1	c.C77T	p.A26V	SNP	OV_merge_somatic_vcf	exonic	PRAMEF27;PRAMEF9		nonsynonymous SNV	PRAMEF9:NM_001010890:exon1:c.C77T:p.A26V,PRAMEF27:NM_001300891:exon2:c.C77T:p.A26V
chr1	152309887	152309887	C	A	A2780	FLG	Missense_Mutation	NM_002016	exon3	c.G4999T	p.A1667S	SNP	OV_merge_somatic_vcf	exonic	FLG		nonsynonymous SNV	FLG:NM_002016:exon3:c.G4999T:p.A1667S
chr3	98283448	98283448	A	G	A2780	OR5H2	Missense_Mutation	NM_001005482	exon1	c.A561G	p.I187M	SNP	OV_merge_somatic_vcf	exonic	OR5H2		nonsynonymous SNV	OR5H2:NM_001005482:exon1:c.A561G:p.I187M
chr2	101050457	101050457	A	T	A2780	TBC1D8	Missense_Mutation	NM_001102426	exon5	c.T771A	p.D257E	SNP	OV_merge_somatic_vcf	exonic	TBC1D8		nonsynonymous SNV	TBC1D8:NM_001102426:exon5:c.T771A:p.D257E,TBC1D8:NM_001330348:exon5:c.T816A:p.D272E
chr19	43613466	43613466	C	T	A2780	SRRM5	Missense_Mutation	NM_001145641	exon1	c.C1345T	p.R449C	SNP	OV_merge_somatic_vcf	exonic	SRRM5		nonsynonymous SNV	SRRM5:NM_001145641:exon1:c.C1345T:p.R449C
chr19	54775317	54775317	C	A	A2780	KIR2DL1	Missense_Mutation	NM_001368251	exon4	c.C523A	p.P175T	SNP	OV_merge_somatic_vcf	exonic	KIR2DL1;KIR2DS1;KIR2DS5;LOC112267881		nonsynonymous SNV	LOC112267881:NM_001368251:exon4:c.C523A:p.P175T,KIR2DL1:NM_014218:exon4:c.C523A:p.P175T,KIR2DS1:NM_014512:exon4:c.C523A:p.P175T,KIR2DS5:NM_014513:exon4:c.C523A:p.P175T
chr2	218662565	218662565	T	A	A2780	BCS1L	Missense_Mutation	NM_001371452	exon4	c.T274A	p.S92T	SNP	OV_merge_somatic_vcf	exonic	BCS1L		nonsynonymous SNV	BCS1L:NM_001371452:exon4:c.T274A:p.S92T,BCS1L:NM_001318836:exon5:c.T415A:p.S139T,BCS1L:NM_001371451:exon5:c.T415A:p.S139T,BCS1L:NM_001374085:exon5:c.T775A:p.S259T,BCS1L:NM_001374086:exon5:c.T274A:p.S92T,BCS1L:NM_001079866:exon6:c.T775A:p.S259T,BCS1L:NM_001257344:exon6:c.T775A:p.S259T,BCS1L:NM_001371446:exon6:c.T775A:p.S259T,BCS1L:NM_001371447:exon6:c.T775A:p.S259T,BCS1L:NM_001371450:exon6:c.T775A…
chr14	77256530	77256530	A	G	A2780	TMEM63C	Missense_Mutation	NM_020431	exon24	c.A2225G	p.Y742C	SNP	OV_merge_somatic_vcf	exonic	TMEM63C		nonsynonymous SNV	TMEM63C:NM_020431:exon24:c.A2225G:p.Y742C
chr1	152304418	152304418	G	A	A2780	FLG	Missense_Mutation	NM_002016	exon3	c.C10468T	p.R3490C	SNP	OV_merge_somatic_vcf	exonic	FLG		nonsynonymous SNV	FLG:NM_002016:exon3:c.C10468T:p.R3490C
chr1	201208317	201208317	G	A	A2780	IGFN1	Missense_Mutation	NM_001164586	exon12	c.G3424A	p.E1142K	SNP	OV_merge_somatic_vcf	exonic	IGFN1		nonsynonymous SNV	IGFN1:NM_001164586:exon12:c.G3424A:p.E1142K
chr1	209836859	209836859	A	G	A2780	UTP25	Missense_Mutation	NM_014388	exon6	c.A710G	p.K237R	SNP	OV_merge_somatic_vcf	exonic	UTP25		nonsynonymous SNV	UTP25:NM_014388:exon6:c.A710G:p.K237R
chr6	21595487	21595487	C	T	A2780	SOX4	Missense_Mutation	NM_003107	exon1	c.C953T	p.P318L	SNP	OV_merge_somatic_vcf	exonic	SOX4		nonsynonymous SNV	SOX4:NM_003107:exon1:c.C953T:p.P318L
chr16	5090287	5090287	C	T	A2780	EEF2KMT	Missense_Mutation	NM_001289029	exon4	c.G356A	p.R119H	SNP	OV_merge_somatic_vcf	exonic	EEF2KMT		nonsynonymous SNV	EEF2KMT:NM_001289029:exon4:c.G356A:p.R119H,EEF2KMT:NM_201598:exon5:c.G437A:p.R146H,EEF2KMT:NM_201400:exon6:c.G539A:p.R180H
chr17	38771145	38771145	A	C	A2780	PIP4K2B	Missense_Mutation	NM_003559	exon8	c.T935G	p.V312G	SNP	OV_merge_somatic_vcf	exonic	PIP4K2B		nonsynonymous SNV	PIP4K2B:NM_003559:exon8:c.T935G:p.V312G
chr10	52768256	52768256	C	A	A2780	MBL2	Nonsense_Mutation	NM_000242	exon4	c.G628T	p.E210X	SNP	OV_merge_somatic_vcf	exonic	MBL2		stopgain	MBL2:NM_000242:exon4:c.G628T:p.E210X,MBL2:NM_001378373:exon5:c.G628T:p.E210X,MBL2:NM_001378374:exon5:c.G628T:p.E210X
chr8	143859122	143859122	A	G	A2780	EPPK1	Missense_Mutation	NM_031308	exon2	c.T14132C	p.I4711T	SNP	OV_merge_somatic_vcf	exonic	EPPK1		nonsynonymous SNV	EPPK1:NM_031308:exon2:c.T14132C:p.I4711T
chr9	41996341	41996341	A	G	A2780	CNTNAP3B	Missense_Mutation	NM_001201380	exon7	c.T935C	p.F312S	SNP	OV_merge_somatic_vcf	exonic	CNTNAP3B		nonsynonymous SNV	CNTNAP3B:NM_001201380:exon7:c.T935C:p.F312S
chr6	101799691	101799691	T	G	A2780	GRIK2	Missense_Mutation	NM_001166247	exon7	c.T995G	p.V332G	SNP	OV_merge_somatic_vcf	exonic	GRIK2		nonsynonymous SNV	GRIK2:NM_001166247:exon7:c.T995G:p.V332G,GRIK2:NM_175768:exon7:c.T995G:p.V332G,GRIK2:NM_021956:exon8:c.T995G:p.V332G
chr19	36877334	36877334	C	G	A2780	ZNF345	Missense_Mutation	NM_001242472	exon3	c.C504G	p.H168Q	SNP	OV_merge_somatic_vcf	exonic	ZNF345		nonsynonymous SNV	ZNF345:NM_001242472:exon3:c.C504G:p.H168Q,ZNF345:NM_001242475:exon3:c.C504G:p.H168Q,ZNF345:NM_003419:exon3:c.C504G:p.H168Q,ZNF345:NM_001242474:exon4:c.C504G:p.H168Q,ZNF345:NM_001242476:exon4:c.C504G:p.H168Q
chr19	54847200	54847200	A	G	A2780	KIR2DS1	Missense_Mutation	NM_001281972	exon5	c.A659G	p.Y220C	SNP	OV_merge_somatic_vcf	exonic	KIR2DS1;KIR2DS2;KIR2DS3;KIR2DS4;KIR2DS5;KIR3DS1;LOC102725023;LOC112268355		nonsynonymous SNV	KIR2DS4:NM_001281972:exon5:c.A659G:p.Y220C,KIR2DS4:NM_001281971:exon6:c.A710G:p.Y237C
chr19	56390090	56390090	G	A	A2780	ZNF582	Missense_Mutation	NM_001320371	exon4	c.C236T	p.A79V	SNP	OV_merge_somatic_vcf	exonic	ZNF582		nonsynonymous SNV	ZNF582:NM_001320371:exon4:c.C236T:p.A79V,ZNF582:NM_144690:exon4:c.C143T:p.A48V
chr3	127573530	127573530	G	C	A2780	TPRA1	Missense_Mutation	NM_001136053	exon11	c.C1113G	p.I371M	SNP	OV_merge_somatic_vcf	exonic	TPRA1		nonsynonymous SNV	TPRA1:NM_001136053:exon11:c.C1113G:p.I371M,TPRA1:NM_001353007:exon11:c.C1002G:p.I334M,TPRA1:NM_001353001:exon12:c.C1113G:p.I371M,TPRA1:NM_001353002:exon12:c.C1113G:p.I371M,TPRA1:NM_001353003:exon12:c.C1113G:p.I371M,TPRA1:NM_001353005:exon12:c.C1113G:p.I371M,TPRA1:NM_001353004:exon13:c.C1113G:p.I371M
chr5	13751185	13751185	C	T	A2780	DNAH5	Missense_Mutation	NM_001369	exon65	c.G11104A	p.A3702T	SNP	OV_merge_somatic_vcf	exonic	DNAH5		nonsynonymous SNV	DNAH5:NM_001369:exon65:c.G11104A:p.A3702T
chr1	19780643	19780643	C	G	A2780	TMCO4	Missense_Mutation	NM_001349112	exon3	c.G116C	p.R39P	SNP	OV_merge_somatic_vcf	exonic	TMCO4		nonsynonymous SNV	TMCO4:NM_001349112:exon3:c.G116C:p.R39P,TMCO4:NM_001349113:exon4:c.G116C:p.R39P,TMCO4:NM_001349115:exon4:c.G116C:p.R39P,TMCO4:NM_181719:exon4:c.G116C:p.R39P,TMCO4:NM_001349114:exon5:c.G116C:p.R39P
chr8	17960427	17960427	G	A	A2780	PCM1	Missense_Mutation	NM_001352647	exon14	c.G2305A	p.A769T	SNP	OV_merge_somatic_vcf	exonic	PCM1		nonsynonymous SNV	PCM1:NM_001352647:exon14:c.G2305A:p.A769T,PCM1:NM_001352652:exon14:c.G2305A:p.A769T,PCM1:NM_001315507:exon15:c.G2305A:p.A769T,PCM1:NM_001315508:exon15:c.G2308A:p.A770T,PCM1:NM_001352634:exon15:c.G2305A:p.A769T,PCM1:NM_001352639:exon15:c.G2305A:p.A769T,PCM1:NM_001352640:exon15:c.G2308A:p.A770T,PCM1:NM_001352641:exon15:c.G2305A:p.A769T,PCM1:NM_001352644:exon15:c.G2305A:p.A769T,PCM1:NM_001352646:exo…
chr11	640027	640027	C	T	A2780	DRD4	Missense_Mutation	NM_000797	exon3	c.C778T	p.P260S	SNP	OV_merge_somatic_vcf	exonic	DRD4		nonsynonymous SNV	DRD4:NM_000797:exon3:c.C778T:p.P260S
chr3	66380267	66380268	CT	C	A2780	LRIG1	Nonstop_Mutation						OV_merge_somatic_vcf	exonic	LRIG1		stoploss	LRIG1:NM_001377347:exon12:c.2275_2276delinsG,LRIG1:NM_001377348:exon12:c.2248_2249delinsG:p.S750Afs*55,LRIG1:NM_001377349:exon12:c.1993_1994delinsG,LRIG1:NM_001377344:exon18:c.3202_3203delinsG:p.S1068Afs*55,LRIG1:NM_001377345:exon19:c.2497_2498delinsG:p.P659_660insRITWFKGDRPLSLTERHHLTPDNQLLVVQNVVAEDAGRYTCEMSNTLGTERAHSQLSVLPAAGCRKDGTTVGIFTIAVVSSIVLTSLVWVCIIYQTRKKSEEYSVTNTDETVVPPDVPSYLSSQGTLSDRQETV…
chr8	76851341	76851341	G	A	A2780	ZFHX4	Missense_Mutation	NM_024721	exon10	c.G4420A	p.E1474K	SNP	OV_merge_somatic_vcf	exonic	ZFHX4		nonsynonymous SNV	ZFHX4:NM_024721:exon10:c.G4420A:p.E1474K
chrX	47181588	47181588	G	T	A2780	RBM10	Missense_Mutation	NM_001204466	exon13	c.G1286T	p.G429V	SNP	OV_merge_somatic_vcf	exonic	RBM10		nonsynonymous SNV	RBM10:NM_001204466:exon13:c.G1286T:p.G429V,RBM10:NM_152856:exon13:c.G1283T:p.G428V,RBM10:NM_001204467:exon14:c.G1514T:p.G505V,RBM10:NM_001204468:exon14:c.G1712T:p.G571V,RBM10:NM_005676:exon14:c.G1517T:p.G506V
chr1	13225429	13225429	A	G	A2780	PRAMEF18	Missense_Mutation	NM_001099850	exon2	c.T292C	p.W98R	SNP	OV_merge_somatic_vcf	exonic	PRAMEF18;PRAMEF22		nonsynonymous SNV	PRAMEF18:NM_001099850:exon2:c.T292C:p.W98R,PRAMEF22:NM_001100631:exon2:c.T292C:p.W98R
chr11	56376117	56376117	G	T	A2780	OR8U1	Missense_Mutation	NM_001005204	exon1	c.G494T	p.R165L	SNP	OV_merge_somatic_vcf	exonic	OR8U1;OR8U8		nonsynonymous SNV	OR8U1:NM_001005204:exon1:c.G494T:p.R165L
chr14	20457040	20457040	C	G	A2780	APEX1	Missense_Mutation	NM_001244249	exon5	c.C489G	p.D163E	SNP	OV_merge_somatic_vcf	exonic	APEX1		nonsynonymous SNV	APEX1:NM_001244249:exon5:c.C489G:p.D163E,APEX1:NM_001641:exon5:c.C489G:p.D163E,APEX1:NM_080648:exon5:c.C489G:p.D163E,APEX1:NM_080649:exon5:c.C489G:p.D163E
chr17	8798025	8798025	G	A	A2780	MFSD6L	Missense_Mutation	NM_152599	exon1	c.C1096T	p.P366S	SNP	OV_merge_somatic_vcf	exonic	MFSD6L		nonsynonymous SNV	MFSD6L:NM_152599:exon1:c.C1096T:p.P366S
chr11	1191269	1191269	C	G	A2780	MUC5AC	Missense_Mutation	NM_001304359	exon31	c.C13124G	p.T4375S	SNP	OV_merge_somatic_vcf	exonic	MUC5AC		nonsynonymous SNV	MUC5AC:NM_001304359:exon31:c.C13124G:p.T4375S
chr19	54742106	54742106	T	A	A2780	KIR2DL1	Missense_Mutation	NM_001291695	exon3	c.T197A	p.F66Y	SNP	OV_merge_somatic_vcf	exonic	KIR2DL1;KIR2DL2;KIR2DL3;KIR2DS2;KIR2DS3;LOC102725023		nonsynonymous SNV	KIR2DS2:NM_001291695:exon3:c.T197A:p.F66Y,KIR2DS2:NM_001291701:exon3:c.T197A:p.F66Y,LOC102725023:NM_001360171:exon3:c.T197A:p.F66Y,KIR2DS2:NM_012312:exon3:c.T197A:p.F66Y,KIR2DS3:NM_012313:exon3:c.T197A:p.F66Y,KIR2DL1:NM_014218:exon3:c.T197A:p.F66Y,KIR2DL2:NM_014219:exon3:c.T197A:p.F66Y,KIR2DL3:NM_015868:exon3:c.T197A:p.F66Y
chr11	47690425	47690425	T	C	A2780	AGBL2	Missense_Mutation	NM_024783	exon10	c.A1282G	p.S428G	SNP	OV_merge_somatic_vcf	exonic	AGBL2		nonsynonymous SNV	AGBL2:NM_024783:exon10:c.A1282G:p.S428G
chr1	120436677	120436677	C	T	A2780	NBPF8	Missense_Mutation	NM_001037501	exon4	c.C155T	p.A52V	SNP	OV_merge_somatic_vcf	exonic	NBPF8		nonsynonymous SNV	NBPF8:NM_001037501:exon4:c.C155T:p.A52V
chr22	41518568	41518568	G	A	A2780	ACO2	Missense_Mutation	NM_001098	exon8	c.G1028A	p.S343N	SNP	OV_merge_somatic_vcf	exonic	ACO2		nonsynonymous SNV	ACO2:NM_001098:exon8:c.G1028A:p.S343N
chr17	76292874	76292874	C	T	A2780	QRICH2	Missense_Mutation	NM_032134	exon4	c.G1355A	p.R452H	SNP	OV_merge_somatic_vcf	exonic	QRICH2		nonsynonymous SNV	QRICH2:NM_032134:exon4:c.G1355A:p.R452H
chr3	45975318	45975318	C	T	A2780	FYCO1	Missense_Mutation	NM_024513	exon5	c.G316A	p.A106T	SNP	OV_merge_somatic_vcf	exonic	FYCO1		nonsynonymous SNV	FYCO1:NM_024513:exon5:c.G316A:p.A106T
chr15	54321997	54321997	A	C	A2780	UNC13C	Missense_Mutation	NM_001080534	exon13	c.A4327C	p.T1443P	SNP	OV_merge_somatic_vcf	exonic	UNC13C		nonsynonymous SNV	UNC13C:NM_001080534:exon13:c.A4327C:p.T1443P,UNC13C:NM_001329919:exon13:c.A4321C:p.T1441P
chr2	230292697	230292697	C	T	A2780	SP140	Missense_Mutation	NM_001278453	exon17	c.C1535T	p.T512M	SNP	OV_merge_somatic_vcf	exonic	SP140		nonsynonymous SNV	SP140:NM_001278453:exon17:c.C1535T:p.T512M,SP140:NM_001278452:exon18:c.C1697T:p.T566M,SP140:NM_001278451:exon19:c.C1796T:p.T599M,SP140:NM_007237:exon20:c.C1877T:p.T626M
chr1	244054286	244054286	G	T	A2780	ZBTB18	Missense_Mutation	NM_006352	exon1	c.G485T	p.G162V	SNP	OV_merge_somatic_vcf	exonic	ZBTB18		nonsynonymous SNV	ZBTB18:NM_006352:exon1:c.G485T:p.G162V,ZBTB18:NM_001278196:exon2:c.G485T:p.G162V,ZBTB18:NM_205768:exon2:c.G512T:p.G171V
chr9	98362720	98362720	T	C	A2780	GABBR2	Missense_Mutation	NM_005458	exon13	c.A1888G	p.M630V	SNP	OV_merge_somatic_vcf	exonic	GABBR2		nonsynonymous SNV	GABBR2:NM_005458:exon13:c.A1888G:p.M630V
chr1	120460584	120460584	G	A	A2780	NBPF8	Missense_Mutation	NM_001037501	exon16	c.G1813A	p.D605N	SNP	OV_merge_somatic_vcf	exonic	NBPF8		nonsynonymous SNV	NBPF8:NM_001037501:exon16:c.G1813A:p.D605N
chr1	51361310	51361310	A	T	A2780	EPS15	Missense_Mutation	NM_001159969	exon12	c.T1463A	p.L488Q	SNP	OV_merge_somatic_vcf	exonic	EPS15		nonsynonymous SNV	EPS15:NM_001159969:exon12:c.T1463A:p.L488Q,EPS15:NM_001981:exon24:c.T2405A:p.L802Q
chrX	78961457	78961457	C	T	A2780	P2RY10	Missense_Mutation	NM_198333	exon2	c.C937T	p.R313C	SNP	OV_merge_somatic_vcf	exonic	P2RY10		nonsynonymous SNV	P2RY10:NM_198333:exon2:c.C937T:p.R313C,P2RY10:NM_001324218:exon3:c.C937T:p.R313C,P2RY10:NM_001324221:exon3:c.C988T:p.R330C,P2RY10:NM_001324225:exon4:c.C1012T:p.R338C,P2RY10:NM_014499:exon4:c.C937T:p.R313C
chr5	141415678	141415678	G	A	A2780	PCDHGA10	Missense_Mutation	NM_032090	exon1	c.G2503A	p.G835S	SNP	OV_merge_somatic_vcf	exonic	PCDHGA10		nonsynonymous SNV	PCDHGA10:NM_032090:exon1:c.G2503A:p.G835S
chr15	68290815	68290815	C	G	A2780	FEM1B	Missense_Mutation	NM_015322	exon2	c.C1457G	p.T486S	SNP	OV_merge_somatic_vcf	exonic	FEM1B		nonsynonymous SNV	FEM1B:NM_015322:exon2:c.C1457G:p.T486S
chr9	41991703	41991703	G	T	A2780	CNTNAP3B	Missense_Mutation	NM_001201380	exon8	c.C1240A	p.R414S	SNP	OV_merge_somatic_vcf	exonic	CNTNAP3B		nonsynonymous SNV	CNTNAP3B:NM_001201380:exon8:c.C1240A:p.R414S
chr19	4488760	4488760	G	A	A2780	HDGFL2	Missense_Mutation	NM_001001520	exon4	c.G373A	p.V125I	SNP	OV_merge_somatic_vcf	exonic	HDGFL2		nonsynonymous SNV	HDGFL2:NM_001001520:exon4:c.G373A:p.V125I,HDGFL2:NM_001348169:exon4:c.G445A:p.V149I,HDGFL2:NM_032631:exon4:c.G373A:p.V125I
chr22	25039904	25039904	C	T	A2780	KIAA1671	Missense_Mutation	NM_001145206	exon3	c.C2774T	p.A925V	SNP	OV_merge_somatic_vcf	exonic	KIAA1671		nonsynonymous SNV	KIAA1671:NM_001145206:exon3:c.C2774T:p.A925V
chr9	2807875	2807875	C	T	A2780	PUM3	Missense_Mutation	NM_014878	exon17	c.G1753A	p.V585I	SNP	OV_merge_somatic_vcf	exonic	PUM3		nonsynonymous SNV	PUM3:NM_014878:exon17:c.G1753A:p.V585I
chr11	1460613	1460613	C	G	A2780	BRSK2	Missense_Mutation	NM_001256627	exon20	c.C2101G	p.L701V	SNP	OV_merge_somatic_vcf	exonic	BRSK2		nonsynonymous SNV	BRSK2:NM_001256627:exon20:c.C2101G:p.L701V,BRSK2:NM_001256630:exon20:c.C2191G:p.L731V
chrX	124380701	124380701	C	A	A2780	TENM1	Missense_Mutation	NM_014253	exon31	c.G8013T	p.E2671D	SNP	OV_merge_somatic_vcf	exonic	TENM1		nonsynonymous SNV	TENM1:NM_014253:exon31:c.G8013T:p.E2671D,TENM1:NM_001163278:exon32:c.G8034T:p.E2678D,TENM1:NM_001163279:exon32:c.G8031T:p.E2677D
chr8	143810489	143810489	G	A	A2780	SCRIB	Missense_Mutation	NM_015356	exon13	c.C1520T	p.P507L	SNP	OV_merge_somatic_vcf	exonic	SCRIB		nonsynonymous SNV	SCRIB:NM_015356:exon13:c.C1520T:p.P507L,SCRIB:NM_182706:exon13:c.C1520T:p.P507L
chr17	3648926	3648926	G	A	A2780	CTNS	Missense_Mutation	NM_001031681	exon5	c.G220A	p.D74N	SNP	OV_merge_somatic_vcf	exonic	CTNS		nonsynonymous SNV	CTNS:NM_001031681:exon5:c.G220A:p.D74N,CTNS:NM_001374492:exon5:c.G220A:p.D74N,CTNS:NM_004937:exon5:c.G220A:p.D74N
chr10	89206899	89206899	G	T	A2780	CH25H	Missense_Mutation	NM_003956	exon1	c.C394A	p.L132M	SNP	OV_merge_somatic_vcf	exonic	CH25H		nonsynonymous SNV	CH25H:NM_003956:exon1:c.C394A:p.L132M
chr3	75737477	75737477	G	C	A2780	ZNF717	Missense_Mutation	NM_001128223	exon5	c.C2146G	p.Q716E	SNP	OV_merge_somatic_vcf	exonic	ZNF717		nonsynonymous SNV	ZNF717:NM_001128223:exon5:c.C2146G:p.Q716E,ZNF717:NM_001290208:exon5:c.C2146G:p.Q716E,ZNF717:NM_001290209:exon5:c.C1996G:p.Q666E,ZNF717:NM_001324027:exon5:c.C2146G:p.Q716E
chr13	77919522	77919522	C	A	A2780	EDNRB	Nonsense_Mutation	NM_001201397	exon1	c.G94T	p.G32X	SNP	OV_merge_somatic_vcf	exonic	EDNRB		stopgain	EDNRB:NM_001201397:exon1:c.G94T:p.G32X
chr1	150700168	150700168	G	A	A2780	HORMAD1	Missense_Mutation	NM_001199829	exon13	c.C1027T	p.P343S	SNP	OV_merge_somatic_vcf	exonic	HORMAD1		nonsynonymous SNV	HORMAD1:NM_001199829:exon13:c.C1027T:p.P343S,HORMAD1:NM_032132:exon14:c.C1048T:p.P350S
chr2	178757763	178757763	G	A	A2780	TTN	Missense_Mutation	NM_133432	exon44	c.C10319T	p.A3440V	SNP	OV_merge_somatic_vcf	exonic	TTN		nonsynonymous SNV	TTN:NM_133432:exon44:c.C10319T:p.A3440V,TTN:NM_001267550:exon45:c.C10457T:p.A3486V
chr11	125789436	125789436	C	T	A2780	PATE3	Missense_Mutation	NM_001129883	exon2	c.C100T	p.R34C	SNP	OV_merge_somatic_vcf	exonic	PATE3		nonsynonymous SNV	PATE3:NM_001129883:exon2:c.C100T:p.R34C
chrX	135911902	135911902	A	G	A2780	SAGE1	Missense_Mutation	NM_001381902	exon18	c.A2470G	p.N824D	SNP	OV_merge_somatic_vcf	exonic	SAGE1		nonsynonymous SNV	SAGE1:NM_001381902:exon18:c.A2470G:p.N824D,SAGE1:NM_018666:exon18:c.A2470G:p.N824D
chr15	72203026	72203026	C	A	A2780	PKM	Missense_Mutation	NM_001206799	exon9	c.G1318T	p.G440C	SNP	OV_merge_somatic_vcf	exonic	PKM		nonsynonymous SNV	PKM:NM_001206799:exon9:c.G1318T:p.G440C,PKM:NM_001316318:exon9:c.G1408T:p.G470C,PKM:NM_182470:exon9:c.G1303T:p.G435C,PKM:NM_182471:exon9:c.G1303T:p.G435C,PKM:NM_001206796:exon10:c.G1525T:p.G509C
chr1	152307170	152307170	G	C	A2780	FLG	Missense_Mutation	NM_002016	exon3	c.C7716G	p.D2572E	SNP	OV_merge_somatic_vcf	exonic	FLG		nonsynonymous SNV	FLG:NM_002016:exon3:c.C7716G:p.D2572E
chr17	41302212	41302212	T	C	A2780	KRTAP29-1	Missense_Mutation	NM_001257309	exon1	c.A640G	p.K214E	SNP	OV_merge_somatic_vcf	exonic	KRTAP29-1		nonsynonymous SNV	KRTAP29-1:NM_001257309:exon1:c.A640G:p.K214E
chr19	54806109	54806109	A	G	A2780	KIR2DL4	Missense_Mutation	NM_001080770	exon4	c.A520G	p.I174V	SNP	OV_merge_somatic_vcf	exonic	KIR2DL4;LOC112268354		nonsynonymous SNV	KIR2DL4:NM_001080770:exon4:c.A520G:p.I174V,KIR2DL4:NM_001080772:exon4:c.A520G:p.I174V
chr15	82344664	82344664	A	G	A2780	GOLGA6L10	Missense_Mutation	NM_001164465	exon6	c.T1196C	p.L399P	SNP	OV_merge_somatic_vcf	exonic	GOLGA6L10		nonsynonymous SNV	GOLGA6L10:NM_001164465:exon6:c.T1196C:p.L399P,GOLGA6L10:NM_001322400:exon7:c.T1196C:p.L399P
chr8	132751834	132751834	T	A	A2780	TMEM71	Missense_Mutation	NM_001145153	exon4	c.A265T	p.T89S	SNP	OV_merge_somatic_vcf	exonic	TMEM71		nonsynonymous SNV	TMEM71:NM_001145153:exon4:c.A265T:p.T89S,TMEM71:NM_001364885:exon4:c.A265T:p.T89S,TMEM71:NM_001382396:exon4:c.A265T:p.T89S,TMEM71:NM_001382397:exon4:c.A265T:p.T89S,TMEM71:NM_001382398:exon4:c.A265T:p.T89S,TMEM71:NM_001382399:exon4:c.A271T:p.T91S,TMEM71:NM_001382400:exon4:c.A271T:p.T91S,TMEM71:NM_001382402:exon4:c.A265T:p.T89S,TMEM71:NM_001382403:exon4:c.A265T:p.T89S,TMEM71:NM_001382404:exon4:c.A2…
chr15	50197544	50197544	G	C	A2780	SLC27A2	Missense_Mutation	NM_001159629	exon2	c.G523C	p.D175H	SNP	OV_merge_somatic_vcf	exonic	SLC27A2		nonsynonymous SNV	SLC27A2:NM_001159629:exon2:c.G523C:p.D175H,SLC27A2:NM_003645:exon2:c.G523C:p.D175H
chr17	45243861	45243861	C	T	A2780	FMNL1	Missense_Mutation	NM_005892	exon18	c.C2284T	p.R762C	SNP	OV_merge_somatic_vcf	exonic	FMNL1		nonsynonymous SNV	FMNL1:NM_005892:exon18:c.C2284T:p.R762C
chr5	149978125	149978125	G	A	A2780	SLC26A2	Missense_Mutation	NM_000112	exon2	c.G473A	p.R158H	SNP	OV_merge_somatic_vcf	exonic	SLC26A2		nonsynonymous SNV	SLC26A2:NM_000112:exon2:c.G473A:p.R158H
chr1	120441298	120441298	A	T	A2780	NBPF8	Missense_Mutation	NM_001037501	exon8	c.A587T	p.E196V	SNP	OV_merge_somatic_vcf	exonic	NBPF8		nonsynonymous SNV	NBPF8:NM_001037501:exon8:c.A587T:p.E196V
chr5	10464910	10464910	T	C	A2780	ROPN1L	Missense_Mutation	NM_031916	exon5	c.T656C	p.L219S	SNP	OV_merge_somatic_vcf	exonic	ROPN1L		nonsynonymous SNV	ROPN1L:NM_031916:exon5:c.T656C:p.L219S,ROPN1L:NM_001201466:exon6:c.T656C:p.L219S
chrX	104114119	104114119	G	C	A2780	ZCCHC18	Missense_Mutation	NM_001143978	exon3	c.G8C	p.S3T	SNP	OV_merge_somatic_vcf	exonic	ZCCHC18		nonsynonymous SNV	ZCCHC18:NM_001143978:exon3:c.G8C:p.S3T
chr13	102793402	102793402	T	C	A2780	POGLUT2	Missense_Mutation	NM_024089	exon4	c.A611G	p.H204R	SNP	OV_merge_somatic_vcf	exonic	POGLUT2		nonsynonymous SNV	POGLUT2:NM_024089:exon4:c.A611G:p.H204R
chr21	5128338	5128338	G	A	A2780	GATD3A	Missense_Mutation	NM_001320383	exon1	c.C17T	p.A6V	SNP	OV_merge_somatic_vcf	exonic	GATD3A;GATD3B		nonsynonymous SNV	GATD3A:NM_001320383:exon1:c.C17T:p.A6V,GATD3A:NM_001320384:exon1:c.C17T:p.A6V,GATD3B:NM_001363758:exon1:c.C17T:p.A6V,GATD3B:NM_001363760:exon1:c.C17T:p.A6V,GATD3A:NM_004649:exon1:c.C17T:p.A6V,GATD3A:NM_198155:exon1:c.C17T:p.A6V
chr17	82017059	82017059	G	A	A2780	ASPSCR1	Missense_Mutation	NM_001330528	exon14	c.G1438A	p.A480T	SNP	OV_merge_somatic_vcf	exonic	ASPSCR1		nonsynonymous SNV	ASPSCR1:NM_001330528:exon14:c.G1438A:p.A480T,ASPSCR1:NM_024083:exon15:c.G1594A:p.A532T,ASPSCR1:NM_001251888:exon16:c.G1876A:p.A626T
chr3	113399951	113399951	C	T	A2780	CFAP44	Missense_Mutation	NM_001164496	exon13	c.G1524A	p.M508I	SNP	OV_merge_somatic_vcf	exonic	CFAP44		nonsynonymous SNV	CFAP44:NM_001164496:exon13:c.G1524A:p.M508I,CFAP44:NM_018338:exon13:c.G1524A:p.M508I
chr17	137603	137603	C	T	A2780	SCGB1C2	Missense_Mutation	NM_001097610	exon1	c.C13T	p.R5C	SNP	OV_merge_somatic_vcf	exonic	SCGB1C2		nonsynonymous SNV	SCGB1C2:NM_001097610:exon1:c.C13T:p.R5C
chr1	156369358	156369358	A	C	A2780	RHBG	Missense_Mutation	NM_020407	exon1	c.A109C	p.N37H	SNP	OV_merge_somatic_vcf	exonic	RHBG		nonsynonymous SNV	RHBG:NM_020407:exon1:c.A109C:p.N37H
chrX	65739158	65739158	G	T	A2780	MSN	Missense_Mutation	NM_002444	exon12	c.G1533T	p.E511D	SNP	OV_merge_somatic_vcf	exonic	MSN		nonsynonymous SNV	MSN:NM_002444:exon12:c.G1533T:p.E511D
chr1	204410489	204410489	C	T	A2780	PPP1R15B	Missense_Mutation	NM_032833	exon1	c.G923A	p.S308N	SNP	OV_merge_somatic_vcf	exonic	PPP1R15B		nonsynonymous SNV	PPP1R15B:NM_032833:exon1:c.G923A:p.S308N
chr3	49655647	49655647	C	T	A2780	BSN	Missense_Mutation	NM_003458	exon5	c.C6091T	p.R2031C	SNP	OV_merge_somatic_vcf	exonic	BSN		nonsynonymous SNV	BSN:NM_003458:exon5:c.C6091T:p.R2031C
chr14	38209523	38209523	C	T	A2780	SSTR1	Missense_Mutation	NM_001049	exon3	c.C134T	p.A45V	SNP	OV_merge_somatic_vcf	exonic	SSTR1		nonsynonymous SNV	SSTR1:NM_001049:exon3:c.C134T:p.A45V
chr10	5452470	5452470	T	C	A2780	NET1	Missense_Mutation	NM_005863	exon3	c.T314C	p.M105T	SNP	OV_merge_somatic_vcf	exonic	NET1		nonsynonymous SNV	NET1:NM_005863:exon3:c.T314C:p.M105T,NET1:NM_001047160:exon5:c.T476C:p.M159T
chr1	145873912	145873912	T	C	A2780	ANKRD35	Missense_Mutation	NM_001280799	exon8	c.A587G	p.E196G	SNP	OV_merge_somatic_vcf	exonic	ANKRD35		nonsynonymous SNV	ANKRD35:NM_001280799:exon8:c.A587G:p.E196G,ANKRD35:NM_144698:exon10:c.A857G:p.E286G
chr4	78384129	78384129	G	A	A2780	FRAS1	Missense_Mutation	NM_001166133	exon28	c.G3634A	p.A1212T	SNP	OV_merge_somatic_vcf	exonic	FRAS1		nonsynonymous SNV	FRAS1:NM_001166133:exon28:c.G3634A:p.A1212T,FRAS1:NM_025074:exon28:c.G3634A:p.A1212T
chr17	15230997	15230997	C	T	A2780	PMP22	Missense_Mutation	NM_153322	exon4	c.G403A	p.A135T	SNP	OV_merge_somatic_vcf	exonic	PMP22		nonsynonymous SNV	PMP22:NM_153322:exon4:c.G403A:p.A135T,PMP22:NM_000304:exon5:c.G403A:p.A135T,PMP22:NM_001281455:exon5:c.G403A:p.A135T,PMP22:NM_001281456:exon5:c.G403A:p.A135T,PMP22:NM_153321:exon5:c.G403A:p.A135T
chr17	78891841	78891841	C	A	A2780	CEP295NL	Missense_Mutation	NM_001243540	exon3	c.G663T	p.E221D	SNP	OV_merge_somatic_vcf	exonic	CEP295NL		nonsynonymous SNV	CEP295NL:NM_001243540:exon3:c.G663T:p.E221D,CEP295NL:NM_001243541:exon3:c.G489T:p.E163D
chr9	130375948	130375948	A	T	A2780	HMCN2	Missense_Mutation	NM_001291815	exon51	c.A7877T	p.E2626V	SNP	OV_merge_somatic_vcf	exonic	HMCN2		nonsynonymous SNV	HMCN2:NM_001291815:exon51:c.A7877T:p.E2626V
chr19	39886005	39886005	T	G	A2780	FCGBP	Missense_Mutation	NM_003890	exon17	c.A8174C	p.N2725T	SNP	OV_merge_somatic_vcf	exonic	FCGBP		nonsynonymous SNV	FCGBP:NM_003890:exon17:c.A8174C:p.N2725T
chr12	10631231	10631231	C	T	A2780	STYK1	Missense_Mutation	NM_018423	exon5	c.G265A	p.E89K	SNP	OV_merge_somatic_vcf	exonic	STYK1		nonsynonymous SNV	STYK1:NM_018423:exon5:c.G265A:p.E89K
chr19	52800671	52800671	A	G	A2780	ZNF28	Missense_Mutation	NM_001369762	exon3	c.T1015C	p.F339L	SNP	OV_merge_somatic_vcf	exonic	ZNF28		nonsynonymous SNV	ZNF28:NM_001369762:exon3:c.T1015C:p.F339L,ZNF28:NM_001369763:exon4:c.T1165C:p.F389L,ZNF28:NM_001369764:exon4:c.T1132C:p.F378L,ZNF28:NM_006969:exon4:c.T1174C:p.F392L,ZNF28:NM_001369765:exon5:c.T1066C:p.F356L
chr17	48801641	48801641	G	A	A2780	TTLL6	Missense_Mutation	NM_001130918	exon4	c.C364T	p.R122C	SNP	OV_merge_somatic_vcf	exonic	TTLL6		nonsynonymous SNV	TTLL6:NM_001130918:exon4:c.C364T:p.R122C
chr9	74785966	74785966	A	C	A2780	TRPM6	Missense_Mutation	NM_001177310	exon21	c.T2812G	p.C938G	SNP	OV_merge_somatic_vcf	exonic	TRPM6		nonsynonymous SNV	TRPM6:NM_001177310:exon21:c.T2812G:p.C938G,TRPM6:NM_001177311:exon21:c.T2812G:p.C938G,TRPM6:NM_017662:exon21:c.T2827G:p.C943G
chr9	110407426	110407426	T	C	A2780	SVEP1	Missense_Mutation	NM_153366	exon38	c.A8174G	p.N2725S	SNP	OV_merge_somatic_vcf	exonic	SVEP1		nonsynonymous SNV	SVEP1:NM_153366:exon38:c.A8174G:p.N2725S
chr12	11308483	11308483	G	A	A2780	PRB4	Missense_Mutation	NM_002723	exon3	c.C500T	p.P167L	SNP	OV_merge_somatic_vcf	exonic	PRB4		nonsynonymous SNV	PRB4:NM_002723:exon3:c.C500T:p.P167L
chr10	46462341	46462341	C	A	A2780-cisR	NPY4R	Missense_Mutation	NM_001278794	exon2	c.G295T	p.A99S	SNP	OV_merge_somatic_vcf	exonic	NPY4R		nonsynonymous SNV	NPY4R:NM_001278794:exon2:c.G295T:p.A99S,NPY4R:NM_005972:exon3:c.G295T:p.A99S
chr12	9076852	9076852	T	C	A2780-cisR	A2M	Missense_Mutation	NM_001347425	exon27	c.A2986G	p.T996A	SNP	OV_merge_somatic_vcf	exonic	A2M		nonsynonymous SNV	A2M:NM_001347425:exon27:c.A2986G:p.T996A,A2M:NM_000014:exon28:c.A3436G:p.T1146A,A2M:NM_001347424:exon28:c.A3136G:p.T1046A,A2M:NM_001347423:exon29:c.A3436G:p.T1146A
chr13	49267608	49267608	C	A	A2780-cisR	CDADC1	Missense_Mutation	NM_001193478	exon5	c.C549A	p.N183K	SNP	OV_merge_somatic_vcf	exonic	CDADC1		nonsynonymous SNV	CDADC1:NM_001193478:exon5:c.C549A:p.N183K,CDADC1:NM_030911:exon5:c.C549A:p.N183K
chr17	29996312	29996312	A	T	A2780-cisR	EFCAB5	Missense_Mutation	NM_001145053	exon6	c.A757T	p.I253F	SNP	OV_merge_somatic_vcf	exonic	EFCAB5		nonsynonymous SNV	EFCAB5:NM_001145053:exon6:c.A757T:p.I253F,EFCAB5:NM_198529:exon6:c.A925T:p.I309F
chr11	95128867	95128867	T	C	A2780-cisR	ENDOD1	Missense_Mutation	NM_015036	exon2	c.T791C	p.L264P	SNP	OV_merge_somatic_vcf	exonic	ENDOD1		nonsynonymous SNV	ENDOD1:NM_015036:exon2:c.T791C:p.L264P
chr2	185793877	185793877	G	T	A2780-cisR	FSIP2	Missense_Mutation	NM_173651	exon16	c.G6741T	p.E2247D	SNP	OV_merge_somatic_vcf	exonic	FSIP2		nonsynonymous SNV	FSIP2:NM_173651:exon16:c.G6741T:p.E2247D
chr1	248022528	248022528	A	T	A2780-cisR	OR2L5	Missense_Mutation	NM_001258284	exon1	c.A581T	p.Y194F	SNP	OV_merge_somatic_vcf	exonic	OR2L5		nonsynonymous SNV	OR2L5:NM_001258284:exon1:c.A581T:p.Y194F
chr15	85723088	85723088	G	T	A2780-cisR	AKAP13	Missense_Mutation	NM_001270546	exon18	c.G2376T	p.Q792H	SNP	OV_merge_somatic_vcf	exonic	AKAP13		nonsynonymous SNV	AKAP13:NM_001270546:exon18:c.G2376T:p.Q792H,AKAP13:NM_006738:exon26:c.G6525T:p.Q2175H,AKAP13:NM_007200:exon26:c.G6513T:p.Q2171H
chr14	37591878	37591878	G	T	A2780-cisR	FOXA1	Missense_Mutation	NM_004496	exon2	c.C906A	p.N302K	SNP	OV_merge_somatic_vcf	exonic	FOXA1		nonsynonymous SNV	FOXA1:NM_004496:exon2:c.C906A:p.N302K
chr4	182793846	182793846	C	A	A2780-cisR	TENM3	Missense_Mutation	NM_001080477	exon26	c.C7174A	p.P2392T	SNP	OV_merge_somatic_vcf	exonic	TENM3		nonsynonymous SNV	TENM3:NM_001080477:exon26:c.C7174A:p.P2392T
chr15	42142540	42142540	G	A	A2780-cisR	PLA2G4F	Missense_Mutation	NM_213600	exon19	c.C2317T	p.H773Y	SNP	OV_merge_somatic_vcf	exonic	PLA2G4F		nonsynonymous SNV	PLA2G4F:NM_213600:exon19:c.C2317T:p.H773Y
chr20	63203671	63203671	C	T	A2780-cisR	YTHDF1	Missense_Mutation	NM_017798	exon4	c.G269A	p.G90E	SNP	OV_merge_somatic_vcf	exonic	YTHDF1		nonsynonymous SNV	YTHDF1:NM_017798:exon4:c.G269A:p.G90E
chr4	54100891	54100891	C	A	A2780-cisR	GSX2	Missense_Mutation	NM_133267	exon1	c.C547A	p.P183T	SNP	OV_merge_somatic_vcf	exonic	GSX2		nonsynonymous SNV	GSX2:NM_133267:exon1:c.C547A:p.P183T
chr8	52172206	52172206	G	T	A2780-cisR	ST18	Missense_Mutation	NM_001352848	exon6	c.C655A	p.P219T	SNP	OV_merge_somatic_vcf	exonic	ST18		nonsynonymous SNV	ST18:NM_001352848:exon6:c.C655A:p.P219T,ST18:NM_001352852:exon6:c.C655A:p.P219T,ST18:NM_001352873:exon6:c.C655A:p.P219T,ST18:NM_001352836:exon7:c.C655A:p.P219T,ST18:NM_001352839:exon7:c.C655A:p.P219T,ST18:NM_001352855:exon7:c.C655A:p.P219T,ST18:NM_001352871:exon7:c.C655A:p.P219T,ST18:NM_001352838:exon8:c.C655A:p.P219T,ST18:NM_001352847:exon8:c.C655A:p.P219T,ST18:NM_001352862:exon8:c.C550A:p.P184T…
chr12	99648779	99648779	G	A	A2780-cisR	FAM71C	Missense_Mutation	NM_153364	exon1	c.G605A	p.R202K	SNP	OV_merge_somatic_vcf	exonic	FAM71C		nonsynonymous SNV	FAM71C:NM_153364:exon1:c.G605A:p.R202K
chr4	71546498	71546498	C	A	A2780-cisR	SLC4A4	Missense_Mutation	NM_003759	exon16	c.C2459A	p.P820H	SNP	OV_merge_somatic_vcf	exonic	SLC4A4		nonsynonymous SNV	SLC4A4:NM_003759:exon16:c.C2459A:p.P820H,SLC4A4:NM_001098484:exon19:c.C2591A:p.P864H,SLC4A4:NM_001134742:exon19:c.C2591A:p.P864H
chr7	138917030	138917030	C	T	A2780-cisR	KIAA1549	Missense_Mutation	NM_001164665	exon2	c.G2596A	p.V866M	SNP	OV_merge_somatic_vcf	exonic	KIAA1549		nonsynonymous SNV	KIAA1549:NM_001164665:exon2:c.G2596A:p.V866M,KIAA1549:NM_020910:exon2:c.G2596A:p.V866M
chr9	38596117	38596117	T	C	A2780-cisR	ANKRD18A	Missense_Mutation	NM_147195	exon9	c.A1223G	p.E408G	SNP	OV_merge_somatic_vcf	exonic	ANKRD18A		nonsynonymous SNV	ANKRD18A:NM_147195:exon9:c.A1223G:p.E408G,ANKRD18A:NM_001331100:exon11:c.A1409G:p.E470G
chr8	27287996	27287996	G	C	A2780-cisR	TRIM35	Missense_Mutation	NM_171982	exon6	c.C1036G	p.L346V	SNP	OV_merge_somatic_vcf	exonic	TRIM35		nonsynonymous SNV	TRIM35:NM_171982:exon6:c.C1036G:p.L346V
chr9	21187224	21187224	C	A	A2780-cisR	IFNA4	Missense_Mutation	NM_021068	exon1	c.G308T	p.S103I	SNP	OV_merge_somatic_vcf	exonic	IFNA4		nonsynonymous SNV	IFNA4:NM_021068:exon1:c.G308T:p.S103I
chr19	51499214	51499214	G	A	A2780-cisR	SIGLEC12	Missense_Mutation	NM_033329	exon3	c.C737T	p.P246L	SNP	OV_merge_somatic_vcf	exonic	SIGLEC12		nonsynonymous SNV	SIGLEC12:NM_033329:exon3:c.C737T:p.P246L,SIGLEC12:NM_053003:exon4:c.C1091T:p.P364L
chr20	963966	963966	C	A	A2780-cisR	RSPO4	Missense_Mutation	NM_001029871	exon4	c.G564T	p.R188S	SNP	OV_merge_somatic_vcf	exonic	RSPO4		nonsynonymous SNV	RSPO4:NM_001029871:exon4:c.G564T:p.R188S
chr2	182866530	182866530	C	A	A2780-cisR	FRZB	Missense_Mutation	NM_001463	exon1	c.G23T	p.G8V	SNP	OV_merge_somatic_vcf	exonic	FRZB		nonsynonymous SNV	FRZB:NM_001463:exon1:c.G23T:p.G8V
chr2	178764277	178764277	C	A	A2780-cisR	TTN	Missense_Mutation	NM_003319	exon42	c.G9876T	p.Q3292H	SNP	OV_merge_somatic_vcf	exonic	TTN		nonsynonymous SNV	TTN:NM_003319:exon42:c.G9876T:p.Q3292H,TTN:NM_133432:exon42:c.G9876T:p.Q3292H,TTN:NM_133437:exon42:c.G9876T:p.Q3292H,TTN:NM_001256850:exon43:c.G10014T:p.Q3338H,TTN:NM_001267550:exon43:c.G10014T:p.Q3338H,TTN:NM_133378:exon43:c.G10014T:p.Q3338H,TTN:NM_133379:exon43:c.G10014T:p.Q3338H
chr11	100070511	100070511	C	A	A2780-cisR	CNTN5	Missense_Mutation	NM_175566	exon8	c.C1028A	p.P343H	SNP	OV_merge_somatic_vcf	exonic	CNTN5		nonsynonymous SNV	CNTN5:NM_175566:exon8:c.C1028A:p.P343H,CNTN5:NM_001243270:exon10:c.C1250A:p.P417H,CNTN5:NM_001243271:exon11:c.C1250A:p.P417H,CNTN5:NM_014361:exon11:c.C1250A:p.P417H
chr1	205065228	205065228	A	T	A2780-cisR	CNTN2	Missense_Mutation	NM_001346083	exon13	c.A1661T	p.D554V	SNP	OV_merge_somatic_vcf	exonic	CNTN2		nonsynonymous SNV	CNTN2:NM_001346083:exon13:c.A1661T:p.D554V,CNTN2:NM_005076:exon13:c.A1661T:p.D554V
chr19	49970119	49970119	G	A	A2780-cisR	SIGLEC16	Nonsense_Mutation	NM_001348364	exon2	c.G348A	p.W116X	SNP	OV_merge_somatic_vcf	exonic	SIGLEC16		stopgain	SIGLEC16:NM_001348364:exon2:c.G348A:p.W116X
chr17	68919301	68919301	C	A	A2780-cisR	ABCA8	Missense_Mutation	NM_001375771	exon12	c.G1605T	p.E535D	SNP	OV_merge_somatic_vcf	exonic	ABCA8		nonsynonymous SNV	ABCA8:NM_001375771:exon12:c.G1605T:p.E535D,ABCA8:NM_001375772:exon12:c.G366T:p.E122D,ABCA8:NM_001288986:exon13:c.G1788T:p.E596D,ABCA8:NM_007168:exon13:c.G1788T:p.E596D,ABCA8:NM_001288985:exon14:c.G1788T:p.E596D
chr18	14822617	14822617	A	G	A2780-cisR	ANKRD30B	Missense_Mutation	NM_001367607	exon32	c.A2683G	p.M895V	SNP	OV_merge_somatic_vcf	exonic	ANKRD30B		nonsynonymous SNV	ANKRD30B:NM_001367607:exon32:c.A2683G:p.M895V
chr19	15087075	15087075	G	T	A2780-cisR	OR1I1	Nonsense_Mutation	NM_001004713	exon1	c.G10T	p.E4X	SNP	OV_merge_somatic_vcf	exonic	OR1I1		stopgain	OR1I1:NM_001004713:exon1:c.G10T:p.E4X
chr9	87605064	87605064	G	T	A2780-cisR	DAPK1	Missense_Mutation	NM_001288729	exon3	c.G173T	p.R58L	SNP	OV_merge_somatic_vcf	exonic	DAPK1		nonsynonymous SNV	DAPK1:NM_001288729:exon3:c.G173T:p.R58L,DAPK1:NM_001288730:exon3:c.G173T:p.R58L,DAPK1:NM_001288731:exon3:c.G173T:p.R58L,DAPK1:NM_004938:exon3:c.G173T:p.R58L
chrX	104114119	104114119	G	C	A2780-cisR	ZCCHC18	Missense_Mutation	NM_001143978	exon3	c.G8C	p.S3T	SNP	OV_merge_somatic_vcf	exonic	ZCCHC18		nonsynonymous SNV	ZCCHC18:NM_001143978:exon3:c.G8C:p.S3T
chr20	33417743	33417743	C	T	A2780-cisR	SNTA1	Missense_Mutation	NM_003098	exon3	c.G677A	p.C226Y	SNP	OV_merge_somatic_vcf	exonic	SNTA1		nonsynonymous SNV	SNTA1:NM_003098:exon3:c.G677A:p.C226Y
chr1	19920359	19920359	T	C	A2780-cisR	PLA2G2E	Missense_Mutation	NM_014589	exon4	c.A377G	p.K126R	SNP	OV_merge_somatic_vcf	exonic	PLA2G2E		nonsynonymous SNV	PLA2G2E:NM_014589:exon4:c.A377G:p.K126R
chr11	134159951	134159951	C	A	A2780-cisR	NCAPD3	Missense_Mutation	NM_001372069	exon28	c.G3394T	p.A1132S	SNP	OV_merge_somatic_vcf	exonic	NCAPD3		nonsynonymous SNV	NCAPD3:NM_001372069:exon28:c.G3394T:p.A1132S,NCAPD3:NM_001372065:exon29:c.G3808T:p.A1270S,NCAPD3:NM_001372068:exon29:c.G3808T:p.A1270S,NCAPD3:NM_015261:exon29:c.G3808T:p.A1270S,NCAPD3:NM_001372070:exon31:c.G3394T:p.A1132S
chrX	40074387	40074387	G	A	A2780-cisR	BCOR	Missense_Mutation	NM_001123383	exon4	c.C959T	p.A320V	SNP	OV_merge_somatic_vcf	exonic	BCOR		nonsynonymous SNV	BCOR:NM_001123383:exon4:c.C959T:p.A320V,BCOR:NM_001123384:exon4:c.C959T:p.A320V,BCOR:NM_001123385:exon4:c.C959T:p.A320V,BCOR:NM_017745:exon4:c.C959T:p.A320V
chr16	52546677	52546677	A	G	A2780-cisR	TOX3	Missense_Mutation	NM_001080430	exon1	c.T47C	p.L16P	SNP	OV_merge_somatic_vcf	exonic	TOX3		nonsynonymous SNV	TOX3:NM_001080430:exon1:c.T47C:p.L16P
chr5	161701504	161701504	G	A	A2780-cisR	GABRA6	Missense_Mutation	NM_000811	exon9	c.G1093A	p.D365N	SNP	OV_merge_somatic_vcf	exonic	GABRA6		nonsynonymous SNV	GABRA6:NM_000811:exon9:c.G1093A:p.D365N
chr5	141137592	141137592	C	T	A2780-cisR	PCDHB5	Missense_Mutation	NM_015669	exon1	c.C2158T	p.P720S	SNP	OV_merge_somatic_vcf	exonic	PCDHB5		nonsynonymous SNV	PCDHB5:NM_015669:exon1:c.C2158T:p.P720S
chr4	37430572	37430572	G	A	A2780-cisR	NWD2	Missense_Mutation	NM_001144990	exon4	c.G358A	p.G120R	SNP	OV_merge_somatic_vcf	exonic	NWD2		nonsynonymous SNV	NWD2:NM_001144990:exon4:c.G358A:p.G120R
chr4	168415440	168415440	A	T	A2780-cisR	DDX60L	Missense_Mutation	NM_001012967	exon22	c.T2947A	p.F983I	SNP	OV_merge_somatic_vcf	exonic	DDX60L		nonsynonymous SNV	DDX60L:NM_001012967:exon22:c.T2947A:p.F983I,DDX60L:NM_001291510:exon22:c.T2947A:p.F983I,DDX60L:NM_001345927:exon22:c.T2947A:p.F983I,DDX60L:NM_001378072:exon23:c.T2947A:p.F983I
chr1	86376250	86376250	A	G	A2780-cisR	ODF2L	Missense_Mutation	NM_001366779	exon7	c.T400C	p.S134P	SNP	OV_merge_somatic_vcf	exonic	ODF2L		nonsynonymous SNV	ODF2L:NM_001366779:exon7:c.T400C:p.S134P,ODF2L:NM_001366782:exon7:c.T400C:p.S134P,ODF2L:NM_001007022:exon8:c.T793C:p.S265P,ODF2L:NM_001184765:exon8:c.T793C:p.S265P,ODF2L:NM_001184766:exon8:c.T793C:p.S265P,ODF2L:NM_001366781:exon8:c.T793C:p.S265P,ODF2L:NM_001366783:exon8:c.T793C:p.S265P,ODF2L:NM_001366784:exon8:c.T793C:p.S265P,ODF2L:NM_020729:exon8:c.T793C:p.S265P
chr15	90449588	90449588	G	T	A2780-cisR	IQGAP1	Missense_Mutation	NM_003870	exon11	c.G1107T	p.E369D	SNP	OV_merge_somatic_vcf	exonic	IQGAP1		nonsynonymous SNV	IQGAP1:NM_003870:exon11:c.G1107T:p.E369D
chr16	50777855	50777855	G	T	A2780-cisR	CYLD	Missense_Mutation	NM_001042355	exon7	c.G1043T	p.R348I	SNP	OV_merge_somatic_vcf	exonic	CYLD		nonsynonymous SNV	CYLD:NM_001042355:exon7:c.G1043T:p.R348I,CYLD:NM_001042412:exon7:c.G1043T:p.R348I,CYLD:NM_001378744:exon7:c.G1043T:p.R348I,CYLD:NM_001378747:exon7:c.G1043T:p.R348I,CYLD:NM_001378748:exon7:c.G1043T:p.R348I,CYLD:NM_001378749:exon7:c.G1043T:p.R348I,CYLD:NM_001378751:exon7:c.G1043T:p.R348I,CYLD:NM_001378752:exon7:c.G1043T:p.R348I,CYLD:NM_001378753:exon7:c.G1043T:p.R348I,CYLD:NM_001378754:exon7:c.G377…
chr3	75737477	75737477	G	C	A2780-cisR	ZNF717	Missense_Mutation	NM_001128223	exon5	c.C2146G	p.Q716E	SNP	OV_merge_somatic_vcf	exonic	ZNF717		nonsynonymous SNV	ZNF717:NM_001128223:exon5:c.C2146G:p.Q716E,ZNF717:NM_001290208:exon5:c.C2146G:p.Q716E,ZNF717:NM_001290209:exon5:c.C1996G:p.Q666E,ZNF717:NM_001324027:exon5:c.C2146G:p.Q716E
chr9	86079197	86079197	G	T	A2780-cisR	GOLM1	Missense_Mutation	NM_016548	exon2	c.C124A	p.L42I	SNP	OV_merge_somatic_vcf	exonic	GOLM1		nonsynonymous SNV	GOLM1:NM_016548:exon2:c.C124A:p.L42I,GOLM1:NM_177937:exon2:c.C124A:p.L42I
chr16	71626388	71626388	G	T	A2780-cisR	MARVELD3	Missense_Mutation	NM_001017967	exon1	c.G159T	p.R53S	SNP	OV_merge_somatic_vcf	exonic	MARVELD3		nonsynonymous SNV	MARVELD3:NM_001017967:exon1:c.G159T:p.R53S,MARVELD3:NM_001271329:exon1:c.G159T:p.R53S,MARVELD3:NM_052858:exon1:c.G159T:p.R53S
chr1	39428124	39428124	G	T	A2780-cisR	MACF1	Missense_Mutation	NM_012090	exon57	c.G10454T	p.R3485L	SNP	OV_merge_somatic_vcf	exonic	MACF1		nonsynonymous SNV	MACF1:NM_012090:exon57:c.G10454T:p.R3485L
chr2	218630717	218630717	C	T	A2780-cisR	PLCD4	Missense_Mutation	NM_032726	exon9	c.C1187T	p.A396V	SNP	OV_merge_somatic_vcf	exonic	PLCD4		nonsynonymous SNV	PLCD4:NM_032726:exon9:c.C1187T:p.A396V
chr1	200641142	200641142	C	A	A2780-cisR	DDX59	Missense_Mutation	NM_001349802	exon8	c.G1640T	p.G547V	SNP	OV_merge_somatic_vcf	exonic	DDX59		nonsynonymous SNV	DDX59:NM_001349802:exon8:c.G1640T:p.G547V
chr17	82017059	82017059	G	A	A2780-cisR	ASPSCR1	Missense_Mutation	NM_001330528	exon14	c.G1438A	p.A480T	SNP	OV_merge_somatic_vcf	exonic	ASPSCR1		nonsynonymous SNV	ASPSCR1:NM_001330528:exon14:c.G1438A:p.A480T,ASPSCR1:NM_024083:exon15:c.G1594A:p.A532T,ASPSCR1:NM_001251888:exon16:c.G1876A:p.A626T
chr10	49646567	49646567	G	A	A2780-cisR	CHAT	Missense_Mutation	NM_001142929	exon8	c.G820A	p.A274T	SNP	OV_merge_somatic_vcf	exonic	CHAT		nonsynonymous SNV	CHAT:NM_001142929:exon8:c.G820A:p.A274T,CHAT:NM_020549:exon8:c.G1174A:p.A392T,CHAT:NM_020984:exon8:c.G820A:p.A274T,CHAT:NM_020986:exon8:c.G820A:p.A274T,CHAT:NM_001142933:exon9:c.G928A:p.A310T,CHAT:NM_001142934:exon9:c.G820A:p.A274T,CHAT:NM_020985:exon9:c.G820A:p.A274T
chr11	67991674	67991674	G	A	A2780-cisR	UNC93B1	Missense_Mutation	NM_030930	exon11	c.C1666T	p.H556Y	SNP	OV_merge_somatic_vcf	exonic	UNC93B1		nonsynonymous SNV	UNC93B1:NM_030930:exon11:c.C1666T:p.H556Y
chr6	134317414	134317414	G	T	A2780-cisR	SGK1	Missense_Mutation	NM_001143676	exon1	c.C47A	p.A16D	SNP	OV_merge_somatic_vcf	exonic	SGK1		nonsynonymous SNV	SGK1:NM_001143676:exon1:c.C47A:p.A16D
chr7	122304053	122304053	C	A	A2780-cisR	FEZF1	Missense_Mutation	NM_001024613	exon1	c.G385T	p.G129C	SNP	OV_merge_somatic_vcf	exonic	FEZF1		nonsynonymous SNV	FEZF1:NM_001024613:exon1:c.G385T:p.G129C,FEZF1:NM_001160264:exon1:c.G385T:p.G129C
chr5	128395215	128395215	G	A	A2780-cisR	FBN2	Missense_Mutation	NM_001999	exon9	c.C1138T	p.P380S	SNP	OV_merge_somatic_vcf	exonic	FBN2		nonsynonymous SNV	FBN2:NM_001999:exon9:c.C1138T:p.P380S
chr4	37902331	37902331	C	A	A2780-cisR	TBC1D1	Missense_Mutation	NM_001253912	exon2	c.C236A	p.P79Q	SNP	OV_merge_somatic_vcf	exonic	TBC1D1		nonsynonymous SNV	TBC1D1:NM_001253912:exon2:c.C236A:p.P79Q,TBC1D1:NM_015173:exon2:c.C236A:p.P79Q
chr8	26770187	26770187	G	A	A2780-cisR	ADRA1A	Missense_Mutation	NM_000680	exon3	c.C1363T	p.H455Y	SNP	OV_merge_somatic_vcf	exonic	ADRA1A		nonsynonymous SNV	ADRA1A:NM_000680:exon3:c.C1363T:p.H455Y
chr5	7867755	7867755	G	T	A2780-cisR	FASTKD3	Missense_Mutation	NM_024091	exon2	c.C329A	p.T110N	SNP	OV_merge_somatic_vcf	exonic	FASTKD3		nonsynonymous SNV	FASTKD3:NM_024091:exon2:c.C329A:p.T110N
chr21	10605542	10605542	G	A	A2780-cisR	TPTE	Missense_Mutation	NM_001290224	exon19	c.G1232A	p.G411E	SNP	OV_merge_somatic_vcf	exonic	TPTE		nonsynonymous SNV	TPTE:NM_001290224:exon19:c.G1232A:p.G411E,TPTE:NM_199260:exon22:c.G1532A:p.G511E,TPTE:NM_199259:exon23:c.G1592A:p.G531E,TPTE:NM_199261:exon24:c.G1646A:p.G549E
chr14	73111771	73111771	C	A	A2780-cisR	RBM25	Missense_Mutation	NM_021239	exon16	c.C2261A	p.A754D	SNP	OV_merge_somatic_vcf	exonic	RBM25		nonsynonymous SNV	RBM25:NM_021239:exon16:c.C2261A:p.A754D
chr6	70294311	70294311	C	A	A2780-cisR	COL9A1	Missense_Mutation	NM_001377291	exon5	c.G552T	p.M184I	SNP	OV_merge_somatic_vcf	exonic	COL9A1		nonsynonymous SNV	COL9A1:NM_001377291:exon5:c.G552T:p.M184I,COL9A1:NM_001851:exon5:c.G552T:p.M184I
chr5	137639067	137639067	C	T	A2780-cisR	KLHL3	Missense_Mutation	NM_001257195	exon8	c.G859A	p.G287S	SNP	OV_merge_somatic_vcf	exonic	KLHL3		nonsynonymous SNV	KLHL3:NM_001257195:exon8:c.G859A:p.G287S,KLHL3:NM_001257194:exon10:c.G1009A:p.G337S,KLHL3:NM_017415:exon10:c.G1105A:p.G369S
chr1	159063641	159063641	G	C	A2780-cisR	AIM2	Missense_Mutation	NM_001348247	exon4	c.C535G	p.L179V	SNP	OV_merge_somatic_vcf	exonic	AIM2		nonsynonymous SNV	AIM2:NM_001348247:exon4:c.C535G:p.L179V,AIM2:NM_004833:exon5:c.C850G:p.L284V
chr4	183444857	183444857	G	T	A2780-cisR	CDKN2AIP	Missense_Mutation	NM_001317343	exon1	c.G60T	p.E20D	SNP	OV_merge_somatic_vcf	exonic	CDKN2AIP		nonsynonymous SNV	CDKN2AIP:NM_001317343:exon1:c.G60T:p.E20D,CDKN2AIP:NM_017632:exon1:c.G60T:p.E20D
chr6	31145765	31145765	C	A	A2780-cisR	CCHCR1	Missense_Mutation	NM_001105563	exon11	c.G1516T	p.A506S	SNP	OV_merge_somatic_vcf	exonic	CCHCR1		nonsynonymous SNV	CCHCR1:NM_001105563:exon11:c.G1516T:p.A506S,CCHCR1:NM_001105564:exon11:c.G1624T:p.A542S,CCHCR1:NM_019052:exon11:c.G1357T:p.A453S
chr12	4810998	4810998	G	T	A2780-cisR	KCNA6	Missense_Mutation	NM_002235	exon1	c.G957T	p.Q319H	SNP	OV_merge_somatic_vcf	exonic	KCNA6		nonsynonymous SNV	KCNA6:NM_002235:exon1:c.G957T:p.Q319H
chr14	50118730	50118730	G	C	A2780-cisR	SOS2	Missense_Mutation	NM_006939	exon23	c.C3613G	p.P1205A	SNP	OV_merge_somatic_vcf	exonic	SOS2		nonsynonymous SNV	SOS2:NM_006939:exon23:c.C3613G:p.P1205A
chr7	50400368	50400368	C	G	A2780-cisR	IKZF1	Missense_Mutation	NM_001291840	exon3	c.C611G	p.A204G	SNP	OV_merge_somatic_vcf	exonic	IKZF1		nonsynonymous SNV	IKZF1:NM_001291840:exon3:c.C611G:p.A204G,IKZF1:NM_001220771:exon4:c.C872G:p.A291G,IKZF1:NM_001291843:exon4:c.C746G:p.A249G,IKZF1:NM_001291844:exon4:c.C716G:p.A239G,IKZF1:NM_001220768:exon5:c.C1040G:p.A347G,IKZF1:NM_001220770:exon5:c.C884G:p.A295G,IKZF1:NM_001291841:exon5:c.C872G:p.A291G,IKZF1:NM_001291842:exon5:c.C842G:p.A281G,IKZF1:NM_001220767:exon6:c.C1010G:p.A337G,IKZF1:NM_001291839:exon6:c.C…
chr2	27225705	27225705	G	T	A2780-cisR	CAD	Missense_Mutation	NM_001306079	exon12	c.G1621T	p.A541S	SNP	OV_merge_somatic_vcf	exonic	CAD		nonsynonymous SNV	CAD:NM_001306079:exon12:c.G1621T:p.A541S,CAD:NM_004341:exon12:c.G1621T:p.A541S
chr7	30923468	30923468	T	C	A2780-cisR	AQP1	Missense_Mutation	NM_001329872	exon4	c.T649C	p.F217L	SNP	OV_merge_somatic_vcf	exonic	AQP1		nonsynonymous SNV	AQP1:NM_001329872:exon4:c.T649C:p.F217L,AQP1:NM_198098:exon4:c.T649C:p.F217L
chr19	35720416	35720416	C	G	A2780-cisR	KMT2B	Missense_Mutation	NM_014727	exon3	c.C1069G	p.Q357E	SNP	OV_merge_somatic_vcf	exonic	KMT2B		nonsynonymous SNV	KMT2B:NM_014727:exon3:c.C1069G:p.Q357E
chr2	219209269	219209269	G	A	A2780-cisR	ZFAND2B	Missense_Mutation	NM_001270999	exon9	c.G605A	p.S202N	SNP	OV_merge_somatic_vcf	exonic	ZFAND2B		nonsynonymous SNV	ZFAND2B:NM_001270999:exon9:c.G605A:p.S202N,ZFAND2B:NM_138802:exon9:c.G737A:p.S246N,ZFAND2B:NM_001270998:exon10:c.G737A:p.S246N
chr15	74751309	74751309	G	A	A2780-cisR	CYP1A2	Missense_Mutation	NM_000761	exon3	c.G952A	p.G318R	SNP	OV_merge_somatic_vcf	exonic	CYP1A2		nonsynonymous SNV	CYP1A2:NM_000761:exon3:c.G952A:p.G318R
chr13	28023456	28023456	T	G	A2780-cisR	FLT3	Missense_Mutation	NM_004119	exon19	c.A2312C	p.Q771P	SNP	OV_merge_somatic_vcf	exonic	FLT3		nonsynonymous SNV	FLT3:NM_004119:exon19:c.A2312C:p.Q771P
chr14	64743048	64743048	C	A	A2780-cisR	PLEKHG3	Missense_Mutation	NM_001308147	exon17	c.C3005A	p.P1002H	SNP	OV_merge_somatic_vcf	exonic	PLEKHG3		nonsynonymous SNV	PLEKHG3:NM_001308147:exon17:c.C3005A:p.P1002H
chr2	3671185	3671185	G	T	A2780-cisR	ALLC	Nonsense_Mutation	NM_018436	exon2	c.G28T	p.G10X	SNP	OV_merge_somatic_vcf	exonic	ALLC		stopgain	ALLC:NM_018436:exon2:c.G28T:p.G10X
chr9	19352553	19352553	A	AATTAAACCTGATAATACTTATTATAGAATGGGTCAAAAAGTTAAAGTTAAATTAATTAATGCTGATGTTAAAAAAAGAGCTATTGATTTTGTTTTAGTACAATAATAAAAAGAGG	A2780-cisR	DENND4C	Nonsense_Mutation	NM_017925	exon25	c.4522delinsAATTAAACCTGATAATACTTATTATAGAATGGGTCAAAAAGTTAAAGTTAAATTAATTAATGCTGATGTTAAAAAAAGAGCTATTGATTTTGTTTTAGTACAATAATAAAAAGAGG	p.M1508Nfs*2		OV_merge_somatic_vcf	exonic	DENND4C		stopgain	DENND4C:NM_017925:exon25:c.4522delinsAATTAAACCTGATAATACTTATTATAGAATGGGTCAAAAAGTTAAAGTTAAATTAATTAATGCTGATGTTAAAAAAAGAGCTATTGATTTTGTTTTAGTACAATAATAAAAAGAGG:p.M1508Nfs*2,DENND4C:NM_001330640:exon26:c.4669delinsAATTAAACCTGATAATACTTATTATAGAATGGGTCAAAAAGTTAAAGTTAAATTAATTAATGCTGATGTTAAAAAAAGAGCTATTGATTTTGTTTTAGTACAATAATAAAAAGAGG:p.M1557Nfs*2
chr17	7855136	7855136	C	T	A2780-cisR	TMEM88	Missense_Mutation	NM_001319941	exon1	c.C62T	p.P21L	SNP	OV_merge_somatic_vcf	exonic	TMEM88		nonsynonymous SNV	TMEM88:NM_001319941:exon1:c.C62T:p.P21L,TMEM88:NM_203411:exon1:c.C62T:p.P21L
chr1	145873487	145873487	G	A	A2780-cisR	ANKRD35	Missense_Mutation	NM_001280799	exon8	c.C1012T	p.P338S	SNP	OV_merge_somatic_vcf	exonic	ANKRD35		nonsynonymous SNV	ANKRD35:NM_001280799:exon8:c.C1012T:p.P338S,ANKRD35:NM_144698:exon10:c.C1282T:p.P428S
chr1	2484452	2484452	C	T	A2780-cisR	PLCH2	Missense_Mutation	NM_001303012	exon5	c.C569T	p.A190V	SNP	OV_merge_somatic_vcf	exonic	PLCH2		nonsynonymous SNV	PLCH2:NM_001303012:exon5:c.C569T:p.A190V,PLCH2:NM_001303013:exon5:c.C710T:p.A237V,PLCH2:NM_014638:exon5:c.C650T:p.A217V
chr5	168687060	168687060	C	G	A2780-cisR	SLIT3	Missense_Mutation	NM_001271946	exon30	c.G3254C	p.C1085S	SNP	OV_merge_somatic_vcf	exonic	SLIT3		nonsynonymous SNV	SLIT3:NM_001271946:exon30:c.G3254C:p.C1085S,SLIT3:NM_003062:exon30:c.G3233C:p.C1078S
chr9	134823032	134823032	C	T	A2780-cisR	COL5A1	Missense_Mutation	NM_000093	exon60	c.C4643T	p.S1548L	SNP	OV_merge_somatic_vcf	exonic	COL5A1		nonsynonymous SNV	COL5A1:NM_000093:exon60:c.C4643T:p.S1548L,COL5A1:NM_001278074:exon60:c.C4643T:p.S1548L
chr2	96902695	96902695	G	T	A2780-cisR	FAM178B	Missense_Mutation	NM_001122646	exon13	c.C1575A	p.S525R	SNP	OV_merge_somatic_vcf	exonic	FAM178B		nonsynonymous SNV	FAM178B:NM_001122646:exon13:c.C1575A:p.S525R
chr15	75358524	75358524	T	A	A2780-cisR	MAN2C1	Missense_Mutation	NM_001256496	exon18	c.A2044T	p.S682C	SNP	OV_merge_somatic_vcf	exonic	MAN2C1		nonsynonymous SNV	MAN2C1:NM_001256496:exon18:c.A2044T:p.S682C,MAN2C1:NM_001256494:exon20:c.A2392T:p.S798C,MAN2C1:NM_001256495:exon20:c.A2341T:p.S781C,MAN2C1:NM_006715:exon20:c.A2341T:p.S781C
chr3	151438313	151438313	G	A	A2780-cisR	IGSF10	Missense_Mutation	NM_001178145	exon2	c.C185T	p.A62V	SNP	OV_merge_somatic_vcf	exonic	IGSF10		nonsynonymous SNV	IGSF10:NM_001178145:exon2:c.C185T:p.A62V,IGSF10:NM_001178146:exon2:c.C185T:p.A62V,IGSF10:NM_001385061:exon7:c.C6248T:p.A2083V,IGSF10:NM_001385060:exon8:c.C6248T:p.A2083V,IGSF10:NM_178822:exon8:c.C6248T:p.A2083V,IGSF10:NM_001385062:exon9:c.C6248T:p.A2083V,IGSF10:NM_001385063:exon9:c.C6248T:p.A2083V
chr17	36195362	36195362	C	T	A2780-cisR	CCL3	Missense_Mutation	NM_001001437	exon3	c.G206A	p.R69K	SNP	OV_merge_somatic_vcf	exonic	CCL3;CCL3L1;CCL3L3		nonsynonymous SNV	CCL3L3:NM_001001437:exon3:c.G206A:p.R69K,CCL3L1:NM_021006:exon3:c.G206A:p.R69K
chr10	97568117	97568117	G	A	A2780-cisR	UBTD1	Missense_Mutation	NM_024954	exon2	c.G274A	p.G92R	SNP	OV_merge_somatic_vcf	exonic	UBTD1		nonsynonymous SNV	UBTD1:NM_024954:exon2:c.G274A:p.G92R
chr1	228277856	228277856	A	C	A2780-cisR	OBSCN	Missense_Mutation	NM_001098623	exon25	c.A6857C	p.K2286T	SNP	OV_merge_somatic_vcf	exonic	OBSCN		nonsynonymous SNV	OBSCN:NM_001098623:exon25:c.A6857C:p.K2286T,OBSCN:NM_052843:exon25:c.A6857C:p.K2286T,OBSCN:NM_001271223:exon30:c.A8144C:p.K2715T
chr6	84089193	84089193	G	T	A2780-cisR	MRAP2	Missense_Mutation	NM_001346541	exon3	c.G72T	p.E24D	SNP	OV_merge_somatic_vcf	exonic	MRAP2		nonsynonymous SNV	MRAP2:NM_001346541:exon3:c.G72T:p.E24D,MRAP2:NM_001346544:exon4:c.G330T:p.E110D,MRAP2:NM_138409:exon4:c.G330T:p.E110D,MRAP2:NM_001346542:exon5:c.G330T:p.E110D,MRAP2:NM_001346543:exon5:c.G165T:p.E55D
chr19	4488760	4488760	G	A	A2780-cisR	HDGFL2	Missense_Mutation	NM_001001520	exon4	c.G373A	p.V125I	SNP	OV_merge_somatic_vcf	exonic	HDGFL2		nonsynonymous SNV	HDGFL2:NM_001001520:exon4:c.G373A:p.V125I,HDGFL2:NM_001348169:exon4:c.G445A:p.V149I,HDGFL2:NM_032631:exon4:c.G373A:p.V125I
chr19	16847062	16847062	G	T	A2780-cisR	SIN3B	Missense_Mutation	NM_001297595	exon5	c.G675T	p.E225D	SNP	OV_merge_somatic_vcf	exonic	SIN3B		nonsynonymous SNV	SIN3B:NM_001297595:exon5:c.G675T:p.E225D,SIN3B:NM_015260:exon5:c.G675T:p.E225D
chr17	81461430	81461430	A	C	A2780-cisR	BAHCC1	Missense_Mutation	NM_001377448	exon26	c.A6767C	p.K2256T	SNP	OV_merge_somatic_vcf	exonic	BAHCC1		nonsynonymous SNV	BAHCC1:NM_001377448:exon26:c.A6767C:p.K2256T,BAHCC1:NM_001291324:exon27:c.A6860C:p.K2287T
chr8	105801393	105801393	G	T	A2780-cisR	ZFPM2	Missense_Mutation	NM_001362836	exon7	c.G1152T	p.E384D	SNP	OV_merge_somatic_vcf	exonic	ZFPM2		nonsynonymous SNV	ZFPM2:NM_001362836:exon7:c.G1152T:p.E384D,ZFPM2:NM_001362837:exon8:c.G915T:p.E305D,ZFPM2:NM_012082:exon8:c.G1311T:p.E437D
chr1	159063556	159063556	A	C	A2780-cisR	AIM2	Missense_Mutation	NM_001348247	exon4	c.T620G	p.L207R	SNP	OV_merge_somatic_vcf	exonic	AIM2		nonsynonymous SNV	AIM2:NM_001348247:exon4:c.T620G:p.L207R,AIM2:NM_004833:exon5:c.T935G:p.L312R
chr19	42310448	42310448	G	T	A2780-cisR	PRR19	Missense_Mutation	NM_199285	exon3	c.G779T	p.G260V	SNP	OV_merge_somatic_vcf	exonic	PRR19		nonsynonymous SNV	PRR19:NM_199285:exon3:c.G779T:p.G260V
chr20	13048996	13048996	G	A	A2780-cisR	SPTLC3	Missense_Mutation	NM_018327	exon2	c.G169A	p.E57K	SNP	OV_merge_somatic_vcf	exonic	SPTLC3		nonsynonymous SNV	SPTLC3:NM_018327:exon2:c.G169A:p.E57K,SPTLC3:NM_001349945:exon3:c.G169A:p.E57K
chr17	40026247	40026247	C	T	A2780-cisR	MED24	Missense_Mutation	NM_001079518	exon18	c.G1855A	p.G619R	SNP	OV_merge_somatic_vcf	exonic	MED24		nonsynonymous SNV	MED24:NM_001079518:exon18:c.G1855A:p.G619R,MED24:NM_001267797:exon18:c.G1855A:p.G619R,MED24:NM_014815:exon19:c.G1894A:p.G632R,MED24:NM_001330211:exon20:c.G1951A:p.G651R
chr17	28331927	28331927	C	A	A2780-cisR	IFT20	Missense_Mutation	NM_001267776	exon2	c.G59T	p.R20M	SNP	OV_merge_somatic_vcf	exonic	IFT20		nonsynonymous SNV	IFT20:NM_001267776:exon2:c.G59T:p.R20M,IFT20:NM_001267778:exon2:c.G59T:p.R20M,IFT20:NM_174887:exon2:c.G59T:p.R20M,IFT20:NM_001267774:exon3:c.G137T:p.R46M,IFT20:NM_001267775:exon3:c.G59T:p.R20M,IFT20:NM_001267777:exon3:c.G59T:p.R20M
chr10	80344794	80344794	A	T	A2780-cisR	DYDC2	Missense_Mutation	NM_001270042	exon1	c.A12T	p.R4S	SNP	OV_merge_somatic_vcf	exonic	DYDC2		nonsynonymous SNV	DYDC2:NM_001270042:exon1:c.A12T:p.R4S
chr19	51127149	51127149	A	T	A2780-cisR	SIGLEC9	Nonsense_Mutation	NM_001198558	exon4	c.A868T	p.R290X	SNP	OV_merge_somatic_vcf	exonic	SIGLEC9		stopgain	SIGLEC9:NM_001198558:exon4:c.A868T:p.R290X,SIGLEC9:NM_014441:exon4:c.A868T:p.R290X
chr9	116425889	116425889	T	C	A2780-cisR	ASTN2	Missense_Mutation	NM_198186	exon8	c.A1285G	p.M429V	SNP	OV_merge_somatic_vcf	exonic	ASTN2		nonsynonymous SNV	ASTN2:NM_198186:exon8:c.A1285G:p.M429V,ASTN2:NM_198187:exon8:c.A1138G:p.M380V,ASTN2:NM_198188:exon8:c.A1138G:p.M380V,ASTN2:NM_014010:exon22:c.A3829G:p.M1277V,ASTN2:NM_001365068:exon23:c.A3982G:p.M1328V,ASTN2:NM_001365069:exon23:c.A3970G:p.M1324V
chr8	96257085	96257085	T	C	A2780-cisR	MTERF3	Missense_Mutation	NM_001286643	exon3	c.A364G	p.M122V	SNP	OV_merge_somatic_vcf	exonic	MTERF3		nonsynonymous SNV	MTERF3:NM_001286643:exon3:c.A364G:p.M122V,MTERF3:NM_015942:exon3:c.A364G:p.M122V
chr19	54775317	54775317	C	A	A2780-cisR	KIR2DL1	Missense_Mutation	NM_001368251	exon4	c.C523A	p.P175T	SNP	OV_merge_somatic_vcf	exonic	KIR2DL1;KIR2DS1;KIR2DS5;LOC112267881		nonsynonymous SNV	LOC112267881:NM_001368251:exon4:c.C523A:p.P175T,KIR2DL1:NM_014218:exon4:c.C523A:p.P175T,KIR2DS1:NM_014512:exon4:c.C523A:p.P175T,KIR2DS5:NM_014513:exon4:c.C523A:p.P175T
chr7	101042313	101042313	G	A	A2780-cisR	MUC17	Missense_Mutation	NM_001040105	exon3	c.G10897A	p.V3633I	SNP	OV_merge_somatic_vcf	exonic	MUC17		nonsynonymous SNV	MUC17:NM_001040105:exon3:c.G10897A:p.V3633I
chr3	121993693	121993693	C	G	A2780-cisR	ILDR1	Missense_Mutation	NM_001199800	exon5	c.G789C	p.Q263H	SNP	OV_merge_somatic_vcf	exonic	ILDR1		nonsynonymous SNV	ILDR1:NM_001199800:exon5:c.G789C:p.Q263H,ILDR1:NM_175924:exon6:c.G924C:p.Q308H,ILDR1:NM_001199799:exon7:c.G1056C:p.Q352H
chr6	32053517	32053517	C	A	A2780-cisR	TNXB	Missense_Mutation	NM_001365276	exon25	c.G8662T	p.V2888L	SNP	OV_merge_somatic_vcf	exonic	TNXB		nonsynonymous SNV	TNXB:NM_001365276:exon25:c.G8662T:p.V2888L,TNXB:NM_019105:exon25:c.G8656T:p.V2886L
chrX	68717355	68717355	G	C	A2780-cisR	STARD8	Missense_Mutation	NM_001142504	exon5	c.G201C	p.E67D	SNP	OV_merge_somatic_vcf	exonic	STARD8		nonsynonymous SNV	STARD8:NM_001142504:exon5:c.G201C:p.E67D,STARD8:NM_014725:exon5:c.G201C:p.E67D,STARD8:NM_001142503:exon6:c.G441C:p.E147D
chr1	204549563	204549563	G	C	A2780-cisR	MDM4	Missense_Mutation	NM_001204172	exon3	c.G376C	p.G126R	SNP	OV_merge_somatic_vcf	exonic	MDM4		nonsynonymous SNV	MDM4:NM_001204172:exon3:c.G376C:p.G126R,MDM4:NM_001278519:exon5:c.G685C:p.G229R,MDM4:NM_001278517:exon8:c.G1060C:p.G354R,MDM4:NM_001204171:exon10:c.G1204C:p.G402R,MDM4:NM_002393:exon11:c.G1354C:p.G452R
chr19	1848240	1848240	C	A	A2780-cisR	REXO1	Missense_Mutation	NM_020695	exon1	c.G119T	p.G40V	SNP	OV_merge_somatic_vcf	exonic	REXO1		nonsynonymous SNV	REXO1:NM_020695:exon1:c.G119T:p.G40V
chr9	35699406	35699406	C	T	A2780-cisR	TLN1	Missense_Mutation	NM_006289	exon51	c.G6824A	p.R2275H	SNP	OV_merge_somatic_vcf	exonic	TLN1		nonsynonymous SNV	TLN1:NM_006289:exon51:c.G6824A:p.R2275H
chr3	40167191	40167191	C	A	A2780-cisR	MYRIP	Missense_Mutation	NM_001284426	exon5	c.C120A	p.D40E	SNP	OV_merge_somatic_vcf	exonic	MYRIP		nonsynonymous SNV	MYRIP:NM_001284426:exon5:c.C120A:p.D40E,MYRIP:NM_001284425:exon6:c.C414A:p.D138E,MYRIP:NM_001284423:exon7:c.C681A:p.D227E,MYRIP:NM_001284424:exon7:c.C681A:p.D227E,MYRIP:NM_015460:exon7:c.C681A:p.D227E
chr11	67991607	67991607	A	T	A2780-cisR	UNC93B1	Missense_Mutation	NM_030930	exon11	c.T1733A	p.L578H	SNP	OV_merge_somatic_vcf	exonic	UNC93B1		nonsynonymous SNV	UNC93B1:NM_030930:exon11:c.T1733A:p.L578H
chr3	27431435	27431435	C	G	A2780-cisR	SLC4A7	Missense_Mutation	NM_001321103	exon7	c.G1013C	p.R338P	SNP	OV_merge_somatic_vcf	exonic	SLC4A7		nonsynonymous SNV	SLC4A7:NM_001321103:exon7:c.G1013C:p.R338P,SLC4A7:NM_001321104:exon7:c.G974C:p.R325P,SLC4A7:NM_001321105:exon7:c.G974C:p.R325P,SLC4A7:NM_001321106:exon7:c.G962C:p.R321P,SLC4A7:NM_003615:exon7:c.G986C:p.R329P
chrX	77682471	77682471	C	G	A2780-cisR	ATRX	Missense_Mutation	NM_138270	exon8	c.G2671C	p.E891Q	SNP	OV_merge_somatic_vcf	exonic	ATRX		nonsynonymous SNV	ATRX:NM_138270:exon8:c.G2671C:p.E891Q,ATRX:NM_000489:exon9:c.G2785C:p.E929Q
chr22	32869090	32869090	T	C	A2780-cisR	SYN3	Missense_Mutation	NM_133633	exon4	c.A497G	p.Q166R	SNP	OV_merge_somatic_vcf	exonic	SYN3		nonsynonymous SNV	SYN3:NM_133633:exon4:c.A497G:p.Q166R,SYN3:NM_001135774:exon5:c.A494G:p.Q165R,SYN3:NM_001369907:exon5:c.A497G:p.Q166R,SYN3:NM_001369908:exon5:c.A497G:p.Q166R,SYN3:NM_001369909:exon5:c.A494G:p.Q165R,SYN3:NM_001369910:exon5:c.A494G:p.Q165R,SYN3:NM_003490:exon5:c.A497G:p.Q166R
chr4	103148998	103148998	C	A	A2780-cisR	CENPE	Missense_Mutation	NM_001286734	exon27	c.G3614T	p.G1205V	SNP	OV_merge_somatic_vcf	exonic	CENPE		nonsynonymous SNV	CENPE:NM_001286734:exon27:c.G3614T:p.G1205V,CENPE:NM_001813:exon28:c.G3689T:p.G1230V
chr19	43613321	43613321	T	A	A2780-cisR	SRRM5	Missense_Mutation	NM_001145641	exon1	c.T1200A	p.D400E	SNP	OV_merge_somatic_vcf	exonic	SRRM5		nonsynonymous SNV	SRRM5:NM_001145641:exon1:c.T1200A:p.D400E
chr17	74541608	74541608	G	T	A2780-cisR	CD300C	Missense_Mutation	NM_006678	exon4	c.C656A	p.P219H	SNP	OV_merge_somatic_vcf	exonic	CD300C		nonsynonymous SNV	CD300C:NM_006678:exon4:c.C656A:p.P219H
chr7	103989226	103989226	C	G	A2780-cisR	RELN	Missense_Mutation	NM_005045	exon1	c.G131C	p.G44A	SNP	OV_merge_somatic_vcf	exonic	RELN		nonsynonymous SNV	RELN:NM_005045:exon1:c.G131C:p.G44A,RELN:NM_173054:exon1:c.G131C:p.G44A
chr2	96861084	96861084	G	C	A2780-cisR	SEMA4C	Missense_Mutation	NM_017789	exon15	c.C2044G	p.L682V	SNP	OV_merge_somatic_vcf	exonic	SEMA4C		nonsynonymous SNV	SEMA4C:NM_017789:exon15:c.C2044G:p.L682V
chr2	69480865	69480865	C	T	A2780-cisR	AAK1	Missense_Mutation	NM_001371575	exon19	c.G2564A	p.R855H	SNP	OV_merge_somatic_vcf	exonic	AAK1		nonsynonymous SNV	AAK1:NM_001371575:exon19:c.G2564A:p.R855H,AAK1:NM_014911:exon19:c.G2564A:p.R855H
chr17	40703240	40703240	C	T	A2780-cisR	KRT24	Missense_Mutation	NM_019016	exon1	c.G454A	p.A152T	SNP	OV_merge_somatic_vcf	exonic	KRT24		nonsynonymous SNV	KRT24:NM_019016:exon1:c.G454A:p.A152T
chr4	152975852	152975852	C	T	A2780-cisR	FHDC1	Missense_Mutation	NM_033393	exon11	c.C2561T	p.T854I	SNP	OV_merge_somatic_vcf	exonic	FHDC1		nonsynonymous SNV	FHDC1:NM_033393:exon11:c.C2561T:p.T854I,FHDC1:NM_001371116:exon12:c.C2561T:p.T854I
chr11	60201629	60201629	G	T	A2780-cisR	MS4A4E	Missense_Mutation	NM_001351235	exon6	c.C529A	p.P177T	SNP	OV_merge_somatic_vcf	exonic	MS4A4E		nonsynonymous SNV	MS4A4E:NM_001351235:exon6:c.C529A:p.P177T
chr17	62667403	62667403	C	A	A2780-cisR	MRC2	Missense_Mutation	NM_006039	exon6	c.C987A	p.N329K	SNP	OV_merge_somatic_vcf	exonic	MRC2		nonsynonymous SNV	MRC2:NM_006039:exon6:c.C987A:p.N329K
chr4	15936554	15936555	CT	C	A2780-cisR	FGFBP1	Nonsense_Mutation	NM_005130	exon3	c.78_79delinsG	p.V27*		OV_merge_somatic_vcf	exonic	FGFBP1		stopgain	FGFBP1:NM_005130:exon3:c.78_79delinsG:p.V27*
chr7	2250002	2250002	G	A	A2780-cisR	NUDT1	Missense_Mutation	NM_001367555	exon3	c.G298A	p.V100I	SNP	OV_merge_somatic_vcf	exonic	NUDT1		nonsynonymous SNV	NUDT1:NM_001367555:exon3:c.G298A:p.V100I,NUDT1:NM_002452:exon3:c.G298A:p.E100K,NUDT1:NM_198953:exon3:c.G298A:p.E100K,NUDT1:NM_198954:exon3:c.G367A:p.E123K,NUDT1:NM_001367553:exon4:c.G298A:p.E100K,NUDT1:NM_001367554:exon4:c.G298A:p.V100I,NUDT1:NM_198948:exon4:c.G298A:p.E100K,NUDT1:NM_198949:exon4:c.G367A:p.E123K,NUDT1:NM_198950:exon4:c.G298A:p.E100K,NUDT1:NM_198952:exon4:c.G367A:p.E123K
chr6	118285296	118285296	C	G	A2780-cisR	SLC35F1	Missense_Mutation	NM_001029858	exon7	c.C960G	p.D320E	SNP	OV_merge_somatic_vcf	exonic	SLC35F1		nonsynonymous SNV	SLC35F1:NM_001029858:exon7:c.C960G:p.D320E
chr9	15744759	15744759	G	C	A2780-cisR	CCDC171	Missense_Mutation	NM_001355547	exon16	c.G2560C	p.D854H	SNP	OV_merge_somatic_vcf	exonic	CCDC171		nonsynonymous SNV	CCDC171:NM_001355547:exon16:c.G2560C:p.D854H,CCDC171:NM_173550:exon17:c.G2536C:p.D846H,CCDC171:NM_001348002:exon18:c.G2281C:p.D761H
chr5	32071398	32071398	A	T	A2780-cisR	PDZD2	Missense_Mutation	NM_178140	exon16	c.A2548T	p.S850C	SNP	OV_merge_somatic_vcf	exonic	PDZD2		nonsynonymous SNV	PDZD2:NM_178140:exon16:c.A2548T:p.S850C
chr8	143984960	143984960	G	T	A2780-cisR	PARP10	Missense_Mutation	NM_001317895	exon4	c.C1078A	p.Q360K	SNP	OV_merge_somatic_vcf	exonic	PARP10		nonsynonymous SNV	PARP10:NM_001317895:exon4:c.C1078A:p.Q360K,PARP10:NM_032789:exon5:c.C1042A:p.Q348K
chr6	33678781	33678781	C	T	A2780-cisR	ITPR3	Missense_Mutation	NM_002224	exon30	c.C3914T	p.T1305I	SNP	OV_merge_somatic_vcf	exonic	ITPR3		nonsynonymous SNV	ITPR3:NM_002224:exon30:c.C3914T:p.T1305I
chr5	353783	353783	G	A	A2780-cisR	AHRR	Missense_Mutation	NM_001377236	exon3	c.G116A	p.R39H	SNP	OV_merge_somatic_vcf	exonic	AHRR		nonsynonymous SNV	AHRR:NM_001377236:exon3:c.G116A:p.R39H,AHRR:NM_001377239:exon3:c.G116A:p.R39H
chr7	128343790	128343790	C	T	A2780-cisR	RBM28	Missense_Mutation	NM_001166135	exon1	c.G4A	p.A2T	SNP	OV_merge_somatic_vcf	exonic	RBM28		nonsynonymous SNV	RBM28:NM_001166135:exon1:c.G4A:p.A2T,RBM28:NM_018077:exon1:c.G4A:p.A2T
chr7	4757142	4757142	G	A	A2780-cisR	FOXK1	Missense_Mutation	NM_001037165	exon5	c.G1199A	p.R400K	SNP	OV_merge_somatic_vcf	exonic	FOXK1		nonsynonymous SNV	FOXK1:NM_001037165:exon5:c.G1199A:p.R400K
chr1	214618655	214618655	A	T	A2780-cisR	CENPF	Missense_Mutation	NM_016343	exon4	c.A442T	p.I148F	SNP	OV_merge_somatic_vcf	exonic	CENPF		nonsynonymous SNV	CENPF:NM_016343:exon4:c.A442T:p.I148F
chr11	119345429	119345429	G	T	A2780-cisR	MFRP	Missense_Mutation	NM_031433	exon5	c.C632A	p.P211H	SNP	OV_merge_somatic_vcf	exonic	MFRP		nonsynonymous SNV	MFRP:NM_031433:exon5:c.C632A:p.P211H
chr11	64224108	64224108	C	T	A2780-cisR	TRPT1	Missense_Mutation	NM_001160393	exon6	c.G665A	p.R222H	SNP	OV_merge_somatic_vcf	exonic	TRPT1		nonsynonymous SNV	TRPT1:NM_001160393:exon6:c.G665A:p.R222H,TRPT1:NM_031472:exon6:c.G515A:p.R172H,TRPT1:NM_001033678:exon7:c.G662A:p.R221H,TRPT1:NM_001160389:exon7:c.G668A:p.R223H,TRPT1:NM_001160390:exon7:c.G662A:p.R221H
chr2	124504380	124504380	C	G	A2780-cisR	CNTNAP5	Missense_Mutation	NM_001367498	exon8	c.C1151G	p.T384S	SNP	OV_merge_somatic_vcf	exonic	CNTNAP5		nonsynonymous SNV	CNTNAP5:NM_001367498:exon8:c.C1151G:p.T384S,CNTNAP5:NM_130773:exon8:c.C1148G:p.T383S
chr5	176575364	176575364	G	A	A2780-cisR	CDHR2	Missense_Mutation	NM_001171976	exon9	c.G706A	p.D236N	SNP	OV_merge_somatic_vcf	exonic	CDHR2		nonsynonymous SNV	CDHR2:NM_001171976:exon9:c.G706A:p.D236N,CDHR2:NM_017675:exon9:c.G706A:p.D236N
chr19	54773534	54773534	C	G	A2780-cisR	KIR2DL1	Missense_Mutation	NM_001368251	exon3	c.C272G	p.T91R	SNP	OV_merge_somatic_vcf	exonic	KIR2DL1;KIR2DS1;KIR2DS5;LOC112267881		nonsynonymous SNV	LOC112267881:NM_001368251:exon3:c.C272G:p.T91R,KIR2DL1:NM_014218:exon3:c.C272G:p.T91R,KIR2DS1:NM_014512:exon3:c.C272G:p.T91R,KIR2DS5:NM_014513:exon3:c.C272G:p.T91R
chr1	149059722	149059722	T	C	A2780-cisR	NBPF9	Missense_Mutation	NM_001277444	exon20	c.A2563G	p.N855D	SNP	OV_merge_somatic_vcf	exonic	NBPF9		nonsynonymous SNV	NBPF9:NM_001277444:exon20:c.A2563G:p.N855D
chr22	32869066	32869066	C	T	A2780-cisR	SYN3	Missense_Mutation	NM_133633	exon4	c.G521A	p.G174E	SNP	OV_merge_somatic_vcf	exonic	SYN3		nonsynonymous SNV	SYN3:NM_133633:exon4:c.G521A:p.G174E,SYN3:NM_001135774:exon5:c.G518A:p.G173E,SYN3:NM_001369907:exon5:c.G521A:p.G174E,SYN3:NM_001369908:exon5:c.G521A:p.G174E,SYN3:NM_001369909:exon5:c.G518A:p.G173E,SYN3:NM_001369910:exon5:c.G518A:p.G173E,SYN3:NM_003490:exon5:c.G521A:p.G174E
chr9	76503421	76503421	T	G	A2780-cisR	GCNT1	Missense_Mutation	NM_001097636	exon2	c.T1040G	p.M347R	SNP	OV_merge_somatic_vcf	exonic	GCNT1		nonsynonymous SNV	GCNT1:NM_001097636:exon2:c.T1040G:p.M347R,GCNT1:NM_001097633:exon3:c.T1040G:p.M347R,GCNT1:NM_001097634:exon3:c.T1040G:p.M347R,GCNT1:NM_001097635:exon3:c.T1040G:p.M347R,GCNT1:NM_001490:exon4:c.T1040G:p.M347R
chr2	70979730	70979730	T	C	A2780-cisR	ANKRD53	Missense_Mutation	NM_001115116	exon3	c.T487C	p.Y163H	SNP	OV_merge_somatic_vcf	exonic	ANKRD53		nonsynonymous SNV	ANKRD53:NM_001115116:exon3:c.T487C:p.Y163H,ANKRD53:NM_001369683:exon3:c.T385C:p.Y129H,ANKRD53:NM_024933:exon3:c.T487C:p.Y163H
chr9	130930007	130930007	C	T	A2780-cisR	FIBCD1	Missense_Mutation	NM_032843	exon2	c.G112A	p.A38T	SNP	OV_merge_somatic_vcf	exonic	FIBCD1		nonsynonymous SNV	FIBCD1:NM_032843:exon2:c.G112A:p.A38T,FIBCD1:NM_001145106:exon3:c.G112A:p.A38T
chr9	120525018	120525018	C	A	A2780-cisR	CDK5RAP2	Missense_Mutation	NM_001011649	exon11	c.G1060T	p.A354S	SNP	OV_merge_somatic_vcf	exonic	CDK5RAP2		nonsynonymous SNV	CDK5RAP2:NM_001011649:exon11:c.G1060T:p.A354S,CDK5RAP2:NM_001272039:exon11:c.G1060T:p.A354S,CDK5RAP2:NM_018249:exon11:c.G1060T:p.A354S
chr1	156369358	156369358	A	C	A2780-cisR	RHBG	Missense_Mutation	NM_020407	exon1	c.A109C	p.N37H	SNP	OV_merge_somatic_vcf	exonic	RHBG		nonsynonymous SNV	RHBG:NM_020407:exon1:c.A109C:p.N37H
chr12	14823050	14823050	C	T	A2780-cisR	C12orf60	Missense_Mutation	NM_175874	exon2	c.C115T	p.R39C	SNP	OV_merge_somatic_vcf	exonic	C12orf60		nonsynonymous SNV	C12orf60:NM_175874:exon2:c.C115T:p.R39C
chr22	36227463	36227463	C	T	A2780-cisR	APOL2	Missense_Mutation	NM_030882	exon5	c.G955A	p.G319R	SNP	OV_merge_somatic_vcf	exonic	APOL2		nonsynonymous SNV	APOL2:NM_030882:exon5:c.G955A:p.G319R,APOL2:NM_145637:exon6:c.G955A:p.G319R
chr3	47427605	47427605	C	A	A2780-cisR	SCAP	Missense_Mutation	NM_012235	exon5	c.G473T	p.R158M	SNP	OV_merge_somatic_vcf	exonic	SCAP		nonsynonymous SNV	SCAP:NM_012235:exon5:c.G473T:p.R158M
chr7	100954333	100954333	A	T	A2780-cisR	MUC3A	Missense_Mutation	NM_005960	exon2	c.A2554T	p.M852L	SNP	OV_merge_somatic_vcf	exonic	MUC3A		nonsynonymous SNV	MUC3A:NM_005960:exon2:c.A2554T:p.M852L
chr7	1444864	1444864	G	C	A2780-cisR	MICALL2	Missense_Mutation	NM_182924	exon6	c.C1206G	p.D402E	SNP	OV_merge_somatic_vcf	exonic	MICALL2		nonsynonymous SNV	MICALL2:NM_182924:exon6:c.C1206G:p.D402E
chr1	33810864	33810864	G	T	A2780-cisR	CSMD2	Missense_Mutation	NM_001281956	exon10	c.C1325A	p.A442D	SNP	OV_merge_somatic_vcf	exonic	CSMD2		nonsynonymous SNV	CSMD2:NM_001281956:exon10:c.C1325A:p.A442D,CSMD2:NM_052896:exon10:c.C1205A:p.A402D
chrX	71536343	71536343	G	A	A2780-cisR	OGT	Missense_Mutation	NM_181672	exon2	c.G203A	p.C68Y	SNP	OV_merge_somatic_vcf	exonic	OGT		nonsynonymous SNV	OGT:NM_181672:exon2:c.G203A:p.C68Y,OGT:NM_181673:exon2:c.G173A:p.C58Y
chr7	100683415	100683415	C	A	A2780-cisR	GIGYF1	Missense_Mutation	NM_001375759	exon21	c.G2082T	p.R694S	SNP	OV_merge_somatic_vcf	exonic	GIGYF1		nonsynonymous SNV	GIGYF1:NM_001375759:exon21:c.G2082T:p.R694S,GIGYF1:NM_001375760:exon21:c.G2082T:p.R694S,GIGYF1:NM_001375761:exon21:c.G2082T:p.R694S,GIGYF1:NM_001375762:exon21:c.G2082T:p.R694S,GIGYF1:NM_001375764:exon21:c.G2082T:p.R694S,GIGYF1:NM_001375765:exon21:c.G2082T:p.R694S,GIGYF1:NM_001375767:exon21:c.G2082T:p.R694S,GIGYF1:NM_001375768:exon21:c.G2082T:p.R694S,GIGYF1:NM_001375763:exon22:c.G2082T:p.R694S,GIG…
chr5	160229584	160229584	G	A	A2780-cisR	FABP6	Missense_Mutation	NM_001445	exon1	c.G27A	p.M9I	SNP	OV_merge_somatic_vcf	exonic	FABP6		nonsynonymous SNV	FABP6:NM_001445:exon1:c.G27A:p.M9I,FABP6:NM_001040442:exon3:c.G174A:p.M58I,FABP6:NM_001130958:exon4:c.G174A:p.M58I
chr2	162016859	162016859	T	A	A2780-cisR	DPP4	Missense_Mutation	NM_001379606	exon17	c.A1422T	p.R474S	SNP	OV_merge_somatic_vcf	exonic	DPP4		nonsynonymous SNV	DPP4:NM_001379606:exon17:c.A1422T:p.R474S,DPP4:NM_001379604:exon18:c.A1473T:p.R491S,DPP4:NM_001379605:exon18:c.A1470T:p.R490S,DPP4:NM_001935:exon18:c.A1476T:p.R492S
chr17	48728328	48728328	G	A	A2780-cisR	HOXB13	Missense_Mutation	NM_006361	exon1	c.C266T	p.S89F	SNP	OV_merge_somatic_vcf	exonic	HOXB13		nonsynonymous SNV	HOXB13:NM_006361:exon1:c.C266T:p.S89F
chr2	241150517	241150517	G	T	A2780-cisR	PPP1R7	Missense_Mutation	NM_001282409	exon1	c.G22T	p.G8W	SNP	OV_merge_somatic_vcf	exonic	PPP1R7		nonsynonymous SNV	PPP1R7:NM_001282409:exon1:c.G22T:p.G8W,PPP1R7:NM_001282410:exon1:c.G22T:p.G8W,PPP1R7:NM_001282411:exon1:c.G22T:p.G8W,PPP1R7:NM_002712:exon1:c.G22T:p.G8W
chr19	47340836	47340836	T	C	A2780-cisR	C5AR2	Missense_Mutation	NM_001271749	exon2	c.T37C	p.Y13H	SNP	OV_merge_somatic_vcf	exonic	C5AR2		nonsynonymous SNV	C5AR2:NM_001271749:exon2:c.T37C:p.Y13H,C5AR2:NM_001271750:exon2:c.T37C:p.Y13H,C5AR2:NM_018485:exon2:c.T37C:p.Y13H
chr15	78174421	78174421	G	T	A2780-cisR	ACSBG1	Missense_Mutation	NM_001199377	exon12	c.C1794A	p.D598E	SNP	OV_merge_somatic_vcf	exonic	ACSBG1		nonsynonymous SNV	ACSBG1:NM_001199377:exon12:c.C1794A:p.D598E,ACSBG1:NM_015162:exon12:c.C1806A:p.D602E
chr15	65490269	65490269	G	T	A2780-cisR	DPP8	Nonsense_Mutation	NM_001320876	exon6	c.C746A	p.S249X	SNP	OV_merge_somatic_vcf	exonic	DPP8		stopgain	DPP8:NM_001320876:exon6:c.C746A:p.S249X,DPP8:NM_017743:exon6:c.C746A:p.S249X,DPP8:NM_130434:exon6:c.C746A:p.S249X,DPP8:NM_001320875:exon7:c.C794A:p.S265X,DPP8:NM_197960:exon7:c.C794A:p.S265X,DPP8:NM_197961:exon7:c.C794A:p.S265X
chr3	169926930	169926930	A	G	A2780-cisR	SAMD7	Missense_Mutation	NM_001304366	exon6	c.A668G	p.Y223C	SNP	OV_merge_somatic_vcf	exonic	SAMD7		nonsynonymous SNV	SAMD7:NM_001304366:exon6:c.A668G:p.Y223C,SAMD7:NM_182610:exon6:c.A668G:p.Y223C
chr1	71046758	71046758	C	A	A2780-cisR	PTGER3	Missense_Mutation	NM_001126044	exon1	c.G820T	p.G274C	SNP	OV_merge_somatic_vcf	exonic	PTGER3		nonsynonymous SNV	PTGER3:NM_001126044:exon1:c.G820T:p.G274C,PTGER3:NM_198714:exon1:c.G820T:p.G274C,PTGER3:NM_198715:exon1:c.G820T:p.G274C,PTGER3:NM_198716:exon1:c.G820T:p.G274C,PTGER3:NM_198717:exon1:c.G820T:p.G274C,PTGER3:NM_198718:exon1:c.G820T:p.G274C,PTGER3:NM_198719:exon1:c.G820T:p.G274C
chr6	27401174	27401174	G	T	A2780-cisR	ZNF391	Missense_Mutation	NM_001076781	exon3	c.G804T	p.Q268H	SNP	OV_merge_somatic_vcf	exonic	ZNF391		nonsynonymous SNV	ZNF391:NM_001076781:exon3:c.G804T:p.Q268H,ZNF391:NM_001322293:exon3:c.G804T:p.Q268H,ZNF391:NM_001322288:exon4:c.G804T:p.Q268H,ZNF391:NM_001322289:exon4:c.G804T:p.Q268H
chr7	117509086	117509086	C	A	A2780-cisR	CFTR	Missense_Mutation	NM_000492	exon3	c.C217A	p.L73I	SNP	OV_merge_somatic_vcf	exonic	CFTR		nonsynonymous SNV	CFTR:NM_000492:exon3:c.C217A:p.L73I
chr2	27082788	27082788	G	A	A2780-cisR	EMILIN1	Missense_Mutation	NM_007046	exon4	c.G1217A	p.R406H	SNP	OV_merge_somatic_vcf	exonic	EMILIN1		nonsynonymous SNV	EMILIN1:NM_007046:exon4:c.G1217A:p.R406H
chr18	6999511	6999511	C	G	A2780-cisR	LAMA1	Missense_Mutation	NM_005559	exon32	c.G4597C	p.G1533R	SNP	OV_merge_somatic_vcf	exonic	LAMA1		nonsynonymous SNV	LAMA1:NM_005559:exon32:c.G4597C:p.G1533R
chr8	144312208	144312208	C	A	A2780-cisR	HSF1	Missense_Mutation	NM_005526	exon9	c.C1106A	p.T369N	SNP	OV_merge_somatic_vcf	exonic	HSF1		nonsynonymous SNV	HSF1:NM_005526:exon9:c.C1106A:p.T369N
chr9	33295230	33295230	G	T	A2780-cisR	NFX1	Missense_Mutation	NM_001318758	exon2	c.G836T	p.G279V	SNP	OV_merge_somatic_vcf	exonic	NFX1		nonsynonymous SNV	NFX1:NM_001318758:exon2:c.G836T:p.G279V,NFX1:NM_002504:exon2:c.G836T:p.G279V,NFX1:NM_147134:exon2:c.G836T:p.G279V
chr22	31623728	31623728	C	T	A2780-cisR	PISD	Missense_Mutation	NM_001326413	exon3	c.G214A	p.A72T	SNP	OV_merge_somatic_vcf	exonic	PISD		nonsynonymous SNV	PISD:NM_001326413:exon3:c.G214A:p.A72T,PISD:NM_178022:exon3:c.G175A:p.A59T,PISD:NM_001326414:exon4:c.G214A:p.A72T,PISD:NM_001326415:exon4:c.G175A:p.A59T,PISD:NM_014338:exon4:c.G175A:p.A59T,PISD:NM_001326417:exon5:c.G175A:p.A59T,PISD:NM_001326419:exon5:c.G175A:p.A59T,PISD:NM_001326416:exon6:c.G175A:p.A59T
chr1	223113028	223113028	C	A	A2780-cisR	TLR5	Nonsense_Mutation	NM_003268	exon6	c.G4T	p.G2X	SNP	OV_merge_somatic_vcf	exonic	TLR5		stopgain	TLR5:NM_003268:exon6:c.G4T:p.G2X
chr3	108191608	108191608	C	A	A2780-cisR	IFT57	Missense_Mutation	NM_018010	exon6	c.G690T	p.L230F	SNP	OV_merge_somatic_vcf	exonic	IFT57		nonsynonymous SNV	IFT57:NM_018010:exon6:c.G690T:p.L230F
chr7	102200150	102200150	G	T	A2780-cisR	CUX1	Missense_Mutation	NM_001202543	exon17	c.G2073T	p.R691S	SNP	OV_merge_somatic_vcf	exonic	CUX1		nonsynonymous SNV	CUX1:NM_001202543:exon17:c.G2073T:p.R691S,CUX1:NM_181552:exon17:c.G2040T:p.R680S
chr20	62338116	62338116	C	A	A2780-cisR	LAMA5	Missense_Mutation	NM_005560	exon14	c.G1791T	p.E597D	SNP	OV_merge_somatic_vcf	exonic	LAMA5		nonsynonymous SNV	LAMA5:NM_005560:exon14:c.G1791T:p.E597D
chr8	142785439	142785439	T	A	A2780-cisR	LY6D	Missense_Mutation	NM_003695	exon3	c.A169T	p.N57Y	SNP	OV_merge_somatic_vcf	exonic	LY6D		nonsynonymous SNV	LY6D:NM_003695:exon3:c.A169T:p.N57Y
chr8	132024576	132024576	C	T	A2780-cisR	OC90	Missense_Mutation	NM_001080399	exon14	c.G1339A	p.E447K	SNP	OV_merge_somatic_vcf	exonic	OC90		nonsynonymous SNV	OC90:NM_001080399:exon14:c.G1339A:p.E447K
chr2	233264908	233264908	C	A	A2780-cisR	ATG16L1	Missense_Mutation	NM_001190266	exon5	c.C154A	p.Q52K	SNP	OV_merge_somatic_vcf	exonic	ATG16L1		nonsynonymous SNV	ATG16L1:NM_001190266:exon5:c.C154A:p.Q52K,ATG16L1:NM_001190267:exon5:c.C58A:p.Q20K,ATG16L1:NM_001363742:exon5:c.C406A:p.Q136K,ATG16L1:NM_017974:exon5:c.C406A:p.Q136K,ATG16L1:NM_030803:exon5:c.C406A:p.Q136K
chr19	40622524	40622524	G	A	A2780-cisR	LTBP4	Missense_Mutation	NM_001042545	exon23	c.G3341A	p.R1114Q	SNP	OV_merge_somatic_vcf	exonic	LTBP4		nonsynonymous SNV	LTBP4:NM_001042545:exon23:c.G3341A:p.R1114Q,LTBP4:NM_001042544:exon26:c.G3542A:p.R1181Q,LTBP4:NM_003573:exon26:c.G3431A:p.R1144Q
chr4	182800107	182800107	G	A	A2780-cisR	TENM3	Missense_Mutation	NM_001080477	exon28	c.G7856A	p.R2619H	SNP	OV_merge_somatic_vcf	exonic	TENM3		nonsynonymous SNV	TENM3:NM_001080477:exon28:c.G7856A:p.R2619H
chr16	68014238	68014238	G	T	A2780-cisR	DPEP2NB	Missense_Mutation	NM_001282442	exon2	c.C242A	p.A81D	SNP	OV_merge_somatic_vcf	exonic	DPEP2NB		nonsynonymous SNV	DPEP2NB:NM_001282442:exon2:c.C242A:p.A81D
chr4	5628653	5628653	G	T	A2780-cisR	EVC2	Missense_Mutation	NM_001166136	exon12	c.C1552A	p.L518M	SNP	OV_merge_somatic_vcf	exonic	EVC2		nonsynonymous SNV	EVC2:NM_001166136:exon12:c.C1552A:p.L518M,EVC2:NM_147127:exon12:c.C1792A:p.L598M
chr11	126445044	126445044	T	C	A2780-cisR	KIRREL3	Missense_Mutation	NM_001161707	exon10	c.A1187G	p.Y396C	SNP	OV_merge_somatic_vcf	exonic	KIRREL3		nonsynonymous SNV	KIRREL3:NM_001161707:exon10:c.A1187G:p.Y396C,KIRREL3:NM_001301097:exon10:c.A1187G:p.Y396C,KIRREL3:NM_032531:exon10:c.A1187G:p.Y396C
chr20	57407773	57407773	C	T	A2780-cisR	RBM38	Missense_Mutation	NM_017495	exon4	c.C647T	p.S216L	SNP	OV_merge_somatic_vcf	exonic	RBM38		nonsynonymous SNV	RBM38:NM_017495:exon4:c.C647T:p.S216L,RBM38:NM_001291780:exon5:c.C743T:p.S248L
chr14	23433203	23433203	C	A	A2780-cisR	MYH7	Missense_Mutation	NM_000257	exon4	c.G226T	p.V76L	SNP	OV_merge_somatic_vcf	exonic	MYH7		nonsynonymous SNV	MYH7:NM_000257:exon4:c.G226T:p.V76L
chr3	49115574	49115574	C	A	A2780-cisR	USP19	Missense_Mutation	NM_001351102	exon11	c.G1410T	p.E470D	SNP	OV_merge_somatic_vcf	exonic	USP19		nonsynonymous SNV	USP19:NM_001351102:exon11:c.G1410T:p.E470D,USP19:NM_001351103:exon11:c.G1455T:p.E485D,USP19:NM_001351104:exon11:c.G1461T:p.E487D,USP19:NM_001351106:exon11:c.G1455T:p.E485D,USP19:NM_001351108:exon11:c.G1416T:p.E472D,USP19:NM_006677:exon11:c.G1449T:p.E483D,USP19:NM_001199160:exon12:c.G1752T:p.E584D,USP19:NM_001199161:exon12:c.G1758T:p.E586D,USP19:NM_001199162:exon12:c.G1722T:p.E574D,USP19:NM_001351…
chr19	49857023	49857023	C	T	A2780-cisR	PTOV1	Missense_Mutation	NM_001305105	exon6	c.C607T	p.L203F	SNP	OV_merge_somatic_vcf	exonic	PTOV1		nonsynonymous SNV	PTOV1:NM_001305105:exon6:c.C607T:p.L203F,PTOV1:NM_001305108:exon6:c.C511T:p.L171F,PTOV1:NM_001364745:exon6:c.C511T:p.L171F,PTOV1:NM_001364747:exon6:c.C652T:p.L218F,PTOV1:NM_001364748:exon6:c.C184T:p.L62F,PTOV1:NM_001364749:exon6:c.C652T:p.L218F,PTOV1:NM_001364750:exon6:c.C184T:p.L62F,PTOV1:NM_017432:exon6:c.C607T:p.L203F
chr19	44782488	44782488	G	A	A2780-cisR	CBLC	Missense_Mutation	NM_001130852	exon4	c.G776A	p.G259D	SNP	OV_merge_somatic_vcf	exonic	CBLC		nonsynonymous SNV	CBLC:NM_001130852:exon4:c.G776A:p.G259D,CBLC:NM_012116:exon4:c.G776A:p.G259D
chr18	31874515	31874515	C	T	A2780-cisR	TRAPPC8	Missense_Mutation	NM_014939	exon13	c.G1918A	p.G640R	SNP	OV_merge_somatic_vcf	exonic	TRAPPC8		nonsynonymous SNV	TRAPPC8:NM_014939:exon13:c.G1918A:p.G640R
chr9	136496384	136496384	G	A	A2780-cisR	NOTCH1	Missense_Mutation	NM_017617	exon34	c.C7355T	p.A2452V	SNP	OV_merge_somatic_vcf	exonic	NOTCH1		nonsynonymous SNV	NOTCH1:NM_017617:exon34:c.C7355T:p.A2452V
chr17	67904751	67904751	G	A	A2780-cisR	BPTF	Nonsense_Mutation	NM_182641	exon9	c.G2723A	p.W908X	SNP	OV_merge_somatic_vcf	exonic	BPTF		stopgain	BPTF:NM_182641:exon9:c.G2723A:p.W908X,BPTF:NM_004459:exon11:c.G3101A:p.W1034X
chr7	102104392	102104392	A	T	A2780-cisR	CUX1	Missense_Mutation	NM_001202544	exon5	c.A448T	p.N150Y	SNP	OV_merge_somatic_vcf	exonic	CUX1		nonsynonymous SNV	CUX1:NM_001202544:exon5:c.A448T:p.N150Y,CUX1:NM_001202545:exon5:c.A358T:p.N120Y,CUX1:NM_001202546:exon5:c.A385T:p.N129Y,CUX1:NM_001202543:exon6:c.A496T:p.N166Y,CUX1:NM_001913:exon6:c.A496T:p.N166Y,CUX1:NM_181500:exon6:c.A496T:p.N166Y,CUX1:NM_181552:exon6:c.A463T:p.N155Y
chr4	109851545	109851545	C	T	A2780-cisR	LRIT3	Missense_Mutation	NM_198506	exon2	c.C158T	p.T53M	SNP	OV_merge_somatic_vcf	exonic	LRIT3		nonsynonymous SNV	LRIT3:NM_198506:exon2:c.C158T:p.T53M
chr12	57473636	57473636	T	C	A2780-cisR	ARHGAP9	Missense_Mutation	NM_001319851	exon14	c.A1058G	p.D353G	SNP	OV_merge_somatic_vcf	exonic	ARHGAP9		nonsynonymous SNV	ARHGAP9:NM_001319851:exon14:c.A1058G:p.D353G,ARHGAP9:NM_001367423:exon14:c.A1346G:p.D449G,ARHGAP9:NM_001080156:exon15:c.A1439G:p.D480G,ARHGAP9:NM_001319852:exon15:c.A1496G:p.D499G,ARHGAP9:NM_001367422:exon15:c.A1433G:p.D478G,ARHGAP9:NM_001367426:exon15:c.A1439G:p.D480G,ARHGAP9:NM_032496:exon17:c.A1991G:p.D664G,ARHGAP9:NM_001319850:exon20:c.A2048G:p.D683G
chr12	125519552	125519552	C	A	A2780-cisR	TMEM132B	Missense_Mutation	NM_001366854	exon4	c.C1220A	p.S407Y	SNP	OV_merge_somatic_vcf	exonic	TMEM132B		nonsynonymous SNV	TMEM132B:NM_001366854:exon4:c.C1220A:p.S407Y,TMEM132B:NM_052907:exon4:c.C1205A:p.S402Y
chr11	61962725	61962725	T	C	A2780-cisR	BEST1	Missense_Mutation	NM_001300786	exon8	c.T1310C	p.M437T	SNP	OV_merge_somatic_vcf	exonic	BEST1		nonsynonymous SNV	BEST1:NM_001300786:exon8:c.T1310C:p.M437T,BEST1:NM_001363591:exon8:c.T1253C:p.M418T,BEST1:NM_001363593:exon8:c.T599C:p.M200T,BEST1:NM_001139443:exon9:c.T1391C:p.M464T,BEST1:NM_001300787:exon9:c.T1391C:p.M464T,BEST1:NM_004183:exon10:c.T1571C:p.M524T
chr8	142877037	142877037	T	C	A2780-cisR	CYP11B1	Missense_Mutation	NM_000497	exon3	c.A581G	p.H194R	SNP	OV_merge_somatic_vcf	exonic	CYP11B1		nonsynonymous SNV	CYP11B1:NM_000497:exon3:c.A581G:p.H194R,CYP11B1:NM_001026213:exon3:c.A581G:p.H194R
chr19	40503983	40503983	G	T	A2780-cisR	SPTBN4	Missense_Mutation	NM_020971	exon12	c.G1516T	p.V506L	SNP	OV_merge_somatic_vcf	exonic	SPTBN4		nonsynonymous SNV	SPTBN4:NM_020971:exon12:c.G1516T:p.V506L
chr1	209629749	209629749	C	A	A2780-cisR	LAMB3	Nonsense_Mutation	NM_001017402	exon9	c.G1120T	p.E374X	SNP	OV_merge_somatic_vcf	exonic	LAMB3		stopgain	LAMB3:NM_001017402:exon9:c.G1120T:p.E374X,LAMB3:NM_000228:exon10:c.G1120T:p.E374X,LAMB3:NM_001127641:exon10:c.G1120T:p.E374X
chrX	108677553	108677553	G	T	A2780-cisR	COL4A5	Nonsense_Mutation	NM_000495	exon42	c.G3844T	p.G1282X	SNP	OV_merge_somatic_vcf	exonic	COL4A5		stopgain	COL4A5:NM_000495:exon42:c.G3844T:p.G1282X
chr12	120157886	120157886	C	A	A2780-cisR	GCN1	Missense_Mutation	NM_006836	exon26	c.G3050T	p.R1017M	SNP	OV_merge_somatic_vcf	exonic	GCN1		nonsynonymous SNV	GCN1:NM_006836:exon26:c.G3050T:p.R1017M
chr1	48233747	48233747	G	A	A2780-cisR	SLC5A9	Missense_Mutation	NM_001011547	exon9	c.G1126A	p.A376T	SNP	OV_merge_somatic_vcf	exonic	SLC5A9		nonsynonymous SNV	SLC5A9:NM_001011547:exon9:c.G1126A:p.A376T,SLC5A9:NM_001135181:exon10:c.G1201A:p.A401T
chr1	247532396	247532396	G	A	A2780-cisR	OR2C3	Missense_Mutation	NM_198074	exon2	c.C116T	p.S39L	SNP	OV_merge_somatic_vcf	exonic	OR2C3		nonsynonymous SNV	OR2C3:NM_198074:exon2:c.C116T:p.S39L
chr12	6594490	6594490	G	C	A2780-cisR	CHD4	Missense_Mutation	NM_001297553	exon14	c.C2261G	p.T754R	SNP	OV_merge_somatic_vcf	exonic	CHD4		nonsynonymous SNV	CHD4:NM_001297553:exon14:c.C2261G:p.T754R,CHD4:NM_001273:exon15:c.C2282G:p.T761R,CHD4:NM_001363606:exon15:c.C2243G:p.T748R
chr15	28141742	28141742	C	A	A2780-cisR	HERC2	Missense_Mutation	NM_004667	exon77	c.G11805T	p.Q3935H	SNP	OV_merge_somatic_vcf	exonic	HERC2		nonsynonymous SNV	HERC2:NM_004667:exon77:c.G11805T:p.Q3935H
chr10	115171343	115171345	CTT	C	A2780-cisR	ATRNL1	Nonstop_Mutation	NM_001276282	exon8	c.1399_1401delinsC	p.*468delinsIKSSYEF		OV_merge_somatic_vcf	exonic	ATRNL1		stoploss	ATRNL1:NM_001276282:exon8:c.1399_1401delinsC:p.*468delinsIKSSYEF
chr8	143296613	143296613	G	A	A2780-cisR	ZNF696	Missense_Mutation	NM_030895	exon3	c.G938A	p.R313H	SNP	OV_merge_somatic_vcf	exonic	ZNF696		nonsynonymous SNV	ZNF696:NM_030895:exon3:c.G938A:p.R313H
chr4	159331440	159331440	G	T	A2780-cisR	RAPGEF2	Missense_Mutation	NM_001351727	exon8	c.G994T	p.V332L	SNP	OV_merge_somatic_vcf	exonic	RAPGEF2		nonsynonymous SNV	RAPGEF2:NM_001351727:exon8:c.G994T:p.V332L,RAPGEF2:NM_001351728:exon8:c.G994T:p.V332L,RAPGEF2:NM_014247:exon8:c.G994T:p.V332L,RAPGEF2:NM_001351725:exon11:c.G1129T:p.V377L,RAPGEF2:NM_001351726:exon11:c.G1129T:p.V377L,RAPGEF2:NM_001351724:exon14:c.G1477T:p.V493L
chr2	190436629	190436629	C	A	A2780-cisR	MFSD6	Missense_Mutation	NM_001375987	exon2	c.C600A	p.N200K	SNP	OV_merge_somatic_vcf	exonic	MFSD6		nonsynonymous SNV	MFSD6:NM_001375987:exon2:c.C600A:p.N200K,MFSD6:NM_001375989:exon2:c.C600A:p.N200K,MFSD6:NM_001375990:exon2:c.C600A:p.N200K,MFSD6:NM_001375986:exon3:c.C600A:p.N200K,MFSD6:NM_001375988:exon3:c.C600A:p.N200K,MFSD6:NM_001375992:exon3:c.C600A:p.N200K,MFSD6:NM_017694:exon3:c.C600A:p.N200K
chr4	118255691	118255691	G	T	A2780-cisR	NDST3	Missense_Mutation	NM_004784	exon14	c.G2601T	p.Q867H	SNP	OV_merge_somatic_vcf	exonic	NDST3		nonsynonymous SNV	NDST3:NM_004784:exon14:c.G2601T:p.Q867H
chr3	12539275	12539275	A	G	A2780-cisR	TSEN2	Missense_Mutation	NM_001321278	exon12	c.A1453G	p.R485G	SNP	OV_merge_somatic_vcf	exonic	TSEN2		nonsynonymous SNV	TSEN2:NM_001321278:exon12:c.A1453G:p.R485G
chr17	41586747	41586747	G	A	A2780-cisR	KRT14	Missense_Mutation	NM_000526	exon1	c.C88T	p.R30C	SNP	OV_merge_somatic_vcf	exonic	KRT14		nonsynonymous SNV	KRT14:NM_000526:exon1:c.C88T:p.R30C
chr7	45081763	45081763	G	C	A2780-cisR	NACAD	Missense_Mutation	NM_001146334	exon3	c.C4177G	p.P1393A	SNP	OV_merge_somatic_vcf	exonic	NACAD		nonsynonymous SNV	NACAD:NM_001146334:exon3:c.C4177G:p.P1393A
chr20	63349970	63349970	C	T	A2780-cisR	CHRNA4	Missense_Mutation	NM_000744	exon5	c.G1441A	p.G481S	SNP	OV_merge_somatic_vcf	exonic	CHRNA4		nonsynonymous SNV	CHRNA4:NM_000744:exon5:c.G1441A:p.G481S,CHRNA4:NM_001256573:exon5:c.G913A:p.G305S
chr9	106928312	106928312	C	A	A2780-cisR	ZNF462	Missense_Mutation	NM_021224	exon3	c.C4400A	p.S1467Y	SNP	OV_merge_somatic_vcf	exonic	ZNF462		nonsynonymous SNV	ZNF462:NM_021224:exon3:c.C4400A:p.S1467Y
chr19	49708775	49708775	G	A	A2780-cisR	CPT1C	Missense_Mutation	NM_001378482	exon13	c.G1568A	p.C523Y	SNP	OV_merge_somatic_vcf	exonic	CPT1C		nonsynonymous SNV	CPT1C:NM_001378482:exon13:c.G1568A:p.C523Y,CPT1C:NM_001378484:exon13:c.G1502A:p.C501Y,CPT1C:NM_001378485:exon13:c.G1469A:p.C490Y,CPT1C:NM_152359:exon13:c.G1502A:p.C501Y,CPT1C:NM_001136052:exon14:c.G1469A:p.C490Y,CPT1C:NM_001199752:exon14:c.G1502A:p.C501Y,CPT1C:NM_001199753:exon14:c.G1502A:p.C501Y,CPT1C:NM_001378483:exon14:c.G1502A:p.C501Y,CPT1C:NM_001378486:exon14:c.G1502A:p.C501Y,CPT1C:NM_001378…
chr15	23646959	23646959	G	T	A2780-cisR	MAGEL2	Missense_Mutation	NM_019066	exon1	c.C784A	p.P262T	SNP	OV_merge_somatic_vcf	exonic	MAGEL2		nonsynonymous SNV	MAGEL2:NM_019066:exon1:c.C784A:p.P262T
chr20	17659145	17659145	C	T	A2780-cisR	RRBP1	Missense_Mutation	NM_001365613	exon3	c.G1363A	p.A455T	SNP	OV_merge_somatic_vcf	exonic	RRBP1		nonsynonymous SNV	RRBP1:NM_001365613:exon3:c.G1363A:p.A455T
chr7	100957541	100957541	C	T	A2780-cisR	MUC3A	Missense_Mutation	NM_005960	exon2	c.C5762T	p.T1921I	SNP	OV_merge_somatic_vcf	exonic	MUC3A		nonsynonymous SNV	MUC3A:NM_005960:exon2:c.C5762T:p.T1921I
chr2	200892183	200892183	G	T	A2780-cisR	NIF3L1	Missense_Mutation	NM_001142356	exon1	c.G240T	p.E80D	SNP	OV_merge_somatic_vcf	exonic	NIF3L1		nonsynonymous SNV	NIF3L1:NM_001142356:exon1:c.G240T:p.E80D,NIF3L1:NM_001136039:exon2:c.G240T:p.E80D,NIF3L1:NM_001142355:exon2:c.G159T:p.E53D,NIF3L1:NM_001369441:exon2:c.G240T:p.E80D,NIF3L1:NM_001369442:exon2:c.G240T:p.E80D,NIF3L1:NM_001369443:exon2:c.G159T:p.E53D,NIF3L1:NM_001369444:exon2:c.G240T:p.E80D,NIF3L1:NM_001369445:exon2:c.G240T:p.E80D,NIF3L1:NM_021824:exon2:c.G159T:p.E53D
chr14	20993122	20993122	G	T	A2780-cisR	METTL17	Missense_Mutation	NM_001029991	exon6	c.G533T	p.R178L	SNP	OV_merge_somatic_vcf	exonic	METTL17		nonsynonymous SNV	METTL17:NM_001029991:exon6:c.G533T:p.R178L,METTL17:NM_022734:exon6:c.G533T:p.R178L
chr2	108252365	108252365	G	T	A2780-cisR	SULT1C3	Missense_Mutation	NM_001008743	exon3	c.G173T	p.G58V	SNP	OV_merge_somatic_vcf	exonic	SULT1C3		nonsynonymous SNV	SULT1C3:NM_001008743:exon3:c.G173T:p.G58V,SULT1C3:NM_001320878:exon3:c.G173T:p.G58V
chr2	206750980	206750980	C	T	A2780-cisR	MDH1B	Missense_Mutation	NM_001330223	exon5	c.G712A	p.G238R	SNP	OV_merge_somatic_vcf	exonic	MDH1B		nonsynonymous SNV	MDH1B:NM_001330223:exon5:c.G712A:p.G238R,MDH1B:NM_001330225:exon5:c.G532A:p.G178R,MDH1B:NM_001330226:exon5:c.G712A:p.G238R,MDH1B:NM_001039845:exon6:c.G1006A:p.G336R,MDH1B:NM_001282940:exon6:c.G1006A:p.G336R,MDH1B:NM_001330224:exon6:c.G532A:p.G178R
chr3	58317752	58317752	G	A	A2780-cisR	HTD2	Missense_Mutation	NM_001348715	exon4	c.G139A	p.A47T	SNP	OV_merge_somatic_vcf	exonic	HTD2		nonsynonymous SNV	HTD2:NM_001348715:exon4:c.G139A:p.A47T,HTD2:NM_001348712:exon5:c.G139A:p.A47T,HTD2:NM_001348714:exon5:c.G139A:p.A47T,HTD2:NM_001348713:exon6:c.G139A:p.A47T
chr10	101673567	101673567	G	T	A2780-cisR	FBXW4	Missense_Mutation	NM_001323541	exon3	c.C202A	p.P68T	SNP	OV_merge_somatic_vcf	exonic	FBXW4		nonsynonymous SNV	FBXW4:NM_001323541:exon3:c.C202A:p.P68T,FBXW4:NM_022039:exon3:c.C928A:p.P310T
chr5	178986233	178986233	C	T	A2780-cisR	GRM6	Missense_Mutation	NM_000843	exon9	c.G2021A	p.R674H	SNP	OV_merge_somatic_vcf	exonic	GRM6		nonsynonymous SNV	GRM6:NM_000843:exon9:c.G2021A:p.R674H
chr19	18596751	18596751	C	T	A2780-cisR	CRLF1	Missense_Mutation	NM_004750	exon6	c.G895A	p.A299T	SNP	OV_merge_somatic_vcf	exonic	CRLF1		nonsynonymous SNV	CRLF1:NM_004750:exon6:c.G895A:p.A299T
chr2	65253830	65253830	T	A	A2780-cisR	ACTR2	Missense_Mutation	NM_005722	exon5	c.T551A	p.I184N	SNP	OV_merge_somatic_vcf	exonic	ACTR2		nonsynonymous SNV	ACTR2:NM_005722:exon5:c.T551A:p.I184N,ACTR2:NM_001005386:exon6:c.T566A:p.I189N
chr1	22963157	22963157	G	C	A2780-cisR	LACTBL1	Missense_Mutation	NM_001289974	exon4	c.C208G	p.P70A	SNP	OV_merge_somatic_vcf	exonic	LACTBL1		nonsynonymous SNV	LACTBL1:NM_001289974:exon4:c.C208G:p.P70A
chr15	68321461	68321461	G	A	A2780-cisR	ITGA11	Missense_Mutation	NM_001004439	exon19	c.C2365T	p.P789S	SNP	OV_merge_somatic_vcf	exonic	ITGA11		nonsynonymous SNV	ITGA11:NM_001004439:exon19:c.C2365T:p.P789S
chr17	43533899	43533899	G	A	A2780-cisR	ETV4	Missense_Mutation	NM_001261437	exon5	c.C226T	p.P76S	SNP	OV_merge_somatic_vcf	exonic	ETV4		nonsynonymous SNV	ETV4:NM_001261437:exon5:c.C226T:p.P76S,ETV4:NM_001261438:exon5:c.C226T:p.P76S,ETV4:NM_001079675:exon6:c.C343T:p.P115S,ETV4:NM_001369366:exon6:c.C343T:p.P115S,ETV4:NM_001369367:exon6:c.C340T:p.P114S,ETV4:NM_001369368:exon6:c.C343T:p.P115S,ETV4:NM_001986:exon6:c.C343T:p.P115S
chr5	69419970	69419970	A	G	A2780-cisR	MARVELD2	Missense_Mutation	NM_001038603	exon2	c.A585G	p.I195M	SNP	OV_merge_somatic_vcf	exonic	MARVELD2		nonsynonymous SNV	MARVELD2:NM_001038603:exon2:c.A585G:p.I195M,MARVELD2:NM_001244734:exon2:c.A585G:p.I195M
chr17	45430219	45430219	C	T	A2780-cisR	ARHGAP27	Missense_Mutation	NM_001282290	exon4	c.G61A	p.G21S	SNP	OV_merge_somatic_vcf	exonic	ARHGAP27		nonsynonymous SNV	ARHGAP27:NM_001282290:exon4:c.G61A:p.G21S,ARHGAP27:NM_001385384:exon4:c.G61A:p.G21S,ARHGAP27:NM_174919:exon4:c.G61A:p.G21S
chr2	27329476	27329476	T	A	A2780-cisR	GTF3C2	Missense_Mutation	NM_001035521	exon13	c.A1780T	p.I594L	SNP	OV_merge_somatic_vcf	exonic	GTF3C2		nonsynonymous SNV	GTF3C2:NM_001035521:exon13:c.A1780T:p.I594L,GTF3C2:NM_001318909:exon13:c.A1813T:p.I605L,GTF3C2:NM_001521:exon14:c.A1780T:p.I594L
chr15	69028323	69028323	A	G	A2780-cisR	NOX5	Missense_Mutation	NM_001184779	exon3	c.A283G	p.M95V	SNP	OV_merge_somatic_vcf	exonic	NOX5		nonsynonymous SNV	NOX5:NM_001184779:exon3:c.A283G:p.M95V,NOX5:NM_001184780:exon3:c.A262G:p.M88V,NOX5:NM_024505:exon3:c.A283G:p.M95V
chr19	3825374	3825374	T	C	A2780-cisR	ZFR2	Missense_Mutation	NM_015174	exon7	c.A1069G	p.I357V	SNP	OV_merge_somatic_vcf	exonic	ZFR2		nonsynonymous SNV	ZFR2:NM_015174:exon7:c.A1069G:p.I357V
chr15	85723086	85723086	C	A	A2780-cisR	AKAP13	Missense_Mutation	NM_001270546	exon18	c.C2374A	p.Q792K	SNP	OV_merge_somatic_vcf	exonic	AKAP13		nonsynonymous SNV	AKAP13:NM_001270546:exon18:c.C2374A:p.Q792K,AKAP13:NM_006738:exon26:c.C6523A:p.Q2175K,AKAP13:NM_007200:exon26:c.C6511A:p.Q2171K
chr21	39228542	39228542	G	A	A2780-cisR	BRWD1	Missense_Mutation	NM_018963	exon27	c.C3166T	p.R1056C	SNP	OV_merge_somatic_vcf	exonic	BRWD1		nonsynonymous SNV	BRWD1:NM_018963:exon27:c.C3166T:p.R1056C,BRWD1:NM_033656:exon27:c.C3166T:p.R1056C
chr10	48709841	48709841	T	C	A2780-cisR	WDFY4	Missense_Mutation	NM_001370153	exon2	c.T109C	p.S37P	SNP	OV_merge_somatic_vcf	exonic	WDFY4		nonsynonymous SNV	WDFY4:NM_001370153:exon2:c.T109C:p.S37P,WDFY4:NM_001370154:exon2:c.T109C:p.S37P,WDFY4:NM_020945:exon2:c.T109C:p.S37P
chr14	59330643	59330643	G	T	A2780-cisR	DAAM1	Missense_Mutation	NM_014992	exon12	c.G1515T	p.K505N	SNP	OV_merge_somatic_vcf	exonic	DAAM1		nonsynonymous SNV	DAAM1:NM_014992:exon12:c.G1515T:p.K505N,DAAM1:NM_001270520:exon13:c.G1515T:p.K505N
chr8	24918508	24918508	G	A	A2780-cisR	NEFM	Missense_Mutation	NM_001105541	exon3	c.G1525A	p.E509K	SNP	OV_merge_somatic_vcf	exonic	NEFM		nonsynonymous SNV	NEFM:NM_001105541:exon3:c.G1525A:p.E509K,NEFM:NM_005382:exon3:c.G2653A:p.E885K
chr1	148962618	148962618	A	C	A2780-cisR	PDE4DIP	Missense_Mutation	NM_001002811	exon5	c.A1661C	p.E554A	SNP	OV_merge_somatic_vcf	exonic	PDE4DIP		nonsynonymous SNV	PDE4DIP:NM_001002811:exon5:c.A1661C:p.E554A,PDE4DIP:NM_001350520:exon5:c.A1661C:p.E554A,PDE4DIP:NM_001002812:exon9:c.A1172C:p.E391A,PDE4DIP:NM_001198834:exon9:c.A1172C:p.E391A,PDE4DIP:NM_014644:exon9:c.A1172C:p.E391A,PDE4DIP:NM_001198832:exon12:c.A1370C:p.E457A,PDE4DIP:NM_001350521:exon12:c.A1583C:p.E528A,PDE4DIP:NM_001350522:exon12:c.A1370C:p.E457A,PDE4DIP:NM_001350523:exon12:c.A1370C:p.E457A,PD…
chr1	36307203	36307203	G	A	A2780-cisR	SH3D21	Missense_Mutation	NM_001162530	exon4	c.G263A	p.C88Y	SNP	OV_merge_somatic_vcf	exonic	SH3D21		nonsynonymous SNV	SH3D21:NM_001162530:exon4:c.G263A:p.C88Y
chrX	299108	299108	G	A	A2780-cisR	PLCXD1	Missense_Mutation	NM_001370371	exon7	c.G745A	p.V249M	SNP	OV_merge_somatic_vcf	exonic	PLCXD1		nonsynonymous SNV	PLCXD1:NM_001370371:exon7:c.G745A:p.V249M,PLCXD1:NM_001370372:exon7:c.G589A:p.V197M,PLCXD1:NM_001370373:exon7:c.G745A:p.V249M,PLCXD1:NM_018390:exon7:c.G745A:p.V249M,PLCXD1:NM_001370370:exon8:c.G745A:p.V249M
chr2	119263255	119263255	C	T	A2780-cisR	STEAP3	Missense_Mutation	NM_001008410	exon5	c.C1384T	p.R462W	SNP	OV_merge_somatic_vcf	exonic	STEAP3		nonsynonymous SNV	STEAP3:NM_001008410:exon5:c.C1384T:p.R462W,STEAP3:NM_018234:exon6:c.C1384T:p.R462W,STEAP3:NM_182915:exon6:c.C1414T:p.R472W
chr2	166198917	166198917	T	C	A2780-cisR	SCN9A	Missense_Mutation	NM_001365536	exon27	c.A5722G	p.N1908D	SNP	OV_merge_somatic_vcf	exonic	SCN9A		nonsynonymous SNV	SCN9A:NM_001365536:exon27:c.A5722G:p.N1908D,SCN9A:NM_002977:exon27:c.A5689G:p.N1897D
chrX	1193297	1193297	T	C	A2780-cisR	CRLF2	Missense_Mutation	NM_001012288	exon6	c.A437G	p.K146R	SNP	OV_merge_somatic_vcf	exonic	CRLF2		nonsynonymous SNV	CRLF2:NM_001012288:exon6:c.A437G:p.K146R,CRLF2:NM_022148:exon7:c.A773G:p.K258R
chr10	31363557	31363557	G	T	A2780-cisR	LOC100505502	Missense_Mutation	NM_001368169	exon2	c.C268A	p.Q90K	SNP	OV_merge_somatic_vcf	exonic	LOC100505502		nonsynonymous SNV	LOC100505502:NM_001368169:exon2:c.C268A:p.Q90K
chr5	112841089	112841089	A	T	A2780-cisR	APC	Missense_Mutation	NM_001127511	exon14	c.A5441T	p.D1814V	SNP	OV_merge_somatic_vcf	exonic	APC		nonsynonymous SNV	APC:NM_001127511:exon14:c.A5441T:p.D1814V,APC:NM_001354897:exon15:c.A5525T:p.D1842V,APC:NM_001354899:exon15:c.A5411T:p.D1804V,APC:NM_001354901:exon15:c.A5318T:p.D1773V,APC:NM_001354902:exon15:c.A5222T:p.D1741V,APC:NM_001354905:exon15:c.A5015T:p.D1672V,APC:NM_000038:exon16:c.A5495T:p.D1832V,APC:NM_001354895:exon16:c.A5495T:p.D1832V,APC:NM_001354898:exon16:c.A5420T:p.D1807V,APC:NM_001354900:exon16:…
chr2	85697521	85697521	G	A	A2780-cisR	GNLY	Missense_Mutation	NM_006433	exon4	c.G271A	p.A91T	SNP	OV_merge_somatic_vcf	exonic	GNLY		nonsynonymous SNV	GNLY:NM_006433:exon4:c.G271A:p.A91T,GNLY:NM_001302758:exon5:c.G352A:p.A118T,GNLY:NM_012483:exon5:c.G226A:p.A76T
chr12	108524331	108524331	G	A	A2780-cisR	SART3	Missense_Mutation	NM_014706	exon18	c.C2699T	p.P900L	SNP	OV_merge_somatic_vcf	exonic	SART3		nonsynonymous SNV	SART3:NM_014706:exon18:c.C2699T:p.P900L
chr11	22377649	22377649	G	T	A2780-cisR	SLC17A6	Missense_Mutation	NM_020346	exon12	c.G1658T	p.G553V	SNP	OV_merge_somatic_vcf	exonic	SLC17A6		nonsynonymous SNV	SLC17A6:NM_020346:exon12:c.G1658T:p.G553V
chr19	37187203	37187203	C	G	A2780-cisR	ZNF585B	Missense_Mutation	NM_152279	exon5	c.G334C	p.G112R	SNP	OV_merge_somatic_vcf	exonic	ZNF585B		nonsynonymous SNV	ZNF585B:NM_152279:exon5:c.G334C:p.G112R
chr12	48834411	48834411	T	A	A2780-cisR	DDX23	Missense_Mutation	NM_004818	exon12	c.A1469T	p.K490M	SNP	OV_merge_somatic_vcf	exonic	DDX23		nonsynonymous SNV	DDX23:NM_004818:exon12:c.A1469T:p.K490M
chrX	18588012	18588012	A	G	A2780-cisR	CDKL5	Missense_Mutation	NM_001323289	exon9	c.A613G	p.S205G	SNP	OV_merge_somatic_vcf	exonic	CDKL5		nonsynonymous SNV	CDKL5:NM_001323289:exon9:c.A613G:p.S205G,CDKL5:NM_003159:exon9:c.A613G:p.S205G,CDKL5:NM_001037343:exon10:c.A613G:p.S205G
chrX	135287721	135287721	T	C	A2780-cisR	ZNF75D	Missense_Mutation	NM_001185063	exon4	c.A664G	p.R222G	SNP	OV_merge_somatic_vcf	exonic	ZNF75D		nonsynonymous SNV	ZNF75D:NM_001185063:exon4:c.A664G:p.R222G,ZNF75D:NM_007131:exon7:c.A949G:p.R317G
chr20	45115010	45115010	C	A	A2780-cisR	WFDC5	Missense_Mutation	NM_145652	exon1	c.G74T	p.R25M	SNP	OV_merge_somatic_vcf	exonic	WFDC5		nonsynonymous SNV	WFDC5:NM_145652:exon1:c.G74T:p.R25M
chr6	27311863	27311863	C	T	A2780-cisR	POM121L2	Missense_Mutation	NM_033482	exon1	c.G308A	p.R103Q	SNP	OV_merge_somatic_vcf	exonic	POM121L2		nonsynonymous SNV	POM121L2:NM_033482:exon1:c.G308A:p.R103Q
chr3	42639364	42639364	C	A	A2780-cisR	NKTR	Missense_Mutation	NM_001349124	exon13	c.C3660A	p.N1220K	SNP	OV_merge_somatic_vcf	exonic	NKTR		nonsynonymous SNV	NKTR:NM_001349124:exon13:c.C3660A:p.N1220K,NKTR:NM_005385:exon13:c.C3660A:p.N1220K,NKTR:NM_001349125:exon15:c.C2901A:p.N967K,NKTR:NM_001349126:exon15:c.C2556A:p.N852K
chr1	100160527	100160527	C	A	A2780-cisR	LRRC39	Missense_Mutation	NM_001256387	exon3	c.G158T	p.R53I	SNP	OV_merge_somatic_vcf	exonic	LRRC39		nonsynonymous SNV	LRRC39:NM_001256387:exon3:c.G158T:p.R53I,LRRC39:NM_001256385:exon4:c.G158T:p.R53I,LRRC39:NM_001256386:exon4:c.G158T:p.R53I,LRRC39:NM_144620:exon4:c.G158T:p.R53I
chr1	13370953	13370953	A	T	A2780-cisR	PRAMEF19	Missense_Mutation	NM_001099790	exon2	c.T562A	p.Y188N	SNP	OV_merge_somatic_vcf	exonic	PRAMEF19		nonsynonymous SNV	PRAMEF19:NM_001099790:exon2:c.T562A:p.Y188N
chr12	112919489	112919489	C	A	A2780-cisR	OAS1	Missense_Mutation	NM_016816	exon6	c.C1139A	p.P380H	SNP	OV_merge_somatic_vcf	exonic	OAS1		nonsynonymous SNV	OAS1:NM_016816:exon6:c.C1139A:p.P380H
chr5	148427319	148427319	G	T	A2780-cisR	FBXO38	Missense_Mutation	NM_030793	exon15	c.G2025T	p.Q675H	SNP	OV_merge_somatic_vcf	exonic	FBXO38		nonsynonymous SNV	FBXO38:NM_030793:exon15:c.G2025T:p.Q675H,FBXO38:NM_205836:exon15:c.G2025T:p.Q675H
chr7	33635220	33635220	A	G	A2780-cisR	BBS9	Missense_Mutation	NM_001362679	exon22	c.A2565G	p.I855M	SNP	OV_merge_somatic_vcf	exonic	BBS9		nonsynonymous SNV	BBS9:NM_001362679:exon22:c.A2565G:p.I855M,BBS9:NM_001348041:exon23:c.A2676G:p.I892M
chr6	42055963	42055963	G	T	A2780-cisR	TAF8	Missense_Mutation	NM_138572	exon4	c.G313T	p.D105Y	SNP	OV_merge_somatic_vcf	exonic	TAF8		nonsynonymous SNV	TAF8:NM_138572:exon4:c.G313T:p.D105Y
chr1	111414666	111414666	A	G	A2780-cisR	OVGP1	Missense_Mutation	NM_002557	exon11	c.T1835C	p.L612P	SNP	OV_merge_somatic_vcf	exonic	OVGP1		nonsynonymous SNV	OVGP1:NM_002557:exon11:c.T1835C:p.L612P
chr6	129402394	129402394	C	T	A2780-cisR	LAMA2	Missense_Mutation	NM_000426	exon39	c.C5633T	p.S1878F	SNP	OV_merge_somatic_vcf	exonic	LAMA2		nonsynonymous SNV	LAMA2:NM_000426:exon39:c.C5633T:p.S1878F,LAMA2:NM_001079823:exon39:c.C5633T:p.S1878F
chr12	14915676	14915676	A	G	A2780-cisR	ERP27	Missense_Mutation	NM_001300784	exon4	c.T284C	p.I95T	SNP	OV_merge_somatic_vcf	exonic	ERP27		nonsynonymous SNV	ERP27:NM_001300784:exon4:c.T284C:p.I95T,ERP27:NM_152321:exon6:c.T587C:p.I196T
chr3	8627755	8627755	T	C	A2780-cisR	SSUH2	Missense_Mutation	NM_001256748	exon8	c.A617G	p.K206R	SNP	OV_merge_somatic_vcf	exonic	SSUH2		nonsynonymous SNV	SSUH2:NM_001256748:exon8:c.A617G:p.K206R,SSUH2:NM_001256749:exon8:c.A398G:p.K133R,SSUH2:NM_015931:exon8:c.A551G:p.K184R
chr4	143699502	143699502	G	A	A2780-cisR	FREM3	Missense_Mutation	NM_001168235	exon1	c.C1174T	p.P392S	SNP	OV_merge_somatic_vcf	exonic	FREM3		nonsynonymous SNV	FREM3:NM_001168235:exon1:c.C1174T:p.P392S
chr3	101372076	101372076	G	A	A2780-cisR	SENP7	Missense_Mutation	NM_001282803	exon4	c.C236T	p.A79V	SNP	OV_merge_somatic_vcf	exonic	SENP7		nonsynonymous SNV	SENP7:NM_001282803:exon4:c.C236T:p.A79V,SENP7:NM_001282804:exon5:c.C434T:p.A145V,SENP7:NM_001077203:exon6:c.C533T:p.A178V,SENP7:NM_001282801:exon6:c.C530T:p.A177V,SENP7:NM_001282802:exon6:c.C629T:p.A210V,SENP7:NM_020654:exon7:c.C728T:p.A243V
chr15	29718091	29718091	C	A	A2780-cisR	TJP1	Missense_Mutation	NM_001355015	exon21	c.G3664T	p.G1222C	SNP	OV_merge_somatic_vcf	exonic	TJP1		nonsynonymous SNV	TJP1:NM_001355015:exon21:c.G3664T:p.G1222C,TJP1:NM_175610:exon21:c.G3664T:p.G1222C,TJP1:NM_001301026:exon22:c.G3676T:p.G1226C,TJP1:NM_001330239:exon22:c.G3904T:p.G1302C,TJP1:NM_001355013:exon22:c.G3916T:p.G1306C,TJP1:NM_001355014:exon22:c.G3904T:p.G1302C,TJP1:NM_003257:exon22:c.G3904T:p.G1302C,TJP1:NM_001301025:exon23:c.G4183T:p.G1395C,TJP1:NM_001355012:exon23:c.G4183T:p.G1395C
chr5	141094869	141094869	C	T	A2780-cisR	PCDHB2	Nonsense_Mutation	NM_018936	exon1	c.C79T	p.Q27X	SNP	OV_merge_somatic_vcf	exonic	PCDHB2		stopgain	PCDHB2:NM_018936:exon1:c.C79T:p.Q27X
chr5	149833011	149833011	C	A	A2780-cisR	PPARGC1B	Missense_Mutation	NM_001172698	exon4	c.C821A	p.P274H	SNP	OV_merge_somatic_vcf	exonic	PPARGC1B		nonsynonymous SNV	PPARGC1B:NM_001172698:exon4:c.C821A:p.P274H,PPARGC1B:NM_001172699:exon4:c.C746A:p.P249H,PPARGC1B:NM_133263:exon5:c.C938A:p.P313H
chr1	52474871	52474871	T	A	A2780-cisR	TUT4	Missense_Mutation	NM_001009881	exon13	c.A2688T	p.L896F	SNP	OV_merge_somatic_vcf	exonic	TUT4		nonsynonymous SNV	TUT4:NM_001009881:exon13:c.A2688T:p.L896F,TUT4:NM_015269:exon13:c.A2688T:p.L896F
chrX	76429801	76429801	C	T	A2780-cisR	MAGEE1	Missense_Mutation	NM_020932	exon1	c.C1871T	p.P624L	SNP	OV_merge_somatic_vcf	exonic	MAGEE1		nonsynonymous SNV	MAGEE1:NM_020932:exon1:c.C1871T:p.P624L
chr1	1930157	1930157	T	C	A2780-cisR	CFAP74	Missense_Mutation	NM_001304360	exon26	c.A3191G	p.D1064G	SNP	OV_merge_somatic_vcf	exonic	CFAP74		nonsynonymous SNV	CFAP74:NM_001304360:exon26:c.A3191G:p.D1064G
chr3	184300322	184300322	C	T	A2780-cisR	PSMD2	Nonsense_Mutation	NM_002808	exon3	c.C235T	p.R79X	SNP	OV_merge_somatic_vcf	exonic	PSMD2		stopgain	PSMD2:NM_002808:exon3:c.C235T:p.R79X
chrX	135556279	135556279	C	T	A2780-cisR	INTS6L	Missense_Mutation	NM_001351601	exon9	c.C1171T	p.P391S	SNP	OV_merge_somatic_vcf	exonic	INTS6L		nonsynonymous SNV	INTS6L:NM_001351601:exon9:c.C1171T:p.P391S,INTS6L:NM_001351603:exon9:c.C1171T:p.P391S,INTS6L:NM_001351604:exon9:c.C1171T:p.P391S,INTS6L:NM_001351605:exon9:c.C1171T:p.P391S,INTS6L:NM_001351606:exon9:c.C577T:p.P193S,INTS6L:NM_182540:exon9:c.C1171T:p.P391S
chr11	123994318	123994318	G	A	A2780-cisR	OR10G6	Missense_Mutation	NM_001355219	exon1	c.C844T	p.R282W	SNP	OV_merge_somatic_vcf	exonic	OR10G6		nonsynonymous SNV	OR10G6:NM_001355219:exon1:c.C844T:p.R282W
chr19	43613503	43613503	A	G	A2780-cisR	SRRM5	Missense_Mutation	NM_001145641	exon1	c.A1382G	p.H461R	SNP	OV_merge_somatic_vcf	exonic	SRRM5		nonsynonymous SNV	SRRM5:NM_001145641:exon1:c.A1382G:p.H461R
chr2	73266596	73266596	T	A	A2780-cisR	FBXO41	Missense_Mutation	NM_001371389	exon3	c.A992T	p.E331V	SNP	OV_merge_somatic_vcf	exonic	FBXO41		nonsynonymous SNV	FBXO41:NM_001371389:exon3:c.A992T:p.E331V,FBXO41:NM_001080410:exon7:c.A992T:p.E331V
chrX	78961457	78961457	C	T	A2780-cisR	P2RY10	Missense_Mutation	NM_198333	exon2	c.C937T	p.R313C	SNP	OV_merge_somatic_vcf	exonic	P2RY10		nonsynonymous SNV	P2RY10:NM_198333:exon2:c.C937T:p.R313C,P2RY10:NM_001324218:exon3:c.C937T:p.R313C,P2RY10:NM_001324221:exon3:c.C988T:p.R330C,P2RY10:NM_001324225:exon4:c.C1012T:p.R338C,P2RY10:NM_014499:exon4:c.C937T:p.R313C
chr16	2967233	2967233	A	G	A2780-cisR	KREMEN2	Missense_Mutation	NM_001253725	exon6	c.A847G	p.T283A	SNP	OV_merge_somatic_vcf	exonic	KREMEN2		nonsynonymous SNV	KREMEN2:NM_001253725:exon6:c.A847G:p.T283A,KREMEN2:NM_001253726:exon6:c.A847G:p.T283A,KREMEN2:NM_024507:exon6:c.A964G:p.T322A,KREMEN2:NM_172229:exon6:c.A964G:p.T322A
chr1	89164853	89164853	G	A	A2780-cisR	GBP7	Missense_Mutation	NM_207398	exon3	c.C196T	p.P66S	SNP	OV_merge_somatic_vcf	exonic	GBP7		nonsynonymous SNV	GBP7:NM_207398:exon3:c.C196T:p.P66S
chr15	78473247	78473247	G	A	A2780-cisR	IREB2	Missense_Mutation	NM_001320941	exon7	c.G139A	p.G47R	SNP	OV_merge_somatic_vcf	exonic	IREB2		nonsynonymous SNV	IREB2:NM_001320941:exon7:c.G139A:p.G47R,IREB2:NM_001320942:exon8:c.G718A:p.G240R,IREB2:NM_001320943:exon8:c.G889A:p.G297R,IREB2:NM_001354994:exon8:c.G718A:p.G240R,IREB2:NM_004136:exon8:c.G889A:p.G297R
chrX	152728157	152728157	G	C	A2780-cisR	CSAG1	Nonsense_Mutation	NM_001102576	exon3	c.C84G	p.Y28X	SNP	OV_merge_somatic_vcf	exonic	CSAG1		stopgain	CSAG1:NM_001102576:exon3:c.C84G:p.Y28X,CSAG1:NM_153478:exon4:c.C84G:p.Y28X
chr17	41505390	41505390	C	T	A2780-cisR	KRT13	Missense_Mutation	NM_002274	exon1	c.G161A	p.G54D	SNP	OV_merge_somatic_vcf	exonic	KRT13		nonsynonymous SNV	KRT13:NM_002274:exon1:c.G161A:p.G54D,KRT13:NM_153490:exon1:c.G161A:p.G54D
chr1	21846131	21846131	C	T	A2780-cisR	HSPG2	Missense_Mutation	NM_001291860	exon64	c.G8444A	p.G2815D	SNP	OV_merge_somatic_vcf	exonic	HSPG2		nonsynonymous SNV	HSPG2:NM_001291860:exon64:c.G8444A:p.G2815D,HSPG2:NM_005529:exon64:c.G8441A:p.G2814D
chr3	46995354	46995354	G	A	A2780-cisR	NBEAL2	Missense_Mutation	NM_001365116	exon12	c.G1517A	p.R506Q	SNP	OV_merge_somatic_vcf	exonic	NBEAL2		nonsynonymous SNV	NBEAL2:NM_001365116:exon12:c.G1517A:p.R506Q,NBEAL2:NM_015175:exon13:c.G1619A:p.R540Q
chr19	11381969	11381969	C	G	A2780-cisR	EPOR	Missense_Mutation	NM_000121	exon3	c.G388C	p.A130P	SNP	OV_merge_somatic_vcf	exonic	EPOR		nonsynonymous SNV	EPOR:NM_000121:exon3:c.G388C:p.A130P
chr19	58351526	58351526	G	T	A2780-cisR	A1BG	Missense_Mutation	NM_130786	exon5	c.C775A	p.P259T	SNP	OV_merge_somatic_vcf	exonic	A1BG		nonsynonymous SNV	A1BG:NM_130786:exon5:c.C775A:p.P259T
chr9	135484544	135484544	C	T	A2780-cisR	PPP1R26	Missense_Mutation	NM_014811	exon4	c.C34T	p.L12F	SNP	OV_merge_somatic_vcf	exonic	PPP1R26		nonsynonymous SNV	PPP1R26:NM_014811:exon4:c.C34T:p.L12F
chr5	141490190	141490190	A	T	A2780-cisR	PCDHGC5	Missense_Mutation	NM_018929	exon1	c.A950T	p.E317V	SNP	OV_merge_somatic_vcf	exonic	PCDHGC5		nonsynonymous SNV	PCDHGC5:NM_018929:exon1:c.A950T:p.E317V,PCDHGC5:NM_032407:exon1:c.A950T:p.E317V
chr19	3527785	3527785	G	A	A2780-cisR	FZR1	Missense_Mutation	NM_001136198	exon6	c.G625A	p.V209M	SNP	OV_merge_somatic_vcf	exonic	FZR1		nonsynonymous SNV	FZR1:NM_001136198:exon6:c.G625A:p.V209M,FZR1:NM_016263:exon7:c.G625A:p.V209M
chr10	133283916	133283916	G	A	A2780-cisR	TUBGCP2	Missense_Mutation	NM_001256618	exon13	c.C1721T	p.P574L	SNP	OV_merge_somatic_vcf	exonic	TUBGCP2		nonsynonymous SNV	TUBGCP2:NM_001256618:exon13:c.C1721T:p.P574L,TUBGCP2:NM_006659:exon14:c.C2111T:p.P704L,TUBGCP2:NM_001256617:exon15:c.C2195T:p.P732L
chr19	45800470	45800470	C	T	A2780-cisR	RSPH6A	Missense_Mutation	NM_030785	exon5	c.G1892A	p.G631E	SNP	OV_merge_somatic_vcf	exonic	RSPH6A		nonsynonymous SNV	RSPH6A:NM_030785:exon5:c.G1892A:p.G631E
chr7	140807995	140807995	C	T	A2780-cisR	BRAF	Missense_Mutation	NM_001378470	exon4	c.G574A	p.V192M	SNP	OV_merge_somatic_vcf	exonic	BRAF		nonsynonymous SNV	BRAF:NM_001378470:exon4:c.G574A:p.V192M,BRAF:NM_001378475:exon4:c.G412A:p.V138M,BRAF:NM_001354609:exon5:c.G676A:p.V226M,BRAF:NM_001374244:exon5:c.G676A:p.V226M,BRAF:NM_001374258:exon5:c.G676A:p.V226M,BRAF:NM_001378467:exon5:c.G685A:p.V229M,BRAF:NM_001378468:exon5:c.G676A:p.V226M,BRAF:NM_001378469:exon5:c.G676A:p.V226M,BRAF:NM_001378471:exon5:c.G676A:p.V226M,BRAF:NM_001378472:exon5:c.G520A:p.V174M…
chrX	78960708	78960708	T	G	A2780-cisR	P2RY10	Missense_Mutation	NM_198333	exon2	c.T188G	p.I63S	SNP	OV_merge_somatic_vcf	exonic	P2RY10		nonsynonymous SNV	P2RY10:NM_198333:exon2:c.T188G:p.I63S,P2RY10:NM_001324218:exon3:c.T188G:p.I63S,P2RY10:NM_001324221:exon3:c.T239G:p.I80S,P2RY10:NM_001324225:exon4:c.T263G:p.I88S,P2RY10:NM_014499:exon4:c.T188G:p.I63S
chr4	82827472	82827472	A	T	A2780-cisR	SEC31A	Missense_Mutation	NM_001300744	exon21	c.T2729A	p.F910Y	SNP	OV_merge_somatic_vcf	exonic	SEC31A		nonsynonymous SNV	SEC31A:NM_001300744:exon21:c.T2729A:p.F910Y,SEC31A:NM_001300745:exon22:c.T3026A:p.F1009Y,SEC31A:NM_016211:exon22:c.T3071A:p.F1024Y,SEC31A:NM_001077206:exon23:c.T2846A:p.F949Y,SEC31A:NM_001191049:exon23:c.T3128A:p.F1043Y,SEC31A:NM_001077207:exon24:c.T3188A:p.F1063Y,SEC31A:NM_001077208:exon24:c.T3143A:p.F1048Y,SEC31A:NM_001318119:exon24:c.T3143A:p.F1048Y,SEC31A:NM_001318120:exon26:c.T3188A:p.F1063Y
chr5	79401913	79401913	G	A	A2780-cisR	HOMER1	Missense_Mutation	NM_004272	exon6	c.C670T	p.R224C	SNP	OV_merge_somatic_vcf	exonic	HOMER1		nonsynonymous SNV	HOMER1:NM_004272:exon6:c.C670T:p.R224C
chr19	15427008	15427008	C	T	A2780-cisR	WIZ	Missense_Mutation	NM_001330395	exon4	c.G1472A	p.R491Q	SNP	OV_merge_somatic_vcf	exonic	WIZ		nonsynonymous SNV	WIZ:NM_001330395:exon4:c.G1472A:p.R491Q,WIZ:NM_021241:exon4:c.G1055A:p.R352Q,WIZ:NM_001371603:exon5:c.G1871A:p.R624Q,WIZ:NM_001371589:exon9:c.G4340A:p.R1447Q
[truncated: 14,739 more rows]

## Sheet: Supplemental Table S3
Supplemental Table S3. ecDNA and other focal amplifications were detected from WGS data using the AmpliconArchitect (AA) software.
[truncated: 50 more rows]

[truncated: 4 more sheets: Supplemental Table S4, Supplemental Table S5, Supplemental Table S6, Supplemental Table S7]
